# Supplementary material for: A Systematic Phylogenomic Classification of the Multidrug and Toxic Compound Extrusion Transporter Gene Family in Plants
Source: Front Plant Sci. 2022 Mar 15;13:774885. doi: 10.3389/fpls.2022.774885 (PMC8970042; doi:10.3389/fpls.2022.774885)
Supplement: Supplementary file 3 [file Data_Sheet_3.xlsx]

## Sheet: Sup. Table 1
Supplementary Table 1. The 74 plant species analysed in this study
	Notes:	1. Species are ordered based on their phylogenetic relationship
		2. Species taxonomy was inferred from the NCBI Taxonomy Brower (https://www.ncbi.nlm.nih.gov/Taxonomy/Browser/wwwtax.cgi) on May 10, 2021
	No.	Clade/ Phylum	Order	Family	Species	Species_Abbreviation	Common Name	Genome Version	Download Site
	1	Rhodophyta	Bangiales	Bangiaceae	Porphyra umbilicalis	pu	Red alga	v1.5	https://phytozome-next.jgi.doe.gov/
	2	Chlorophyta	Mamiellales	Bathycoccaceae	Ostreococcus lucimarinus	os	Green alga	v2.0	https://phytozome-next.jgi.doe.gov/
	3	Chlorophyta	Mamiellales	Mamiellaceae	Micromonas pusilla	mi	Green alga	v3.0	https://phytozome-next.jgi.doe.gov/
	4	Chlorophyta	Trebouxiophyceae ordo incertae sedis	Coccomyxaceae	Coccomyxa subellipsoidea	co	Green alga	v2.0	https://phytozome-next.jgi.doe.gov/
	5	Chlorophyta	Trebouxiales	Botryococcaceae	Botryococcus braunii	bb	Green alga	v2.1	https://phytozome-next.jgi.doe.gov/
	6	Chlorophyta	Sphaeropleales	Chromochloridaceae	Chromochloris zofingiensis	cz	Green alga	v5.2.3.2	https://phytozome-next.jgi.doe.gov/
	7	Chlorophyta	Chlamydomonadales	Dunaliellaceae	Dunaliella salina	ds	Green alga	v1.0	https://phytozome-next.jgi.doe.gov/
	8	Chlorophyta	Chlamydomonadales	Chlamydomonadaceae	Chlamydomonas reinhardtii	cr	Green alga	v5.6	https://phytozome-next.jgi.doe.gov/
	9	Chlorophyta	Chlamydomonadales	Volvocaceae	Volvox carteri	vc	Green alga	v2.1	https://phytozome-next.jgi.doe.gov/
	10	Marchantiophyta	Marchantiales	Marchantiaceae	Marchantia polymorpha	mp	Liverwort	v3.1	https://phytozome-next.jgi.doe.gov/
	11	Bryophyta	Funariales	Funariaceae	Physcomitrella patens	pp	Moss	v3.3	https://phytozome-next.jgi.doe.gov/
	12	Tracheophyta	Selaginellales	Selaginellaceae	Selaginella moellendorffii	sm	Lycophyte	v1.0	https://phytozome-next.jgi.doe.gov/
	13	Basal Angiosperm	Amborellales	Amborellaceae	Amborella trichopoda	at	Amborella	v1.0	https://phytozome-next.jgi.doe.gov/
	14	Basal Angiosperm	Nymphaeales	Nymphaeaceae	Nymphaea colorata	nc	Water lilly	v1.2	https://phytozome-next.jgi.doe.gov/
	15	Basal Angiosperm	Laurales	Lauraceae	Cinnamomum kanehirae	ck	Camphor tree	v3	https://phytozome-next.jgi.doe.gov/
	16	Monocots	Acorales	Acoraceae	Acorus americanus	aa	American sweet flag	v1.1	https://phytozome-next.jgi.doe.gov/
	17	Monocots	Alismatales	Zosteraceae	Zostera marina	zo	Seagrass	v2.2	https://phytozome-next.jgi.doe.gov/
	18	Monocots	Alismatales	Araceae	Spirodela polyrhiza	sp	Duckmeat	v2	https://phytozome-next.jgi.doe.gov/
	19	Monocots	Asparagales	Asparagaceae	Asparagus officinalis	ao	Asparagus	v1.1	https://phytozome-next.jgi.doe.gov/
	20	Monocots	Dioscoreales	Dioscoreaceae	Dioscorea alata	da	Yam	v1.1	https://phytozome-next.jgi.doe.gov/
	21	Monocots	Zingiberales	Musaceae	Musa acuminata	Ma	Banana (A genome)	v2.0	http://banana-genome-hub.southgreen.fr/
	22	Monocots	Zingiberales	Musaceae	Musa balbisiana	mb	Banana (B genome)	v1.1	http://banana-genome-hub.southgreen.fr/
	23	Monocots	Poales	Bromeliaceae	Ananas comosus	an	Pineapple	v3	https://phytozome-next.jgi.doe.gov/
	24	Monocots	Poales	Poaceae	Oryza sativa	or	Rice	v7.0	https://phytozome-next.jgi.doe.gov/
	25	Monocots	Poales	Poaceae	Hordeum vulgare	hv	Barley	r1	https://phytozome-next.jgi.doe.gov/
	26	Monocots	Poales	Poaceae	Brachypodium distachyon	bd	Purple false brome	v.3.1	https://phytozome-next.jgi.doe.gov/
	27	Monocots	Poales	Poaceae	Eleusine coracana	ec	Kodo	v1.1	https://phytozome-next.jgi.doe.gov/
	28	Monocots	Poales	Poaceae	Paspalum vaginatum	pg	biscuit grass	v.3.1	https://phytozome-next.jgi.doe.gov/
	29	Monocots	Poales	Poaceae	Miscanthus sinensis	ms	Chinese silver grass	v7.1	https://phytozome-next.jgi.doe.gov/
	30	Monocots	Poales	Poaceae	Zea mays	zm	Maize	v4	https://phytozome-next.jgi.doe.gov/
	31	Monocots	Poales	Poaceae	Sorghum bicolor	sb	Sorghum	v3.1.1	https://phytozome-next.jgi.doe.gov/
	32	Monocots	Poales	Poaceae	Panicum virgatum	pa	Switchgrass	v5.1	https://phytozome-next.jgi.doe.gov/
	33	Monocots	Poales	Poaceae	Panicum hallii	ph	Panicgrass	v3.1	https://phytozome-next.jgi.doe.gov/
	34	Monocots	Poales	Poaceae	Setaria italica	si	Foxtail millet	v2.2	https://phytozome-next.jgi.doe.gov/
	35	Monocots	Poales	Poaceae	Setaria viridis	se	Wild foxtail millet	v2.1	https://phytozome-next.jgi.doe.gov/
	36	Eudicots	Saxifragales	Crassulaceae	Kalanchoe fedtschenkoi	kf	Garden plant	v1.1	https://phytozome-next.jgi.doe.gov/
	37	Eudicots	Ranunculales	Ranunculaceae	Aquilegia coerulea	aq	Colorado blue columbine	v3.1	https://phytozome-next.jgi.doe.gov/
	38	Eudicots	Caryophyllales	Amaranthaceae	Amaranthus hypochondriacus	am	Prince's-feather	v2.1	https://phytozome-next.jgi.doe.gov/
	39	Eudicots	Caryophyllales	Amaranthaceae	Beta vulgaris	bv	beetroot	EL10_1.0	https://phytozome-next.jgi.doe.gov/
	40	Eudicots	Caryophyllales	Amaranthaceae	Spinacia oleracea	so	Spinach	Spov3	https://phytozome-next.jgi.doe.gov/
	41	Eudicots	Caryophyllales	Amaranthaceae	Chenopodium quinoa	cq	Quinoa	v1.0	https://phytozome-next.jgi.doe.gov/
	42	Eudicots	Apiales	Apiaceae	Daucus carota	dc	Wild carrot	v2.0	https://phytozome-next.jgi.doe.gov/
	43	Eudicots	Asterales	Asteraceae	Helianthus annuus	ha	Sunflower	r1.2	https://phytozome-next.jgi.doe.gov/
	44	Eudicots	Asterales	Asteraceae	Lactuca sativa	ls	Lettuce	v8	https://phytozome-next.jgi.doe.gov/
	45	Eudicots	Lamiales	Oleaceae	Olea europaea	oe	Olive	v1.0	https://phytozome-next.jgi.doe.gov/
	46	Eudicots	Lamiales	Phrymaceae	Mimulus guttatus	mg	Monkeyflower	v2.0	https://phytozome-next.jgi.doe.gov/
	47	Eudicots	Solanales	Solanaceae	Solanum lycopersicum	sl	Tomato	ITAG3.2	https://phytozome-next.jgi.doe.gov/
	48	Eudicots	Solanales	Solanaceae	Solanum tuberosum	st	Potato	v4.03	https://phytozome-next.jgi.doe.gov/
	49	Eudicots	Vitales	Vitaceae	Vitis vinifera	vv	Grape vine	v2.1	https://phytozome-next.jgi.doe.gov/
	50	Eudicots	Myrtales	Myrtaceae	Eucalyptus grandis	eg	Eucalyptus	v2.0	https://phytozome-next.jgi.doe.gov/
	51	Eudicots	Malvales	Malvaceae	Theobroma cacao	tc	Cacao	v1.1	https://phytozome-next.jgi.doe.gov/
	52	Eudicots	Malvales	Malvaceae	Gossypium raimondii	gr	Cotton	v2.1	https://phytozome-next.jgi.doe.gov/
	53	Eudicots	Sapindales	Rutaceae	Citrus sinensis	ci	Sweet orange	v1.1	https://phytozome-next.jgi.doe.gov/
	54	Eudicots	Sapindales	Rutaceae	Citrus trifoliata	pt	Trifoliate orange	v1.3.1	https://phytozome-next.jgi.doe.gov/
	55	Eudicots	Brassicales	Brassicaceae	Arabidopsis thaliana	ar	Thale cress	Araport11	https://phytozome-next.jgi.doe.gov/
	56	Eudicots	Brassicales	Brassicaceae	Boechera stricta	bs	Drummond's rockcress	v1.2	https://phytozome-next.jgi.doe.gov/
	57	Eudicots	Brassicales	Brassicaceae	Eutrema salsugineum	es	Saltwater cress	v1.0	https://phytozome-next.jgi.doe.gov/
	58	Eudicots	Brassicales	Brassicaceae	Schrenkiella parvula	sc	Saltwater cresses	v2.2	https://phytozome-next.jgi.doe.gov/
	59	Eudicots	Brassicales	Brassicaceae	Eruca vesicaria	ev	Garden rocket	v1.1	https://phytozome-next.jgi.doe.gov/
	60	Eudicots	Rosales	Rosaceae	Fragaria vesca	fv	Strawberry	v4.0.a2	https://phytozome-next.jgi.doe.gov/
	61	Eudicots	Rosales	Rosaceae	Malus domestica	md	Apple	v1.1	https://phytozome-next.jgi.doe.gov/
	62	Eudicots	Rosales	Rosaceae	Prunus persica	pr	Peach	v2.1	https://phytozome-next.jgi.doe.gov/
	63	Eudicots	Cucurbitales	Cucurbitaceae	Citrullus lanatus	cl	Watermelon	v2.0	http://cucurbitgenomics.org/
	64	Eudicots	Cucurbitales	Cucurbitaceae	Cucumis melo	cm	Melon	v3.6.1	http://cucurbitgenomics.org/
	65	Eudicots	Cucurbitales	Cucurbitaceae	Cucumis sativus	cs	Cucumber (Chinese long)	v3	http://cucurbitgenomics.org/
	66	Eudicots	Malpighiales	Euphorbiaceae	Manihot esculenta	me	Cassava	v6.1	https://phytozome-next.jgi.doe.gov/
	67	Eudicots	Malpighiales	Linaceae	Linum usitatissimum	lu	Flax	v1.0	https://phytozome-next.jgi.doe.gov/
	68	Eudicots	Malpighiales	Salicaceae	Populus trichocarpa	po	Western poplar	v4.1	https://phytozome-next.jgi.doe.gov/
	69	Eudicots	Malpighiales	Salicaceae	Salix purpurea	sa	Purple willow	v1.0	https://phytozome-next.jgi.doe.gov/
	70	Eudicots	Fabales	Fabaceae	Arachis hypogaea	ah	Cultivated peanut	v1.0	https://phytozome-next.jgi.doe.gov/
	71	Eudicots	Fabales	Fabaceae	Glycine max	gm	Soybean	a4.v1	https://phytozome-next.jgi.doe.gov/
	72	Eudicots	Fabales	Fabaceae	Phaseolus vulgaris	pv	Common bean	v2.1	https://phytozome-next.jgi.doe.gov/
	73	Eudicots	Fabales	Fabaceae	Cicer arietinum	ca	Chickpea	v1.0	https://phytozome-next.jgi.doe.gov/
	74	Eudicots	Fabales	Fabaceae	Medicago truncatula	mt	Barrel medic	Mt4.0v1	https://phytozome-next.jgi.doe.gov/

## Sheet: Sup. Table 2
Supplementary Table 2. Hmmsearch hits of MatE-domain contatining proteins in 74 plant species
	Notes:	Genes are ordered based on their domain E-value within each species
	No.	Plant_Species	Gene_Identifier	Domain	Pfam accession	Full-length			Domain
						E-value	score	bias	E-value	score	bias
	1	Acorus americanus	Acora.04G077000	MatE	PF01554.19	1.2e-75	253.1	17.1	4.9e-39	134.1	8
	2	Acorus americanus	Acora.08G066800	MatE	PF01554.19	5.7e-72	241.2	23.4	1.7e-36	125.8	9.9
	3	Acorus americanus	Acora.07G056200	MatE	PF01554.19	4e-69	231.9	21.1	3e-36	125	7
	4	Acorus americanus	Acora.05G107300	MatE	PF01554.19	4.8e-69	231.7	18.3	5.9e-35	120.8	6.6
	5	Acorus americanus	Acora.05G179100	MatE	PF01554.19	3e-68	229.1	27	6.9e-38	130.4	4.6
	6	Acorus americanus	Acora.06G282500	MatE	PF01554.19	6.3e-68	228	24.6	6.4e-37	127.2	3.8
	7	Acorus americanus	Acora.01G107900	MatE	PF01554.19	1.6e-67	226.7	18.9	1.8e-34	119.3	6.6
	8	Acorus americanus	Acora.09G155900	MatE	PF01554.19	1.7e-66	223.4	36.2	1.8e-38	132.3	11.9
	9	Acorus americanus	Acora.01G072400	MatE	PF01554.19	2.2e-66	223	44	5e-36	124.3	14.7
	10	Acorus americanus	Acora.02G026600	MatE	PF01554.19	8.2e-65	217.9	27.8	3.6e-33	115	13.5
	11	Acorus americanus	Acora.08G129500	MatE	PF01554.19	3.6e-64	215.8	38.1	8.1e-35	120.4	14.5
	12	Acorus americanus	Acora.02G026700	MatE	PF01554.19	1.1e-63	214.2	36.9	2.9e-36	125.1	15
	13	Acorus americanus	Acora.05G168100	MatE	PF01554.19	2e-61	206.9	28.7	7.4e-34	117.3	10
	14	Acorus americanus	Acora.02G026400	MatE	PF01554.19	2.9e-61	206.4	30.8	1.8e-32	112.8	12.6
	15	Acorus americanus	Acora.07G186500	MatE	PF01554.19	4e-61	205.9	24.1	1.9e-31	109.5	7.5
	16	Acorus americanus	Acora.06G129700	MatE	PF01554.19	5.6e-61	205.5	18.6	2.1e-32	112.6	4
	17	Acorus americanus	Acora.M044000	MatE	PF01554.19	8.7e-60	201.6	15.9	4.3e-31	108.3	1.6
	18	Acorus americanus	Acora.11G091900	MatE	PF01554.19	2.3e-59	200.2	33.9	9.3e-32	110.5	14.7
	19	Acorus americanus	Acora.02G026500	MatE	PF01554.19	3.2e-59	199.7	25.1	4.6e-33	114.7	13.1
	20	Acorus americanus	Acora.05G167300	MatE	PF01554.19	4e-59	199.4	37.4	4.5e-34	118	15
	21	Acorus americanus	Acora.12G154000	MatE	PF01554.19	6.6e-59	198.7	38.1	1.5e-33	116.3	16.2
	22	Acorus americanus	Acora.08G198200	MatE	PF01554.19	1.1e-58	198	44.5	1.5e-32	113	14.7
	23	Acorus americanus	Acora.12G019900	MatE	PF01554.19	4.9e-58	195.9	35.4	1.7e-34	119.4	17.5
	24	Acorus americanus	Acora.11G092100	MatE	PF01554.19	2.1e-57	193.8	45.8	1.3e-31	110	17.7
	25	Acorus americanus	Acora.01G170600	MatE	PF01554.19	1.1e-56	191.5	39.7	7.9e-32	110.7	14.6
	26	Acorus americanus	Acora.01G170400	MatE	PF01554.19	9.3e-56	188.5	44.9	1.2e-31	110.1	15
	27	Acorus americanus	Acora.06G160100	MatE	PF01554.19	3e-55	186.8	43.4	1.9e-28	99.7	11.5
	28	Acorus americanus	Acora.08G166200	MatE	PF01554.19	1.2e-54	184.9	42	1.5e-31	109.8	15.5
	29	Acorus americanus	Acora.02G145000	MatE	PF01554.19	1.2e-53	181.6	34.5	6.9e-29	101.1	12.3
	30	Acorus americanus	Acora.02G145100	MatE	PF01554.19	4.5e-53	179.8	37.6	3.4e-29	102.1	14.2
	31	Acorus americanus	Acora.08G170800	MatE	PF01554.19	1.1e-51	175.2	44.7	5.3e-28	98.3	13.5
	32	Acorus americanus	Acora.02G145200	MatE	PF01554.19	6.9e-50	169.4	35.8	1.6e-26	93.5	13.9
	33	Acorus americanus	Acora.06G159900	MatE	PF01554.19	1.9e-43	148.4	33.1	3.9e-25	88.9	12.2
	34	Acorus americanus	Acora.06G160200	MatE	PF01554.19	2.7e-42	144.7	31.1	4e-21	75.9	7.4
	35	Acorus americanus	Acora.06G160000	MatE	PF01554.19	4.1e-38	131.1	36.1	3.4e-21	76.1	15.1
	36	Acorus americanus	Acora.06G274100	MatE	PF01554.19	1.1e-31	110.2	20.2	1.8e-27	96.5	9.9
	37	Acorus americanus	Acora.10G029400	MatE	PF01554.19	2.7e-31	109	33.6	6e-17	62.3	15
	38	Acorus americanus	Acora.01G072500	MatE	PF01554.19	4.2e-30	105.1	23.7	4.5e-23	82.2	6.6
	39	Acorus americanus	Acora.11G107400	MatE	PF01554.19	2.9e-28	99.1	34.4	3.6e-15	56.6	12.4
	40	Acorus americanus	Acora.12G134000	MatE	PF01554.19	7.2e-28	97.8	30.9	6.9e-12	45.9	16.9
	41	Acorus americanus	Acora.12G133800	MatE	PF01554.19	1.5e-25	90.3	35.6	1e-11	45.3	15.5
	42	Acorus americanus	Acora.08G206800	MatE	PF01554.19	1.4e-21	77.4	25.5	3.2e-09	37.2	11.8
	43	Acorus americanus	Acora.08G094100	MatE	PF01554.19	1.1e-12	48.5	33.2	8.8e-11	42.3	10.7
	44	Amaranthus hypochondriacus	AH016703	MatE	PF01554.19	3e-68	229	26.6	6.9e-35	120.5	11.5
	45	Amaranthus hypochondriacus	AH009030	MatE	PF01554.19	2.5e-66	222.7	31.3	1.1e-34	119.9	9.5
	46	Amaranthus hypochondriacus	AH012474	MatE	PF01554.19	2.5e-65	219.5	28.2	1.4e-36	126	6.5
	47	Amaranthus hypochondriacus	AH020905	MatE	PF01554.19	3e-65	219.2	23.8	1.9e-34	119.1	3.3
	48	Amaranthus hypochondriacus	AH005501	MatE	PF01554.19	4.6e-61	205.6	35	1.2e-32	113.2	13.8
	49	Amaranthus hypochondriacus	AH008055	MatE	PF01554.19	1.5e-60	203.9	38.9	7.6e-32	110.6	15.4
	50	Amaranthus hypochondriacus	AH004183	MatE	PF01554.19	1.2e-55	187.9	32	4.1e-33	114.7	15.7
	51	Amaranthus hypochondriacus	AH015007	MatE	PF01554.19	1.2e-55	187.9	39.5	3.1e-35	121.6	13.9
	52	Amaranthus hypochondriacus	AH019594	MatE	PF01554.19	1.2e-54	184.8	38.6	1.9e-31	109.3	11.3
	53	Amaranthus hypochondriacus	AH012127	MatE	PF01554.19	9.5e-53	178.5	37.4	1.4e-31	109.7	11.1
	54	Amaranthus hypochondriacus	AH002814	MatE	PF01554.19	1.1e-51	175.1	40	2.8e-34	118.5	17.6
	55	Amaranthus hypochondriacus	AH005500	MatE	PF01554.19	3.1e-51	173.6	32.1	2.5e-32	112.2	13.9
	56	Amaranthus hypochondriacus	AH010071	MatE	PF01554.19	1.4e-49	168.3	36.2	4e-31	108.3	14.3
	57	Amaranthus hypochondriacus	AH004827	MatE	PF01554.19	1.5e-49	168.2	31.4	3.5e-30	105.2	15.4
	58	Amaranthus hypochondriacus	AH016984	MatE	PF01554.19	4e-49	166.8	38.5	6.7e-31	107.5	11.9
	59	Amaranthus hypochondriacus	AH009665	MatE	PF01554.19	1.3e-46	158.6	32.4	3.1e-26	92.3	10.4
	60	Amaranthus hypochondriacus	AH006987	MatE	PF01554.19	7.7e-42	143.1	18.3	5.6e-21	75.3	4.4
	61	Amaranthus hypochondriacus	AH016113	MatE	PF01554.19	1.1e-41	142.6	32.3	3.1e-25	89.1	13.7
	62	Amaranthus hypochondriacus	AH008684	MatE	PF01554.19	4.2e-41	140.7	35.8	6.5e-27	94.6	15.2
	63	Amaranthus hypochondriacus	AH001847	MatE	PF01554.19	6.7e-40	136.8	18	1.3e-33	116.4	12.2
	64	Amaranthus hypochondriacus	AH013003	MatE	PF01554.19	2.1e-39	135.2	32.9	1.7e-20	73.7	10.8
	65	Amaranthus hypochondriacus	AH013183	MatE	PF01554.19	1.2e-38	132.7	17.2	7e-33	114	8.2
	66	Amaranthus hypochondriacus	AH010856	MatE	PF01554.19	1.3e-38	132.6	22.9	1.7e-32	112.7	10.5
	67	Amaranthus hypochondriacus	AH006093	MatE	PF01554.19	6.3e-35	120.6	9.9	2.1e-33	115.7	6.2
	68	Amaranthus hypochondriacus	AH002029	MatE	PF01554.19	3.2e-34	118.3	19	4.4e-30	104.9	12.3
	69	Amaranthus hypochondriacus	AH005165	MatE	PF01554.19	1.3e-33	116.3	16.8	1.8e-31	109.4	12.9
	70	Amaranthus hypochondriacus	AH011790	MatE	PF01554.19	8e-33	113.8	28.2	2.5e-30	105.6	11.7
	71	Amaranthus hypochondriacus	AH003917	MatE	PF01554.19	4.5e-31	108.1	10.8	6.9e-31	107.5	10.8
	72	Amaranthus hypochondriacus	AH003918	MatE	PF01554.19	5.1e-31	107.9	25.2	4e-29	101.7	10.3
	73	Amaranthus hypochondriacus	AH005854	MatE	PF01554.19	1.5e-30	106.4	16.3	6.9e-28	97.7	9.3
	74	Amaranthus hypochondriacus	AH001113	MatE	PF01554.19	1e-29	103.7	30.5	3.1e-19	69.6	10.5
	75	Amaranthus hypochondriacus	AH018844	MatE	PF01554.19	1.9e-29	102.8	28.3	6.2e-13	49.1	13.3
	76	Amaranthus hypochondriacus	AH016653	MatE	PF01554.19	1.4e-27	96.7	34.5	8.7e-12	45.4	15.7
	77	Amaranthus hypochondriacus	AH012349	MatE	PF01554.19	2.6e-27	95.9	1.1	2.6e-27	95.9	1.1
	78	Amaranthus hypochondriacus	AH001773	MatE	PF01554.19	3.4e-27	95.5	32.5	4.9e-24	85.2	14.9
	79	Amaranthus hypochondriacus	AH003061	MatE	PF01554.19	8.4e-26	90.9	6.8	8.4e-26	90.9	6.8
	80	Amaranthus hypochondriacus	AH008340	MatE	PF01554.19	1.2e-24	87.2	4.1	1.5e-24	86.9	4.1
	81	Amaranthus hypochondriacus	AH005966	MatE	PF01554.19	4e-24	85.5	4.6	4e-24	85.5	4.6
	82	Amaranthus hypochondriacus	AH019082	MatE	PF01554.19	3.2e-21	76.1	11.9	1.8e-15	57.4	6.7
	83	Amaranthus hypochondriacus	AH004828	MatE	PF01554.19	6.7e-15	55.5	3.7	8.4e-15	55.2	3.7
	84	Amaranthus hypochondriacus	AH003916	MatE	PF01554.19	1.7e-12	47.7	6	1.5e-09	38.1	2.6
	85	Amaranthus hypochondriacus	AH011000	MatE	PF01554.19	2.7e-10	40.5	2.7	0.00013	22	0
	86	Amaranthus hypochondriacus	AH003153	MatE	PF01554.19	2.7e-10	40.5	0.1	1.1e-09	38.5	0
	87	Amaranthus hypochondriacus	AH018735	MatE	PF01554.19	2.1e-09	37.6	0.7	2.9e-09	37.2	0.7
	88	Amaranthus hypochondriacus	AH001763	MatE	PF01554.19	6.3e-08	32.8	35	0.00031	20.8	3.7
	89	Amborella trichopoda	AmTr_v1.0_scaffold00069.90	MatE	PF01554.19	8.3e-73	243.9	18.2	1.6e-36	126	1.5
	90	Amborella trichopoda	AmTr_v1.0_scaffold00068.163	MatE	PF01554.19	8.1e-70	234.2	24.9	1.4e-35	122.9	13.1
	91	Amborella trichopoda	AmTr_v1.0_scaffold00033.29	MatE	PF01554.19	1.6e-67	226.7	28.4	4.9e-36	124.4	10.5
	92	Amborella trichopoda	AmTr_v1.0_scaffold00070.115	MatE	PF01554.19	4.4e-66	222.1	17.8	2.3e-35	122.2	8.8
	93	Amborella trichopoda	AmTr_v1.0_scaffold00077.27	MatE	PF01554.19	5e-66	221.9	30.3	3.2e-34	118.5	6.5
	94	Amborella trichopoda	AmTr_v1.0_scaffold00049.191	MatE	PF01554.19	8.3e-66	221.2	38.1	4.2e-33	114.9	18.8
	95	Amborella trichopoda	AmTr_v1.0_scaffold00059.164	MatE	PF01554.19	1.8e-65	220.1	36.8	1.2e-37	129.7	14.8
	96	Amborella trichopoda	AmTr_v1.0_scaffold00006.50	MatE	PF01554.19	6e-63	211.9	22.2	5.6e-37	127.5	8.4
	97	Amborella trichopoda	AmTr_v1.0_scaffold00006.46	MatE	PF01554.19	8.4e-63	211.4	35.2	1.3e-35	123	11
	98	Amborella trichopoda	AmTr_v1.0_scaffold03617.1	MatE	PF01554.19	2.3e-62	210	23.8	2.8e-36	125.2	6.8
	99	Amborella trichopoda	AmTr_v1.0_scaffold00059.165	MatE	PF01554.19	2.6e-62	209.8	39	7e-34	117.4	15
	100	Amborella trichopoda	AmTr_v1.0_scaffold00016.159	MatE	PF01554.19	7.9e-62	208.2	33	2.4e-32	112.4	12.6
	101	Amborella trichopoda	AmTr_v1.0_scaffold00006.53	MatE	PF01554.19	1.1e-61	207.8	23.2	1.4e-35	123	9.5
	102	Amborella trichopoda	AmTr_v1.0_scaffold00019.444	MatE	PF01554.19	6.2e-61	205.3	25.2	1.1e-31	110.3	2.2
	103	Amborella trichopoda	AmTr_v1.0_scaffold00006.44	MatE	PF01554.19	9.4e-61	204.7	36.1	7.9e-35	120.5	13.5
	104	Amborella trichopoda	AmTr_v1.0_scaffold00009.136	MatE	PF01554.19	1.5e-60	204.1	44.5	1.2e-33	116.6	16.5
	105	Amborella trichopoda	AmTr_v1.0_scaffold00041.13	MatE	PF01554.19	7.2e-59	198.6	28.6	6e-30	104.6	10.6
	106	Amborella trichopoda	AmTr_v1.0_scaffold00062.165	MatE	PF01554.19	5.8e-58	195.7	34.8	9.9e-31	107.1	13.6
	107	Amborella trichopoda	AmTr_v1.0_scaffold00059.159	MatE	PF01554.19	3.8e-57	193	28.8	1.5e-29	103.3	12.3
	108	Amborella trichopoda	AmTr_v1.0_scaffold00032.251	MatE	PF01554.19	4.9e-57	192.6	39.8	2e-32	112.7	14.8
	109	Amborella trichopoda	AmTr_v1.0_scaffold00059.163	MatE	PF01554.19	1.3e-56	191.3	38.5	2.3e-36	125.5	13.6
	110	Amborella trichopoda	AmTr_v1.0_scaffold00008.96	MatE	PF01554.19	3.5e-56	189.9	38.7	1.4e-29	103.4	14.5
	111	Amborella trichopoda	AmTr_v1.0_scaffold00045.241	MatE	PF01554.19	2.2e-55	187.3	23.5	1e-35	123.3	2.4
	112	Amborella trichopoda	AmTr_v1.0_scaffold00049.196	MatE	PF01554.19	5.5e-55	186	36.8	2.1e-33	115.8	14.6
	113	Amborella trichopoda	AmTr_v1.0_scaffold00092.47	MatE	PF01554.19	1.1e-54	185.1	35.2	3e-30	105.6	16.7
	114	Amborella trichopoda	AmTr_v1.0_scaffold00021.203	MatE	PF01554.19	1.8e-52	177.8	32.5	1.8e-27	96.6	10.3
	115	Amborella trichopoda	AmTr_v1.0_scaffold00006.48	MatE	PF01554.19	2.3e-51	174.2	15.6	1.3e-26	93.7	2.5
	116	Amborella trichopoda	AmTr_v1.0_scaffold00060.26	MatE	PF01554.19	2.4e-50	170.9	40.2	4.2e-27	95.4	15.5
	117	Amborella trichopoda	AmTr_v1.0_scaffold00059.201	MatE	PF01554.19	1.4e-35	122.9	23.3	4.5e-33	114.7	13.5
	118	Amborella trichopoda	AmTr_v1.0_scaffold00049.199	MatE	PF01554.19	6.8e-34	117.4	18.9	1.1e-33	116.7	18.9
	119	Amborella trichopoda	AmTr_v1.0_scaffold00023.3	MatE	PF01554.19	5.5e-29	101.5	33.4	7.1e-13	49.1	13.7
	120	Amborella trichopoda	AmTr_v1.0_scaffold00022.396	MatE	PF01554.19	1.8e-25	90	32.1	8.4e-11	42.4	12.9
	121	Amborella trichopoda	AmTr_v1.0_scaffold00049.198	MatE	PF01554.19	1.5e-24	87	4.4	2.1e-24	86.6	4.4
	122	Amborella trichopoda	AmTr_v1.0_scaffold00001.54	MatE	PF01554.19	3.1e-24	86	29.2	3.6e-14	53.3	11.7
	123	Amborella trichopoda	AmTr_v1.0_scaffold00009.138	MatE	PF01554.19	1.8e-22	80.3	7.8	1.8e-22	80.3	7.8
	124	Amborella trichopoda	AmTr_v1.0_scaffold00049.193	MatE	PF01554.19	3.6e-22	79.3	9.4	3.6e-22	79.3	9.4
	125	Amborella trichopoda	AmTr_v1.0_scaffold00049.194	MatE	PF01554.19	3.8e-21	76	8.9	3.8e-21	76	8.9
	126	Amborella trichopoda	AmTr_v1.0_scaffold00060.21	MatE	PF01554.19	5.7e-21	75.4	7.6	5.7e-21	75.4	7.6
	127	Amborella trichopoda	AmTr_v1.0_scaffold00032.253	MatE	PF01554.19	1.9e-19	70.5	10.9	3e-19	69.8	10.9
	128	Amborella trichopoda	AmTr_v1.0_scaffold00009.137	MatE	PF01554.19	6e-19	68.8	10.8	6e-19	68.8	10.8
	129	Amborella trichopoda	AmTr_v1.0_scaffold00060.20	MatE	PF01554.19	8.6e-19	68.3	7.1	1.1e-18	68	7.1
	130	Amborella trichopoda	AmTr_v1.0_scaffold00001.206	MatE	PF01554.19	1.2e-18	67.8	22.7	9.6e-14	51.9	7.4
	131	Amborella trichopoda	AmTr_v1.0_scaffold00137.33	MatE	PF01554.19	8.4e-18	65.1	4.1	9.2e-18	65	4.1
	132	Amborella trichopoda	AmTr_v1.0_scaffold03505.1	MatE	PF01554.19	3.2e-16	60	8	5.2e-16	59.3	8
	133	Amborella trichopoda	AmTr_v1.0_scaffold00001.220	MatE	PF01554.19	1.2e-15	58.1	8.7	1.2e-15	58.1	8.7
	134	Amborella trichopoda	AmTr_v1.0_scaffold00049.195	MatE	PF01554.19	2.8e-11	43.9	1.3	2.8e-11	43.9	1.3
	135	Amborella trichopoda	AmTr_v1.0_scaffold00049.192	MatE	PF01554.19	2e-09	37.9	0.2	2.9e-09	37.3	0.2
	136	Amborella trichopoda	AmTr_v1.0_scaffold00008.99	MatE	PF01554.19	2e-09	37.9	0.3	3.1e-09	37.2	0.3
	137	Amborella trichopoda	AmTr_v1.0_scaffold00059.200	MatE	PF01554.19	5.2e-09	36.5	6	2.2e-08	34.5	0.2
	138	Amborella trichopoda	AmTr_v1.0_scaffold00008.98	MatE	PF01554.19	2.5e-08	34.3	6	2.9e-08	34.1	6
	139	Amborella trichopoda	AmTr_v1.0_scaffold00006.33	MatE	PF01554.19	1.9e-07	31.4	0.9	2.5e-07	31	0.9
	140	Amborella trichopoda	AmTr_v1.0_scaffold00049.190	MatE	PF01554.19	2.9e-07	30.8	0.5	3.2e-07	30.7	0.5
	141	Amborella trichopoda	AmTr_v1.0_scaffold00006.49	MatE	PF01554.19	3.7e-07	30.5	1.3	4.4e-07	30.2	1.3
	142	Ananas comosus	Aco012668	MatE	PF01554.19	1.2e-139	461.3	87.5	6.7e-36	123.9	11.1
	143	Ananas comosus	Aco006867	MatE	PF01554.19	1.7e-112	372.9	83.9	1e-29	103.9	14.2
	144	Ananas comosus	Aco028659	MatE	PF01554.19	1.2e-99	331.2	68.1	1.8e-36	125.8	11.2
	145	Ananas comosus	Aco011140	MatE	PF01554.19	9.7e-74	247	13.6	5.4e-37	127.5	4.9
	146	Ananas comosus	Aco012669	MatE	PF01554.19	2.7e-70	235.8	27.3	9.3e-36	123.5	12.6
	147	Ananas comosus	Aco010492	MatE	PF01554.19	9.4e-70	234	43.7	1.6e-34	119.4	13
	148	Ananas comosus	Aco009040	MatE	PF01554.19	1e-68	230.7	36.1	6.8e-36	123.9	15.7
	149	Ananas comosus	Aco009044	MatE	PF01554.19	1.7e-68	229.9	35.4	3.2e-37	128.3	14.4
	150	Ananas comosus	Aco015566	MatE	PF01554.19	6e-68	228.1	28.9	5.8e-37	127.4	2.7
	151	Ananas comosus	Aco013893	MatE	PF01554.19	1.1e-67	227.3	27.8	1.2e-35	123.1	3.3
	152	Ananas comosus	Aco004052	MatE	PF01554.19	1.6e-67	226.7	44	1.1e-31	110.2	12.3
	153	Ananas comosus	Aco009960	MatE	PF01554.19	2.7e-67	226	23	1.5e-34	119.6	1.1
	154	Ananas comosus	Aco004960	MatE	PF01554.19	3.9e-67	225.5	41.5	3.2e-33	115.2	10.9
	155	Ananas comosus	Aco029923	MatE	PF01554.19	1.4e-66	223.7	24.1	3.4e-34	118.4	7.5
	156	Ananas comosus	Aco010806	MatE	PF01554.19	1.4e-66	223.6	17.8	2.9e-34	118.7	6.9
	157	Ananas comosus	Aco012667	MatE	PF01554.19	4.7e-64	215.5	28.7	4.2e-34	118.1	12.6
	158	Ananas comosus	Aco013799	MatE	PF01554.19	3.8e-63	212.5	23.9	8e-34	117.2	1.3
	159	Ananas comosus	Aco000270	MatE	PF01554.19	1.1e-62	211.1	25.5	8.5e-34	117.1	3.8
	160	Ananas comosus	Aco015888	MatE	PF01554.19	9e-62	208.1	29.6	9.6e-33	113.7	8.4
	161	Ananas comosus	Aco015177	MatE	PF01554.19	1.5e-61	207.3	14.5	7.1e-34	117.4	1.6
	162	Ananas comosus	Aco024411	MatE	PF01554.19	2e-61	206.9	28.5	1.2e-30	106.9	15.1
	163	Ananas comosus	Aco019318	MatE	PF01554.19	1.9e-60	203.7	17.4	1.7e-33	116.1	8.3
	164	Ananas comosus	Aco015732	MatE	PF01554.19	8.1e-58	195.2	12.5	6.2e-30	104.5	2.4
	165	Ananas comosus	Aco029670	MatE	PF01554.19	1.5e-56	191.1	31.5	4.2e-31	108.4	12.8
	166	Ananas comosus	Aco002214	MatE	PF01554.19	1.9e-56	190.7	47.4	5.7e-31	107.9	18.5
	167	Ananas comosus	Aco013747	MatE	PF01554.19	7.8e-56	188.8	13.8	4.6e-32	111.5	3.6
	168	Ananas comosus	Aco018540	MatE	PF01554.19	1.5e-55	187.8	22.4	5.6e-35	121	9.1
	169	Ananas comosus	Aco009002	MatE	PF01554.19	1.6e-55	187.7	41.6	1.4e-31	109.9	13.1
	170	Ananas comosus	Aco010493	MatE	PF01554.19	1.2e-54	184.9	36.9	7.7e-35	120.5	14.1
	171	Ananas comosus	Aco008583	MatE	PF01554.19	4.9e-54	182.9	34.8	3e-35	121.9	10.2
	172	Ananas comosus	Aco021840	MatE	PF01554.19	1.6e-52	178	39.6	4.2e-24	85.6	3.9
	173	Ananas comosus	Aco010227	MatE	PF01554.19	1e-51	175.4	33.6	5.5e-27	95	11
	174	Ananas comosus	Aco017866	MatE	PF01554.19	1.3e-49	168.5	39.9	2.3e-29	102.7	16.4
	175	Ananas comosus	Aco025066	MatE	PF01554.19	2.8e-48	164.2	18.8	4.3e-34	118.1	2.2
	176	Ananas comosus	Aco012627	MatE	PF01554.19	2.8e-48	164.2	40.3	5.2e-29	101.5	13.8
	177	Ananas comosus	Aco012403	MatE	PF01554.19	1e-32	113.6	0.6	1.5e-32	113	0.6
	178	Ananas comosus	Aco000561	MatE	PF01554.19	5.9e-24	85.1	32.2	3.3e-11	43.7	11.5
	179	Ananas comosus	Aco009181	MatE	PF01554.19	1.2e-22	80.9	22.7	1.1e-11	45.2	7.9
	180	Ananas comosus	Aco013044	MatE	PF01554.19	2.3e-21	76.7	27.5	9.8e-11	42.1	13.5
	181	Ananas comosus	Aco000295	MatE	PF01554.19	5.4e-20	72.3	34.8	7.4e-11	42.5	0.7
	182	Ananas comosus	Aco020891	MatE	PF01554.19	8.2e-17	61.9	18.8	2.2e-11	44.2	0
	183	Ananas comosus	Aco020898	MatE	PF01554.19	1.3e-15	58	6.6	1.6e-10	41.5	0.5
	184	Ananas comosus	Aco017604	MatE	PF01554.19	3.1e-13	50.3	8.6	5.2e-13	49.5	8.6
	185	Ananas comosus	Aco020724	MatE	PF01554.19	2.9e-08	34.1	1.4	5.3e-08	33.3	1.4
	186	Ananas comosus	Aco031369	MatE	PF01554.19	4e-08	33.6	5.8	5.5e-08	33.2	4.7
	187	Ananas comosus	Aco001257	MatE	PF01554.19	1.2e-05	25.6	3.8	1.4e-05	25.4	3.8
	188	Aquilegia coerulea	Aqcoe7G047100	MatE	PF01554.19	7.7e-73	244.2	23.7	1.4e-37	129.5	8.9
	189	Aquilegia coerulea	Aqcoe6G064800	MatE	PF01554.19	3.8e-71	238.7	26.8	3.3e-36	125.1	4.7
	190	Aquilegia coerulea	Aqcoe5G305000	MatE	PF01554.19	1.5e-69	233.5	29.5	1.4e-37	129.5	8.6
	191	Aquilegia coerulea	Aqcoe1G238900	MatE	PF01554.19	3.3e-69	232.4	38.2	1.7e-37	129.3	14.8
	192	Aquilegia coerulea	Aqcoe3G005300	MatE	PF01554.19	9.2e-69	230.9	36.6	1.6e-39	135.8	14.1
	193	Aquilegia coerulea	Aqcoe1G238700	MatE	PF01554.19	1.7e-68	230	40.1	1.7e-36	126	16.7
	194	Aquilegia coerulea	Aqcoe1G238800	MatE	PF01554.19	1.9e-68	229.9	37	7.9e-36	123.9	13.8
	195	Aquilegia coerulea	Aqcoe3G088800	MatE	PF01554.19	2.1e-68	229.8	31.4	7.8e-38	130.4	12.8
	196	Aquilegia coerulea	Aqcoe5G402300	MatE	PF01554.19	2.5e-68	229.5	39.7	2.4e-34	119	18.6
	197	Aquilegia coerulea	Aqcoe7G151900	MatE	PF01554.19	1.4e-67	227.1	33.7	7.6e-35	120.7	9.6
	198	Aquilegia coerulea	Aqcoe6G142400	MatE	PF01554.19	2.1e-66	223.2	31.2	3.4e-34	118.6	10.8
	199	Aquilegia coerulea	Aqcoe1G401600	MatE	PF01554.19	1.7e-65	220.3	23.8	4.6e-34	118.1	9.7
	200	Aquilegia coerulea	Aqcoe3G404800	MatE	PF01554.19	4.7e-65	218.9	29	1.2e-34	120	10.9
	201	Aquilegia coerulea	Aqcoe5G402400	MatE	PF01554.19	7.6e-65	218.2	37.4	5.7e-33	114.6	17.6
	202	Aquilegia coerulea	Aqcoe3G225000	MatE	PF01554.19	2.7e-64	216.4	42.1	1.8e-34	119.4	13.6
	203	Aquilegia coerulea	Aqcoe5G402200	MatE	PF01554.19	2.2e-63	213.4	47.3	9.2e-33	113.9	12.2
	204	Aquilegia coerulea	Aqcoe5G091200	MatE	PF01554.19	2.4e-63	213.3	18.2	6.9e-35	120.8	2.3
	205	Aquilegia coerulea	Aqcoe3G404900	MatE	PF01554.19	4.6e-63	212.4	30.3	5.7e-33	114.6	11.5
	206	Aquilegia coerulea	Aqcoe5G402100	MatE	PF01554.19	7.3e-63	211.8	42.1	5.1e-34	118	19
	207	Aquilegia coerulea	Aqcoe5G109400	MatE	PF01554.19	4.3e-62	209.2	34.1	5.3e-37	127.7	13.2
	208	Aquilegia coerulea	Aqcoe6G201500	MatE	PF01554.19	8.8e-62	208.2	43.3	4e-33	115.1	14.4
	209	Aquilegia coerulea	Aqcoe6G073500	MatE	PF01554.19	1.1e-61	207.9	34.6	1.2e-32	113.5	12.3
	210	Aquilegia coerulea	Aqcoe6G073800	MatE	PF01554.19	7.3e-61	205.3	35.5	9.1e-31	107.4	14.4
	211	Aquilegia coerulea	Aqcoe6G108400	MatE	PF01554.19	9.1e-61	204.9	34.2	3.6e-34	118.5	13.6
	212	Aquilegia coerulea	Aqcoe5G200600	MatE	PF01554.19	1.3e-59	201.2	33.7	2.3e-32	112.6	13.9
	213	Aquilegia coerulea	Aqcoe5G432900	MatE	PF01554.19	5e-59	199.3	39.5	2e-32	112.8	15.4
	214	Aquilegia coerulea	Aqcoe4G095700	MatE	PF01554.19	5.8e-59	199.1	33.7	1.5e-33	116.5	17.2
	215	Aquilegia coerulea	Aqcoe7G064500	MatE	PF01554.19	1.6e-58	197.6	25.6	2.3e-30	106.1	9.8
	216	Aquilegia coerulea	Aqcoe1G002600	MatE	PF01554.19	3.1e-58	196.7	45.6	1.6e-31	109.9	17.3
	217	Aquilegia coerulea	Aqcoe4G010300	MatE	PF01554.19	3.4e-58	196.6	42.5	2.6e-33	115.7	16.9
	218	Aquilegia coerulea	Aqcoe6G073600	MatE	PF01554.19	3.8e-58	196.4	32.2	1.3e-29	103.7	11
	219	Aquilegia coerulea	Aqcoe1G002700	MatE	PF01554.19	1.6e-55	187.9	45.6	1.2e-30	107	16.6
	220	Aquilegia coerulea	Aqcoe6G073400	MatE	PF01554.19	1.6e-55	187.9	45.3	1.5e-30	106.7	16.3
	221	Aquilegia coerulea	Aqcoe4G095500	MatE	PF01554.19	8e-55	185.6	41.9	3.4e-31	108.8	17.6
	222	Aquilegia coerulea	Aqcoe4G095600	MatE	PF01554.19	5e-53	179.8	40.1	2.9e-30	105.8	17.6
	223	Aquilegia coerulea	Aqcoe3G029300	MatE	PF01554.19	3e-52	177.3	31.6	4.7e-35	121.3	14.6
	224	Aquilegia coerulea	Aqcoe1G186900	MatE	PF01554.19	4.9e-51	173.3	40.3	1.1e-26	94.2	16.5
	225	Aquilegia coerulea	Aqcoe1G213600	MatE	PF01554.19	7.5e-49	166.2	47.5	1.4e-25	90.5	18.2
	226	Aquilegia coerulea	Aqcoe5G431600	MatE	PF01554.19	9.9e-45	152.8	35	6.5e-25	88.4	15.2
	227	Aquilegia coerulea	Aqcoe5G200700	MatE	PF01554.19	7.8e-40	136.9	33.8	2e-19	70.5	15.5
	228	Aquilegia coerulea	Aqcoe0790s0001	MatE	PF01554.19	5.2e-38	131	14.8	5.2e-38	131	14.8
	229	Aquilegia coerulea	Aqcoe5G429800	MatE	PF01554.19	1.2e-35	123.3	23.9	4.9e-18	66	10.2
	230	Aquilegia coerulea	Aqcoe4G095800	MatE	PF01554.19	9.9e-35	120.3	36.2	1.9e-32	112.9	16.3
	231	Aquilegia coerulea	Aqcoe2G393300	MatE	PF01554.19	2.1e-33	116	41.7	5.1e-18	66	15.9
	232	Aquilegia coerulea	Aqcoe4G133600	MatE	PF01554.19	2.9e-32	112.3	15.5	4e-32	111.8	15.5
	233	Aquilegia coerulea	Aqcoe6G073700	MatE	PF01554.19	5e-31	108.3	11.9	5e-31	108.3	11.9
	234	Aquilegia coerulea	Aqcoe1G035300	MatE	PF01554.19	2.7e-29	102.6	33.2	9.4e-15	55.4	12.4
	235	Aquilegia coerulea	Aqcoe4G092000	MatE	PF01554.19	3.8e-29	102.2	13.8	5.2e-29	101.7	13.8
	236	Aquilegia coerulea	Aqcoe1G035400	MatE	PF01554.19	3.6e-27	95.7	41.4	4.5e-12	46.6	1.5
	237	Aquilegia coerulea	Aqcoe6G201600	MatE	PF01554.19	4.4e-27	95.4	12.8	7.4e-27	94.7	12.8
	238	Aquilegia coerulea	Aqcoe1G150100	MatE	PF01554.19	2.3e-25	89.8	33.2	2.1e-13	51	12.9
	239	Aquilegia coerulea	Aqcoe3G005200	MatE	PF01554.19	2.8e-25	89.6	3.8	2.8e-25	89.6	3.8
	240	Aquilegia coerulea	Aqcoe5G363500	MatE	PF01554.19	5.3e-23	82.2	9.1	5.8e-23	82	9.1
	241	Aquilegia coerulea	Aqcoe4G152900	MatE	PF01554.19	6.4e-22	78.6	10.7	3.2e-20	73.1	6.7
	242	Aquilegia coerulea	Aqcoe6G187200	MatE	PF01554.19	8.5e-20	71.8	32.6	8.7e-10	39.2	14.5
	243	Aquilegia coerulea	Aqcoe5G433200	MatE	PF01554.19	1.4e-19	71	6.8	1.4e-19	71	6.8
	244	Aquilegia coerulea	Aqcoe0499s0001	MatE	PF01554.19	3.5e-15	56.8	0.9	3.7e-15	56.7	0.9
	245	Aquilegia coerulea	Aqcoe5G180300	MatE	PF01554.19	5e-15	56.2	26	3.8e-09	37.1	6.3
	246	Aquilegia coerulea	Aqcoe5G180400	MatE	PF01554.19	2.2e-14	54.1	26.7	1.2e-10	42	6.7
	247	Aquilegia coerulea	Aqcoe5G399700	MatE	PF01554.19	1.1e-13	51.9	7.3	1.9e-07	31.6	0.5
	248	Aquilegia coerulea	Aqcoe5G429700	MatE	PF01554.19	1.3e-13	51.6	2.8	1.5e-13	51.4	2.8
	249	Aquilegia coerulea	Aqcoe7G381500	MatE	PF01554.19	1e-09	39	5.2	5.3e-07	30.2	0.7
	250	Arabidopsis thaliana	AT4G23030	MatE	PF01554.19	1.1e-79	266.3	23.1	3e-42	144.6	2
	251	Arabidopsis thaliana	AT2G38510	MatE	PF01554.19	6.2e-75	250.9	23.1	5.2e-39	134.1	6.5
	252	Arabidopsis thaliana	AT1G61890	MatE	PF01554.19	6.1e-72	241.1	35.8	3.1e-38	131.6	14.5
	253	Arabidopsis thaliana	AT4G22790	MatE	PF01554.19	1.7e-71	239.7	30.7	7.3e-37	127.1	8.7
	254	Arabidopsis thaliana	AT3G26590	MatE	PF01554.19	1.2e-70	237	47.2	9.1e-38	130.1	16
	255	Arabidopsis thaliana	AT1G11670	MatE	PF01554.19	1.7e-70	236.5	36	1.8e-36	125.9	15.6
	256	Arabidopsis thaliana	AT1G58340	MatE	PF01554.19	3.3e-70	235.5	29.1	2e-37	128.9	7.1
	257	Arabidopsis thaliana	AT4G29140	MatE	PF01554.19	3.7e-68	228.8	29	1.1e-35	123.3	6.1
	258	Arabidopsis thaliana	AT5G52450	MatE	PF01554.19	6.4e-68	228.1	32.5	8.4e-39	133.4	15.1
	259	Arabidopsis thaliana	AT4G21910	MatE	PF01554.19	9.9e-68	227.5	31.3	6.2e-36	124.1	14.7
	260	Arabidopsis thaliana	AT1G23300	MatE	PF01554.19	2.4e-67	226.2	34.5	1.7e-33	116.2	8.9
	261	Arabidopsis thaliana	AT5G52050	MatE	PF01554.19	1.1e-66	224.1	25.4	2.9e-37	128.4	2
	262	Arabidopsis thaliana	AT5G38030	MatE	PF01554.19	3.9e-66	222.3	52.3	3.4e-36	124.9	15
	263	Arabidopsis thaliana	AT1G71870	MatE	PF01554.19	6.5e-65	218.3	24.4	2e-35	122.5	6.2
	264	Arabidopsis thaliana	AT5G19700	MatE	PF01554.19	4e-64	215.7	28.7	9.9e-33	113.7	4.4
	265	Arabidopsis thaliana	AT1G73700	MatE	PF01554.19	1.1e-63	214.3	31.5	1e-37	129.9	13.1
	266	Arabidopsis thaliana	AT5G49130	MatE	PF01554.19	1.4e-63	214	23.8	2.5e-33	115.6	4.8
	267	Arabidopsis thaliana	AT4G21903	MatE	PF01554.19	1.6e-63	213.7	36.5	3e-34	118.6	17.9
	268	Arabidopsis thaliana	AT2G34360	MatE	PF01554.19	3.4e-63	212.7	25.1	1.3e-39	136	15.1
	269	Arabidopsis thaliana	AT1G12950	MatE	PF01554.19	3.6e-63	212.6	45.8	6.4e-33	114.3	13
	270	Arabidopsis thaliana	AT1G66760	MatE	PF01554.19	1.4e-62	210.7	25.7	3e-34	118.6	12
	271	Arabidopsis thaliana	AT3G21690	MatE	PF01554.19	5.6e-62	208.7	39	7.9e-34	117.2	15.4
	272	Arabidopsis thaliana	AT1G66780	MatE	PF01554.19	2.2e-60	203.6	29.6	2.3e-31	109.3	12.3
	273	Arabidopsis thaliana	AT4G00350	MatE	PF01554.19	2.3e-59	200.3	30.9	5.7e-30	104.7	13.2
	274	Arabidopsis thaliana	AT5G44050	MatE	PF01554.19	2.7e-59	200	33.4	3.8e-32	111.8	12.7
	275	Arabidopsis thaliana	AT5G10420	MatE	PF01554.19	3.9e-58	196.3	34.5	2.5e-30	105.9	12.6
	276	Arabidopsis thaliana	AT1G47530	MatE	PF01554.19	1.2e-57	194.7	43.5	7.6e-34	117.3	11.9
	277	Arabidopsis thaliana	AT1G15170	MatE	PF01554.19	1.7e-57	194.2	34.1	9.6e-34	117	11.9
	278	Arabidopsis thaliana	AT1G33090	MatE	PF01554.19	1.7e-57	194.2	40	2.9e-30	105.7	11.9
	279	Arabidopsis thaliana	AT1G64820	MatE	PF01554.19	2.1e-57	193.9	36.1	3.7e-31	108.6	11.8
	280	Arabidopsis thaliana	AT1G33110	MatE	PF01554.19	2.2e-57	193.8	39.1	2.1e-30	106.1	11.9
	281	Arabidopsis thaliana	AT2G04040	MatE	PF01554.19	3.9e-57	193	24.6	1.4e-28	100.1	12.2
	282	Arabidopsis thaliana	AT2G04050	MatE	PF01554.19	1e-56	191.6	27.5	8.9e-32	110.6	10.1
	283	Arabidopsis thaliana	AT1G15180	MatE	PF01554.19	1.3e-56	191.3	34.3	6.1e-33	114.4	12.5
	284	Arabidopsis thaliana	AT1G33100	MatE	PF01554.19	1.6e-56	191.1	41.9	2.9e-29	102.4	13.1
	285	Arabidopsis thaliana	AT2G04100	MatE	PF01554.19	2.3e-56	190.5	23.6	4.2e-30	105.1	11.1
	286	Arabidopsis thaliana	AT1G33080	MatE	PF01554.19	2.9e-56	190.2	42.6	6.9e-31	107.7	12.9
	287	Arabidopsis thaliana	AT1G15150	MatE	PF01554.19	4.4e-56	189.6	34.6	4.5e-32	111.5	13.3
	288	Arabidopsis thaliana	AT5G65380	MatE	PF01554.19	6.5e-56	189.1	31.4	2.5e-31	109.1	9.6
	289	Arabidopsis thaliana	AT1G71140	MatE	PF01554.19	7.2e-56	188.9	32	1.7e-30	106.4	13.7
	290	Arabidopsis thaliana	AT1G15160	MatE	PF01554.19	3.3e-55	186.7	33.2	2.4e-33	115.7	11.6
	291	Arabidopsis thaliana	AT3G23560	MatE	PF01554.19	5.4e-55	186.1	35.1	2.1e-31	109.4	13.2
	292	Arabidopsis thaliana	AT4G25640	MatE	PF01554.19	6.5e-55	185.8	39	5.7e-31	108	15.2
	293	Arabidopsis thaliana	AT2G04080	MatE	PF01554.19	1.4e-54	184.7	31.3	5.7e-29	101.5	13.9
	294	Arabidopsis thaliana	AT2G04090	MatE	PF01554.19	8.2e-54	182.2	23.1	4.3e-29	101.9	11
	295	Arabidopsis thaliana	AT3G23550	MatE	PF01554.19	1.1e-52	178.5	35.3	1.4e-28	100.2	13.4
	296	Arabidopsis thaliana	AT2G04070	MatE	PF01554.19	1.5e-52	178.1	31.7	7e-27	94.7	11.5
	297	Arabidopsis thaliana	AT3G59030	MatE	PF01554.19	2.7e-51	174	42.3	4.1e-27	95.4	18.4
	298	Arabidopsis thaliana	AT3G03620	MatE	PF01554.19	7.8e-42	143.3	31.7	1.4e-21	77.4	13.4
	299	Arabidopsis thaliana	AT5G17700	MatE	PF01554.19	5.4e-41	140.5	37.4	2.9e-20	73.1	15.7
	300	Arabidopsis thaliana	AT3G08040	MatE	PF01554.19	1.4e-29	103.4	43.8	4.3e-16	59.6	0.3
	301	Arabidopsis thaliana	AT1G51340	MatE	PF01554.19	9.4e-29	100.8	27.1	7.3e-13	49.1	13.8
	302	Arabidopsis thaliana	AT2G38330	MatE	PF01554.19	1.2e-27	97.1	32.9	1.3e-15	58	4.3
	303	Arabidopsis thaliana	AT4G38380	MatE	PF01554.19	8.3e-20	71.7	36.6	3.2e-11	43.8	10.9
	304	Arabidopsis thaliana	AT4G39030	MatE	PF01554.19	2.3e-18	67	25	1e-14	55.2	7.9
	305	Arabidopsis thaliana	AT2G21340	MatE	PF01554.19	1.3e-16	61.3	22.3	1.9e-13	51	4.3
	306	Arabidopsis thaliana	AT2G04066	MatE	PF01554.19	5e-10	39.9	0.7	9e-10	39	0.7
	307	Arachis hypogaea	arahy.Tifrunner.gnm1.ann1.0NN7BN	MatE	PF01554.19	9.5e-116	384.8	72.5	1e-30	108.4	15.6
	308	Arachis hypogaea	arahy.Tifrunner.gnm1.ann1.XW3T4W	MatE	PF01554.19	2e-109	364.3	70	1.1e-30	108.3	15.4
	309	Arachis hypogaea	arahy.Tifrunner.gnm1.ann1.BV73BK	MatE	PF01554.19	7.6e-84	281.1	72.4	1.2e-24	88.6	16.7
	310	Arachis hypogaea	arahy.Tifrunner.gnm1.ann1.KLG2UC	MatE	PF01554.19	6.4e-72	242.3	24.4	1e-36	127.9	7.5
	311	Arachis hypogaea	arahy.Tifrunner.gnm1.ann1.2WQJ7Q	MatE	PF01554.19	2.5e-71	240.4	26.7	2.3e-36	126.8	9.3
	312	Arachis hypogaea	arahy.Tifrunner.gnm1.ann1.QQ9WEM	MatE	PF01554.19	5.8e-71	239.2	26.4	3.9e-36	126	2.7
	313	Arachis hypogaea	arahy.Tifrunner.gnm1.ann1.FJ2DZD	MatE	PF01554.19	1.5e-68	231.3	40.2	4.9e-35	122.4	15.2
	314	Arachis hypogaea	arahy.Tifrunner.gnm1.ann1.T29US9	MatE	PF01554.19	2.2e-68	230.8	40	5e-35	122.4	15.2
	315	Arachis hypogaea	arahy.Tifrunner.gnm1.ann1.08HZBK	MatE	PF01554.19	3.7e-68	230.1	43.2	6.1e-35	122.1	12.8
	316	Arachis hypogaea	arahy.Tifrunner.gnm1.ann1.WG9HC3	MatE	PF01554.19	1.9e-66	224.5	36.9	8.3e-33	115.2	17.3
	317	Arachis hypogaea	arahy.Tifrunner.gnm1.ann1.IBJJ46	MatE	PF01554.19	1.9e-66	224.5	36.9	8.3e-33	115.2	17.3
	318	Arachis hypogaea	arahy.Tifrunner.gnm1.ann1.RHB0JA	MatE	PF01554.19	7.4e-66	222.6	32.4	2.2e-34	120.3	8.6
	319	Arachis hypogaea	arahy.Tifrunner.gnm1.ann1.M8SMER	MatE	PF01554.19	4.4e-65	220.1	43.6	7e-34	118.7	18.1
	320	Arachis hypogaea	arahy.Tifrunner.gnm1.ann1.4S5LXH	MatE	PF01554.19	1.1e-64	218.8	38.1	8.6e-37	128.1	15.1
	321	Arachis hypogaea	arahy.Tifrunner.gnm1.ann1.HS29P7	MatE	PF01554.19	1.6e-64	218.2	36.7	9.6e-37	128	15.1
	322	Arachis hypogaea	arahy.Tifrunner.gnm1.ann1.WMKD0W	MatE	PF01554.19	1.8e-63	214.8	39.2	2.3e-35	123.5	13.1
	323	Arachis hypogaea	arahy.Tifrunner.gnm1.ann1.09KEBU	MatE	PF01554.19	2.8e-63	214.2	33.1	9e-33	115.1	9
	324	Arachis hypogaea	arahy.Tifrunner.gnm1.ann1.7NDL57	MatE	PF01554.19	5.9e-63	213.2	34.4	1.4e-32	114.4	9.5
	325	Arachis hypogaea	arahy.Tifrunner.gnm1.ann1.HSA1AU	MatE	PF01554.19	9.2e-63	212.6	23.7	6.5e-33	115.5	1.9
	326	Arachis hypogaea	arahy.Tifrunner.gnm1.ann1.22RBTX	MatE	PF01554.19	2.2e-62	211.4	25.9	9e-33	115.1	2.2
	327	Arachis hypogaea	arahy.Tifrunner.gnm1.ann1.DBIL6B	MatE	PF01554.19	9.1e-62	209.3	26.2	1.7e-31	110.9	4.2
	328	Arachis hypogaea	arahy.Tifrunner.gnm1.ann1.8W4GAU	MatE	PF01554.19	1.1e-60	205.8	30.2	6.8e-33	115.5	13.5
	329	Arachis hypogaea	arahy.Tifrunner.gnm1.ann1.ZY7B9V	MatE	PF01554.19	1.1e-60	205.8	30.2	6.8e-33	115.5	13.5
	330	Arachis hypogaea	arahy.Tifrunner.gnm1.ann1.V3YXUH	MatE	PF01554.19	2.1e-60	204.9	27	2.1e-31	110.6	4.1
	331	Arachis hypogaea	arahy.Tifrunner.gnm1.ann1.UQFX5N	MatE	PF01554.19	3e-60	204.4	28.5	3.4e-31	109.9	13.4
	332	Arachis hypogaea	arahy.Tifrunner.gnm1.ann1.BBQR41	MatE	PF01554.19	1.4e-59	202.2	29.2	3.3e-31	110	11.6
	333	Arachis hypogaea	arahy.Tifrunner.gnm1.ann1.SM4FP5	MatE	PF01554.19	1.4e-59	202.2	29.2	3.3e-31	110	11.6
	334	Arachis hypogaea	arahy.Tifrunner.gnm1.ann1.E7UEEQ	MatE	PF01554.19	4.4e-59	200.6	38.5	6.6e-30	105.7	19
	335	Arachis hypogaea	arahy.Tifrunner.gnm1.ann1.3YRJ0Q	MatE	PF01554.19	5.5e-59	200.3	39.9	1e-32	114.9	16.6
	336	Arachis hypogaea	arahy.Tifrunner.gnm1.ann1.S65VS3	MatE	PF01554.19	8.8e-59	199.6	38.9	9.9e-30	105.2	19.1
	337	Arachis hypogaea	arahy.Tifrunner.gnm1.ann1.2QIE74	MatE	PF01554.19	1.1e-58	199.3	29.4	6.9e-30	105.7	7.4
	338	Arachis hypogaea	arahy.Tifrunner.gnm1.ann1.Q5L44J	MatE	PF01554.19	1.9e-57	195.3	36.3	8.4e-33	115.2	13.6
	339	Arachis hypogaea	arahy.Tifrunner.gnm1.ann1.IK0U2W	MatE	PF01554.19	3.3e-56	191.3	38.9	7.8e-33	115.3	17.2
	340	Arachis hypogaea	arahy.Tifrunner.gnm1.ann1.4U2MDP	MatE	PF01554.19	1.3e-55	189.3	38.5	2.4e-32	113.7	11.4
	341	Arachis hypogaea	arahy.Tifrunner.gnm1.ann1.1L1WJ8	MatE	PF01554.19	2.2e-55	188.6	23.8	6.9e-38	131.7	12.3
	342	Arachis hypogaea	arahy.Tifrunner.gnm1.ann1.3HHC30	MatE	PF01554.19	2.4e-55	188.4	38.3	2.2e-30	107.3	15
	343	Arachis hypogaea	arahy.Tifrunner.gnm1.ann1.VXI9Y2	MatE	PF01554.19	2.4e-55	188.4	38.3	2.2e-30	107.3	15
	344	Arachis hypogaea	arahy.Tifrunner.gnm1.ann1.G80ETX	MatE	PF01554.19	3.3e-55	188	38.8	1.9e-29	104.2	10.3
	345	Arachis hypogaea	arahy.Tifrunner.gnm1.ann1.NFLV1C	MatE	PF01554.19	3.4e-55	188	23.3	1.5e-34	120.9	10
	346	Arachis hypogaea	arahy.Tifrunner.gnm1.ann1.B4CBXE	MatE	PF01554.19	8.5e-55	186.7	25.9	4.6e-34	119.3	10.5
	347	Arachis hypogaea	arahy.Tifrunner.gnm1.ann1.VI8BIT	MatE	PF01554.19	1e-54	186.4	39.8	1.1e-31	111.6	11.6
	348	Arachis hypogaea	arahy.Tifrunner.gnm1.ann1.WPG9ZU	MatE	PF01554.19	1e-54	186.4	38	2.5e-29	103.9	10.6
	349	Arachis hypogaea	arahy.Tifrunner.gnm1.ann1.ITY3SF	MatE	PF01554.19	2.2e-54	185.3	44.9	9.2e-29	102	14.7
	350	Arachis hypogaea	arahy.Tifrunner.gnm1.ann1.SGPK7M	MatE	PF01554.19	4.9e-54	184.2	44.8	9.2e-29	102	14.7
	351	Arachis hypogaea	arahy.Tifrunner.gnm1.ann1.SGT6RC	MatE	PF01554.19	9e-54	183.3	39.2	9.2e-34	118.3	17.6
	352	Arachis hypogaea	arahy.Tifrunner.gnm1.ann1.6P2K74	MatE	PF01554.19	1.2e-52	179.6	39.3	7e-28	99.2	13.1
	353	Arachis hypogaea	arahy.Tifrunner.gnm1.ann1.CU8EVV	MatE	PF01554.19	2.5e-52	178.6	39.2	8.9e-28	98.8	13.1
	354	Arachis hypogaea	arahy.Tifrunner.gnm1.ann1.X8YVGZ	MatE	PF01554.19	2.9e-52	178.5	35.7	1.2e-33	117.9	13.6
	355	Arachis hypogaea	arahy.Tifrunner.gnm1.ann1.N8KRVL	MatE	PF01554.19	6.5e-52	177.3	39.3	6.8e-32	112.2	14.6
	356	Arachis hypogaea	arahy.Tifrunner.gnm1.ann1.8D4CC7	MatE	PF01554.19	7.7e-52	177.1	31.3	1.4e-34	120.9	14.5
	357	Arachis hypogaea	arahy.Tifrunner.gnm1.ann1.2H67VJ	MatE	PF01554.19	1.1e-51	176.5	37	4.2e-27	96.7	14.9
	358	Arachis hypogaea	arahy.Tifrunner.gnm1.ann1.77VLFZ	MatE	PF01554.19	1.2e-51	176.5	36.7	4.4e-27	96.6	14.6
	359	Arachis hypogaea	arahy.Tifrunner.gnm1.ann1.D0WG0L	MatE	PF01554.19	1.5e-51	176.1	34.6	4.1e-26	93.4	15.2
	360	Arachis hypogaea	arahy.Tifrunner.gnm1.ann1.747ND8	MatE	PF01554.19	2e-51	175.7	32.4	2.3e-35	123.5	14
	361	Arachis hypogaea	arahy.Tifrunner.gnm1.ann1.09ED9P	MatE	PF01554.19	7e-51	173.9	31.9	5e-31	109.4	13.2
	362	Arachis hypogaea	arahy.Tifrunner.gnm1.ann1.C634CF	MatE	PF01554.19	7e-51	173.9	31.9	5e-31	109.4	13.2
	363	Arachis hypogaea	arahy.Tifrunner.gnm1.ann1.JFC2EZ	MatE	PF01554.19	7e-51	173.9	31.9	5e-31	109.4	13.2
	364	Arachis hypogaea	arahy.Tifrunner.gnm1.ann1.B3W5YN	MatE	PF01554.19	1.3e-50	173	28.6	2.3e-26	94.2	14
	365	Arachis hypogaea	arahy.Tifrunner.gnm1.ann1.Y8F5KD	MatE	PF01554.19	1.3e-50	173	28.6	2.3e-26	94.2	14
	366	Arachis hypogaea	arahy.Tifrunner.gnm1.ann1.K7F148	MatE	PF01554.19	1.6e-50	172.8	41.6	3.1e-35	123.1	12.1
	367	Arachis hypogaea	arahy.Tifrunner.gnm1.ann1.45PR62	MatE	PF01554.19	4.1e-50	171.4	29.7	2.1e-27	97.6	5.5
	368	Arachis hypogaea	arahy.Tifrunner.gnm1.ann1.K8VWBY	MatE	PF01554.19	4.6e-50	171.3	44.4	6.8e-28	99.2	20.1
	369	Arachis hypogaea	arahy.Tifrunner.gnm1.ann1.B845YX	MatE	PF01554.19	3.2e-49	168.5	39	8.8e-34	118.4	17.6
	370	Arachis hypogaea	arahy.Tifrunner.gnm1.ann1.3S3RK6	MatE	PF01554.19	6.4e-49	167.6	49	6.1e-25	89.6	16.3
	371	Arachis hypogaea	arahy.Tifrunner.gnm1.ann1.LUZ6WJ	MatE	PF01554.19	8.8e-49	167.1	43.2	4.6e-26	93.3	19.3
	372	Arachis hypogaea	arahy.Tifrunner.gnm1.ann1.FWRT0A	MatE	PF01554.19	6.7e-48	164.3	37.7	2.3e-27	97.5	17.8
	373	Arachis hypogaea	arahy.Tifrunner.gnm1.ann1.716UDI	MatE	PF01554.19	6.9e-48	164.2	39	4.4e-27	96.6	19
	374	Arachis hypogaea	arahy.Tifrunner.gnm1.ann1.14330B	MatE	PF01554.19	1.2e-47	163.4	32.6	4.6e-27	96.5	13.6
	375	Arachis hypogaea	arahy.Tifrunner.gnm1.ann1.K8SE68	MatE	PF01554.19	2.7e-47	162.3	25.2	1.9e-37	130.3	13.1
	376	Arachis hypogaea	arahy.Tifrunner.gnm1.ann1.Q5QJ3U	MatE	PF01554.19	4e-47	161.7	31.5	1.2e-27	98.4	7.4
	377	Arachis hypogaea	arahy.Tifrunner.gnm1.ann1.PBN9WF	MatE	PF01554.19	3.2e-45	155.5	32.6	1.8e-30	107.6	16.2
	378	Arachis hypogaea	arahy.Tifrunner.gnm1.ann1.CTT4B3	MatE	PF01554.19	8.7e-44	150.9	23.5	5.2e-23	83.3	6.6
	379	Arachis hypogaea	arahy.Tifrunner.gnm1.ann1.15LFE4	MatE	PF01554.19	1.4e-43	150.2	35.6	7.2e-33	115.4	12.6
	380	Arachis hypogaea	arahy.Tifrunner.gnm1.ann1.ZK1PB2	MatE	PF01554.19	1.4e-43	150.2	35.6	7.2e-33	115.4	12.6
	381	Arachis hypogaea	arahy.Tifrunner.gnm1.ann1.EN8HK1	MatE	PF01554.19	1.9e-43	149.7	36.9	1.6e-30	107.8	16.4
	382	Arachis hypogaea	arahy.Tifrunner.gnm1.ann1.P7VUGU	MatE	PF01554.19	6e-43	148.2	45.5	2.4e-24	87.7	15.5
	383	Arachis hypogaea	arahy.Tifrunner.gnm1.ann1.3BU2IH	MatE	PF01554.19	4.5e-42	145.3	28.2	2.6e-23	84.3	6.7
	384	Arachis hypogaea	arahy.Tifrunner.gnm1.ann1.Y6ZMDV	MatE	PF01554.19	8.6e-37	128.1	23.5	2.3e-33	117	14
	385	Arachis hypogaea	arahy.Tifrunner.gnm1.ann1.PEQF49	MatE	PF01554.19	1.6e-35	124	33.8	8.2e-18	66.4	3
	386	Arachis hypogaea	arahy.Tifrunner.gnm1.ann1.UAS7KI	MatE	PF01554.19	1.9e-35	123.7	21.4	3.4e-19	70.9	6.7
	387	Arachis hypogaea	arahy.Tifrunner.gnm1.ann1.SY2QMJ	MatE	PF01554.19	2.3e-33	117	13.6	2.3e-33	117	13.6
	388	Arachis hypogaea	arahy.Tifrunner.gnm1.ann1.N01QY3	MatE	PF01554.19	7.6e-32	112.1	26.9	9.5e-15	56.5	11.8
	389	Arachis hypogaea	arahy.Tifrunner.gnm1.ann1.ZRA95S	MatE	PF01554.19	1.7e-30	107.7	28.5	2e-13	52.1	13.2
	390	Arachis hypogaea	arahy.Tifrunner.gnm1.ann1.1Y45Q7	MatE	PF01554.19	2.3e-30	107.2	28.1	1.3e-12	49.5	15.5
	391	Arachis hypogaea	arahy.Tifrunner.gnm1.ann1.GX8W1W	MatE	PF01554.19	4.2e-30	106.4	29.8	2.1e-18	68.4	9.4
	392	Arachis hypogaea	arahy.Tifrunner.gnm1.ann1.65MVIR	MatE	PF01554.19	4.4e-30	106.3	22.2	1.6e-26	94.8	8.1
	393	Arachis hypogaea	arahy.Tifrunner.gnm1.ann1.37C7XW	MatE	PF01554.19	1.7e-29	104.4	28.4	6.2e-12	47.3	0.1
	394	Arachis hypogaea	arahy.Tifrunner.gnm1.ann1.BK8UPU	MatE	PF01554.19	6.2e-28	99.3	33.3	4e-12	47.9	0.6
	395	Arachis hypogaea	arahy.Tifrunner.gnm1.ann1.Z17CL9	MatE	PF01554.19	4.2e-27	96.7	33.2	4e-12	47.9	0.6
	396	Arachis hypogaea	arahy.Tifrunner.gnm1.ann1.KJPV2Q	MatE	PF01554.19	2.9e-26	93.9	17.5	2.9e-26	93.9	17.5
	397	Arachis hypogaea	arahy.Tifrunner.gnm1.ann1.YHN8YH	MatE	PF01554.19	6.8e-26	92.7	28.8	6.4e-13	50.5	0.1
	398	Arachis hypogaea	arahy.Tifrunner.gnm1.ann1.PWI1R1	MatE	PF01554.19	1.3e-25	91.8	20	3.4e-13	51.4	0.1
	399	Arachis hypogaea	arahy.Tifrunner.gnm1.ann1.W2E3A5	MatE	PF01554.19	2.5e-24	87.6	8.9	4.8e-24	86.7	8.9
	400	Arachis hypogaea	arahy.Tifrunner.gnm1.ann1.TND3PH	MatE	PF01554.19	1.2e-21	78.9	31.2	1.9e-13	52.2	12.7
	401	Arachis hypogaea	arahy.Tifrunner.gnm1.ann1.DH6IGP	MatE	PF01554.19	1.8e-21	78.3	36.7	1.8e-13	52.3	0.9
	402	Arachis hypogaea	arahy.Tifrunner.gnm1.ann1.Z9FA5A	MatE	PF01554.19	4.5e-21	77	30.6	2.5e-13	51.9	12.4
	403	Arachis hypogaea	arahy.Tifrunner.gnm1.ann1.C41B5E	MatE	PF01554.19	5.6e-21	76.7	32.4	1.6e-13	52.4	12.7
	404	Arachis hypogaea	arahy.Tifrunner.gnm1.ann1.BV54DM	MatE	PF01554.19	2.5e-20	74.6	35.3	5.7e-13	50.7	0.4
	405	Arachis hypogaea	arahy.Tifrunner.gnm1.ann1.1ERV7Y	MatE	PF01554.19	1.2e-19	72.4	20.1	6.3e-09	37.6	9.5
	406	Arachis hypogaea	arahy.Tifrunner.gnm1.ann1.J04VDZ	MatE	PF01554.19	4.8e-19	70.5	33.3	5.4e-10	41	11.9
	407	Arachis hypogaea	arahy.Tifrunner.gnm1.ann1.W8BY14	MatE	PF01554.19	4.8e-19	70.5	33.3	5.4e-10	41	11.9
	408	Arachis hypogaea	arahy.Tifrunner.gnm1.ann1.5DIS84	MatE	PF01554.19	5.1e-18	67.1	28	8.6e-10	40.4	0.4
	409	Arachis hypogaea	arahy.Tifrunner.gnm1.ann1.S9LP7J	MatE	PF01554.19	1.7e-15	58.9	31.9	7.1e-09	37.4	0.1
	410	Arachis hypogaea	arahy.Tifrunner.gnm1.ann1.GK4T5X	MatE	PF01554.19	2.9e-15	58.1	27.2	1.4e-08	36.5	0.4
	411	Arachis hypogaea	arahy.Tifrunner.gnm1.ann1.ZAC0X2	MatE	PF01554.19	3e-14	54.9	30.3	1.3e-05	26.8	1.3
	412	Arachis hypogaea	arahy.Tifrunner.gnm1.ann1.17N5TA	MatE	PF01554.19	7.7e-13	50.3	1.6	9.4e-13	50	1.6
	413	Arachis hypogaea	arahy.Tifrunner.gnm1.ann1.IPZ39I	MatE	PF01554.19	5.1e-12	47.6	30.3	2.2e-10	42.3	11.7
	414	Arachis hypogaea	arahy.Tifrunner.gnm1.ann1.1DJ7XZ	MatE	PF01554.19	5.7e-12	47.4	30.1	2.2e-10	42.3	11.7
	415	Arachis hypogaea	arahy.Tifrunner.gnm1.ann1.5LL02H	MatE	PF01554.19	6.6e-11	44	5.2	6.6e-11	44	5.2
	416	Arachis hypogaea	arahy.Tifrunner.gnm1.ann1.0UIU5S	MatE	PF01554.19	2.9e-09	38.6	6.7	1.1e-07	33.5	0.2
	417	Arachis hypogaea	arahy.Tifrunner.gnm1.ann1.E9KHJB	MatE	PF01554.19	3.1e-09	38.6	5	3.9e-09	38.2	5
	418	Arachis hypogaea	arahy.Tifrunner.gnm1.ann1.L0U7LH	MatE	PF01554.19	7.2e-09	37.4	6.5	7.2e-09	37.4	6.5
	419	Arachis hypogaea	arahy.Tifrunner.gnm1.ann1.HF4V0W	MatE	PF01554.19	8.8e-09	37.1	10.3	1.2e-08	36.6	10.3
	420	Arachis hypogaea	arahy.Tifrunner.gnm1.ann1.UCA87P	MatE	PF01554.19	1.4e-08	36.4	1.5	0.0012	20.3	0.1
	421	Arachis hypogaea	arahy.Tifrunner.gnm1.ann1.B9WRDV	MatE	PF01554.19	1.9e-07	32.8	3.6	3e-07	32.1	2.1
	422	Arachis hypogaea	arahy.Tifrunner.gnm1.ann1.II0B1V	MatE	PF01554.19	1.2e-06	30.2	0.9	1.5e-06	29.9	0.9
	423	Arachis hypogaea	arahy.Tifrunner.gnm1.ann1.H64M7Z	MatE	PF01554.19	3e-05	25.6	9.1	3e-05	25.6	9.1
	424	Asparagus officinalis	AsparagusV1_06.1576	MatE	PF01554.19	1.3e-67	227	24.8	3.5e-37	128.1	8
	425	Asparagus officinalis	AsparagusV1_07.3117	MatE	PF01554.19	7.6e-67	224.6	40.5	4.6e-37	127.8	11.7
	426	Asparagus officinalis	AsparagusV1_07.553	MatE	PF01554.19	3.6e-66	222.4	26.8	2.4e-34	118.9	9.2
	427	Asparagus officinalis	AsparagusV1_03.1239	MatE	PF01554.19	1.1e-65	220.8	41.4	1.1e-34	120.1	15.2
	428	Asparagus officinalis	AsparagusV1_05.450	MatE	PF01554.19	3.1e-62	209.6	26	8.9e-33	113.8	12.4
	429	Asparagus officinalis	AsparagusV1_01.1695	MatE	PF01554.19	2.6e-61	206.6	43.5	9.7e-33	113.7	15.9
	430	Asparagus officinalis	AsparagusV1_04.1122	MatE	PF01554.19	3.1e-60	203.1	19.4	2.5e-33	115.6	6.8
	431	Asparagus officinalis	AsparagusV1_07.3822	MatE	PF01554.19	5.3e-55	186.1	30.2	5.3e-31	108	11
	432	Asparagus officinalis	AsparagusV1_02.1289	MatE	PF01554.19	6.5e-55	185.8	43.6	2.9e-28	99.1	13.4
	433	Asparagus officinalis	AsparagusV1_Unassigned.1135	MatE	PF01554.19	8.5e-54	182.1	32.5	2.3e-31	109.2	11.4
	434	Asparagus officinalis	AsparagusV1_07.1872	MatE	PF01554.19	2.7e-53	180.5	34.9	9.7e-30	103.9	12.9
	435	Asparagus officinalis	AsparagusV1_08.1698	MatE	PF01554.19	8.1e-53	179	24.5	3.5e-30	105.4	1.3
	436	Asparagus officinalis	AsparagusV1_03.1874	MatE	PF01554.19	9.2e-53	178.8	33.3	1e-26	94.1	12.8
	437	Asparagus officinalis	AsparagusV1_02.2140	MatE	PF01554.19	6.6e-52	176	22.8	5.4e-34	117.8	8.9
	438	Asparagus officinalis	AsparagusV1_07.3825	MatE	PF01554.19	8.4e-52	175.7	40.3	4e-31	108.5	12.9
	439	Asparagus officinalis	AsparagusV1_03.335	MatE	PF01554.19	8.9e-52	175.6	28	1.3e-27	97.1	9.5
	440	Asparagus officinalis	AsparagusV1_05.452	MatE	PF01554.19	9.5e-51	172.2	18.9	2.3e-28	99.5	7.3
	441	Asparagus officinalis	AsparagusV1_06.672	MatE	PF01554.19	2.3e-50	171	27.7	1.5e-29	103.4	8.6
	442	Asparagus officinalis	AsparagusV1_01.2904	MatE	PF01554.19	1.5e-49	168.3	20.2	5.1e-28	98.4	4.8
	443	Asparagus officinalis	AsparagusV1_04.1950	MatE	PF01554.19	1.3e-48	165.3	32.6	2.1e-25	89.8	6.1
	444	Asparagus officinalis	AsparagusV1_Unassigned.599	MatE	PF01554.19	1.1e-47	162.2	34.2	6.8e-27	94.7	10.9
	445	Asparagus officinalis	AsparagusV1_04.2805	MatE	PF01554.19	1.8e-47	161.6	34.8	1.8e-27	96.6	11.6
	446	Asparagus officinalis	AsparagusV1_Unassigned.32	MatE	PF01554.19	4.7e-37	127.7	27.6	1.6e-25	90.2	14.2
	447	Asparagus officinalis	AsparagusV1_06.673	MatE	PF01554.19	2e-33	115.9	2.9	2e-33	115.9	2.9
	448	Asparagus officinalis	AsparagusV1_08.332	MatE	PF01554.19	4.2e-29	101.9	13.3	4.2e-29	101.9	13.3
	449	Asparagus officinalis	AsparagusV1_08.1005	MatE	PF01554.19	7.5e-24	84.8	25.7	1.8e-13	51.1	15.2
	450	Asparagus officinalis	AsparagusV1_01.2905	MatE	PF01554.19	9.5e-24	84.5	5.5	2e-23	83.4	5.5
	451	Asparagus officinalis	AsparagusV1_02.327	MatE	PF01554.19	1.5e-23	83.8	24.6	8.6e-15	55.4	11.5
	452	Asparagus officinalis	AsparagusV1_Unassigned.1131	MatE	PF01554.19	5.2e-23	82.1	28.8	4e-13	49.9	13.6
	453	Asparagus officinalis	AsparagusV1_01.2155	MatE	PF01554.19	8.7e-21	74.8	2.2	8.7e-21	74.8	2.2
	454	Asparagus officinalis	AsparagusV1_08.1002	MatE	PF01554.19	1.8e-18	67.3	15.5	3.2e-12	47	0.4
	455	Asparagus officinalis	AsparagusV1_07.3826	MatE	PF01554.19	7.4e-15	55.6	2.3	1.2e-14	54.9	1.5
	456	Asparagus officinalis	AsparagusV1_05.2678	MatE	PF01554.19	8.5e-12	45.6	0.2	6e-08	33.1	0.1
	457	Asparagus officinalis	AsparagusV1_10.557	MatE	PF01554.19	4.9e-06	26.9	0.1	6.7e-06	26.5	0.1
	458	Asparagus officinalis	AsparagusV1_Unassigned.422	MatE	PF01554.19	5.7e-06	26.7	5.6	6.7e-06	26.4	5.6
	459	Beta vulgaris	EL10Ac3g05442	MatE	PF01554.19	1.1e-97	324.7	86	1.9e-29	102.8	15.3
	460	Beta vulgaris	EL10Ac3g05692	MatE	PF01554.19	6.5e-72	240.9	27.1	2e-36	125.5	3.4
	461	Beta vulgaris	EL10Ac7g17076	MatE	PF01554.19	6.5e-71	237.6	22.2	1.6e-37	129.1	5.3
	462	Beta vulgaris	EL10Ac1g02300	MatE	PF01554.19	2.9e-70	235.5	27.7	3.2e-36	124.8	9.9
	463	Beta vulgaris	EL10Ac5g12727	MatE	PF01554.19	1.5e-67	226.6	33.7	1.9e-35	122.3	10.6
	464	Beta vulgaris	EL10Ac8g18372	MatE	PF01554.19	1.4e-66	223.6	26.5	1.1e-34	119.8	3.6
	465	Beta vulgaris	EL10Ac6g15755	MatE	PF01554.19	1.5e-66	223.4	31.9	8.8e-36	123.4	8.8
	466	Beta vulgaris	EL10Ac8g20042	MatE	PF01554.19	6.7e-66	221.3	42.5	4.2e-36	124.5	12.6
	467	Beta vulgaris	EL10Ac1g00060	MatE	PF01554.19	9.2e-64	214.4	31.2	1e-32	113.4	4.2
	468	Beta vulgaris	EL10Ac5g12643	MatE	PF01554.19	2.4e-63	213	22.8	1.7e-33	116	11.1
	469	Beta vulgaris	EL10Ac4g09218	MatE	PF01554.19	2.5e-61	206.5	25.7	1.5e-37	129.2	11.8
	470	Beta vulgaris	EL10Ac4g09214	MatE	PF01554.19	1.7e-60	203.8	25.3	3.6e-35	121.4	10.3
	471	Beta vulgaris	EL10Ac6g15052	MatE	PF01554.19	7.7e-60	201.6	35.2	4.2e-33	114.7	13.2
	472	Beta vulgaris	EL10Ac6g13804	MatE	PF01554.19	7.7e-60	201.6	41.3	4.6e-33	114.6	12.3
	473	Beta vulgaris	EL10Ac5g10518	MatE	PF01554.19	1e-59	201.2	21.3	1.8e-32	112.7	2.8
	474	Beta vulgaris	EL10Ac5g11507	MatE	PF01554.19	8e-58	195.1	42.7	8.2e-36	123.5	13.5
	475	Beta vulgaris	EL10Ac4g08209	MatE	PF01554.19	1.1e-57	194.7	41.8	2e-34	119	15.4
	476	Beta vulgaris	EL10Ac6g14799	MatE	PF01554.19	2.3e-57	193.6	29.6	8.1e-31	107.3	9.7
	477	Beta vulgaris	EL10Ac7g17702	MatE	PF01554.19	2.7e-56	190.1	33.4	6.9e-32	110.8	11.3
	478	Beta vulgaris	EL10Ac4g09211	MatE	PF01554.19	1.3e-55	187.9	24.5	7e-37	127	12
	479	Beta vulgaris	EL10Ac5g11500	MatE	PF01554.19	1.4e-55	187.8	30.1	1.1e-35	123	16.7
	480	Beta vulgaris	EL10Ac6g14801	MatE	PF01554.19	2.6e-52	177.2	27.9	2.6e-31	108.9	9.2
	481	Beta vulgaris	EL10Ac7g17704	MatE	PF01554.19	3.3e-52	176.8	23.6	1.4e-28	100	7.8
	482	Beta vulgaris	EL10Ac4g09216	MatE	PF01554.19	5.4e-51	172.9	22.3	1.3e-34	119.7	12.9
	483	Beta vulgaris	EL10Ac6g14270	MatE	PF01554.19	5.4e-51	172.9	29.7	1.6e-30	106.3	15.7
	484	Beta vulgaris	EL10Ac1g01113	MatE	PF01554.19	4.7e-50	169.8	33.8	8.1e-31	107.3	13.3
	485	Beta vulgaris	EL10Ac6g14803	MatE	PF01554.19	5.3e-50	169.6	29.8	2.5e-31	108.9	10.4
	486	Beta vulgaris	EL10Ac6g14268	MatE	PF01554.19	3.7e-49	166.9	36.3	2e-28	99.5	16.7
	487	Beta vulgaris	EL10Ac1g00394	MatE	PF01554.19	1.6e-48	164.8	28.7	3.5e-26	92.2	13.7
	488	Beta vulgaris	EL10Ac5g11658	MatE	PF01554.19	2e-47	161.3	33.8	7.1e-26	91.2	15.4
	489	Beta vulgaris	EL10Ac6g14802	MatE	PF01554.19	6.3e-47	159.6	33.6	6.8e-31	107.5	11
	490	Beta vulgaris	EL10Ac1g01081	MatE	PF01554.19	1.2e-46	158.7	38.4	1.1e-27	97.1	14.9
	491	Beta vulgaris	EL10Ac4g08208	MatE	PF01554.19	7.6e-46	156.1	26.2	3.5e-34	118.2	11.3
	492	Beta vulgaris	EL10Ac4g08205	MatE	PF01554.19	1.5e-41	142.2	20.8	2.4e-33	115.5	10.7
	493	Beta vulgaris	EL10Ac6g13137	MatE	PF01554.19	3.4e-39	134.5	41.1	2.4e-25	89.5	17.1
	494	Beta vulgaris	EL10Ac8g19568	MatE	PF01554.19	6.7e-39	133.6	21.6	9.8e-21	74.5	10.5
	495	Beta vulgaris	EL10Ac9g21656	MatE	PF01554.19	1.4e-35	122.8	57.8	3.8e-14	53.1	8.1
	496	Beta vulgaris	EL10Ac6g13803	MatE	PF01554.19	7.6e-35	120.4	31.8	3.9e-29	101.8	15.1
	497	Beta vulgaris	EL10Ac5g12490	MatE	PF01554.19	3.7e-32	111.6	24.5	5.2e-15	55.9	3.8
	498	Beta vulgaris	EL10Ac7g17703	MatE	PF01554.19	2e-31	109.3	17.2	8.9e-22	77.9	5.5
	499	Beta vulgaris	EL10Ac4g10255	MatE	PF01554.19	2.4e-30	105.8	28	3.1e-13	50.1	0
	500	Beta vulgaris	EL10Ac1g01804	MatE	PF01554.19	2.5e-29	102.4	31.7	4.8e-17	62.5	11.4
	501	Beta vulgaris	EL10Ac2g04329	MatE	PF01554.19	1.3e-28	100.1	28.6	2.3e-12	47.3	13.5
	502	Beta vulgaris	EL10Ac9g22879	MatE	PF01554.19	3.6e-28	98.7	19.4	3.6e-28	98.7	19.4
	503	Beta vulgaris	EL10Ac8g18955	MatE	PF01554.19	2.5e-23	83	4.5	4.2e-23	82.2	4.5
	504	Beta vulgaris	EL10Ac4g10272	MatE	PF01554.19	1.1e-16	61.3	24.9	4.5e-12	46.3	0.6
	505	Beta vulgaris	EL10Ac9g21268	MatE	PF01554.19	5.3e-11	42.9	25	0.00014	21.9	0.1
	506	Beta vulgaris	EL10Ac2g03048	MatE	PF01554.19	6.2e-10	39.4	21.2	6.8e-08	32.7	6.6
	507	Boechera stricta	Bostr.7867s0091	MatE	PF01554.19	2.5e-77	258.6	24.6	7.4e-42	143.3	2.1
	508	Boechera stricta	Bostr.23794s0217	MatE	PF01554.19	1.3e-74	249.8	24.1	8.7e-39	133.4	7.4
	509	Boechera stricta	Bostr.13671s0300	MatE	PF01554.19	1.2e-71	240.2	35.6	1.2e-37	129.7	15.2
	510	Boechera stricta	Bostr.22157s0176	MatE	PF01554.19	3.6e-71	238.6	36.1	3.4e-38	131.4	14.3
	511	Boechera stricta	Bostr.10040s0340	MatE	PF01554.19	2.6e-70	235.9	26.7	2.2e-36	125.6	7.2
	512	Boechera stricta	Bostr.0556s0329	MatE	PF01554.19	5.8e-70	234.7	46.3	1.3e-37	129.5	15.2
	513	Boechera stricta	Bostr.7305s0025	MatE	PF01554.19	1.4e-67	227	32.4	7e-38	130.4	15.1
	514	Boechera stricta	Bostr.15774s0352	MatE	PF01554.19	1.5e-67	226.8	17	5.3e-37	127.6	2.1
	515	Boechera stricta	Bostr.7867s0758	MatE	PF01554.19	2.4e-67	226.2	25.7	1.7e-34	119.4	4.5
	516	Boechera stricta	Bostr.7867s0070	MatE	PF01554.19	3.5e-66	222.4	30.9	3e-34	118.6	9.2
	517	Boechera stricta	Bostr.23794s0672	MatE	PF01554.19	3.9e-66	222.3	30.1	1.6e-38	132.5	14.8
	518	Boechera stricta	Bostr.10273s0166	MatE	PF01554.19	5.3e-66	221.8	21.9	5.7e-36	124.2	4.8
	519	Boechera stricta	Bostr.15774s0041	MatE	PF01554.19	9.3e-66	221	21.8	6.9e-35	120.7	3.9
	520	Boechera stricta	Bostr.10089s0007	MatE	PF01554.19	3.3e-64	216	41	8.8e-36	123.6	16
	521	Boechera stricta	Bostr.26527s0230	MatE	PF01554.19	6.2e-64	215.1	28.7	1.2e-32	113.4	3.8
	522	Boechera stricta	Bostr.19424s0477	MatE	PF01554.19	3.6e-63	212.6	37.7	8.2e-34	117.2	14.6
	523	Boechera stricta	Bostr.13671s0155	MatE	PF01554.19	1.7e-62	210.4	46.3	1.5e-31	109.8	14.7
	524	Boechera stricta	Bostr.26959s0246	MatE	PF01554.19	1.9e-62	210.3	24.4	2.6e-34	118.8	10.9
	525	Boechera stricta	Bostr.26959s0245	MatE	PF01554.19	2.4e-59	200.2	29.4	3e-32	112.1	9.3
	526	Boechera stricta	Bostr.10064s0071	MatE	PF01554.19	3.1e-59	199.8	31.4	5.6e-30	104.7	13.2
	527	Boechera stricta	Bostr.10180s0005	MatE	PF01554.19	7.1e-59	198.7	29.3	1e-32	113.6	10
	528	Boechera stricta	Bostr.0568s0250	MatE	PF01554.19	4.4e-58	196.1	31	2.8e-31	108.9	10.4
	529	Boechera stricta	Bostr.3359s0054	MatE	PF01554.19	9.8e-58	194.9	41.6	1.4e-30	106.7	16.2
	530	Boechera stricta	Bostr.3359s0053	MatE	PF01554.19	1.4e-57	194.4	40.4	1.8e-31	109.6	13.2
	531	Boechera stricta	Bostr.7128s0131	MatE	PF01554.19	2.3e-57	193.8	34.6	3e-34	118.6	12.2
	532	Boechera stricta	Bostr.19424s0089	MatE	PF01554.19	7.2e-57	192.1	24.5	2.8e-28	99.2	3.6
	533	Boechera stricta	Bostr.15654s0083	MatE	PF01554.19	2.8e-56	190.2	42.4	1.1e-32	113.5	11.5
	534	Boechera stricta	Bostr.19424s0087	MatE	PF01554.19	5.4e-56	189.3	26	3.5e-30	105.4	9.5
	535	Boechera stricta	Bostr.3288s0013	MatE	PF01554.19	6.8e-56	189	30.5	3.5e-35	121.7	12.2
	536	Boechera stricta	Bostr.19424s0289	MatE	PF01554.19	2.4e-55	187.2	36.7	9.9e-32	110.4	13.9
	537	Boechera stricta	Bostr.7867s0377	MatE	PF01554.19	6.3e-55	185.8	41	5.2e-31	108.1	17.1
	538	Boechera stricta	Bostr.3148s0054	MatE	PF01554.19	3.1e-53	180.3	41.3	3.2e-30	105.5	12.1
	539	Boechera stricta	Bostr.20903s0135	MatE	PF01554.19	5e-50	169.9	47	4.5e-26	92	17.8
	540	Boechera stricta	Bostr.19046s0080	MatE	PF01554.19	3.3e-40	138	34.5	6.7e-20	72	16.1
	541	Boechera stricta	Bostr.26527s0438	MatE	PF01554.19	1.7e-39	135.6	37.9	2.1e-21	76.8	14.2
	542	Boechera stricta	Bostr.12659s0191	MatE	PF01554.19	1.4e-34	119.7	25.1	1.9e-16	60.8	0.5
	543	Boechera stricta	Bostr.28264s0001	MatE	PF01554.19	2.9e-33	115.4	18.6	8.6e-26	91.1	3.5
	544	Boechera stricta	Bostr.22252s0221	MatE	PF01554.19	1e-30	107.1	40.9	3e-17	63.4	0.4
	545	Boechera stricta	Bostr.13175s0058	MatE	PF01554.19	2.9e-30	105.7	25.4	1.2e-22	80.9	7.2
	546	Boechera stricta	Bostr.26675s0064	MatE	PF01554.19	3.6e-29	102.1	30.3	6.5e-13	49.2	16.2
	547	Boechera stricta	Bostr.23794s0239	MatE	PF01554.19	4.6e-27	95.2	33.9	2.2e-15	57.3	4.5
	548	Boechera stricta	Bostr.7128s0130	MatE	PF01554.19	6.2e-25	88.3	6.8	6.7e-25	88.2	6.8
	549	Boechera stricta	Bostr.19424s0088	MatE	PF01554.19	3.6e-24	85.9	25.2	3.4e-21	76.2	1.3
	550	Boechera stricta	Bostr.27539s0001	MatE	PF01554.19	1.3e-21	77.5	9.7	4.4e-21	75.8	5.7
	551	Boechera stricta	Bostr.25542s0024	MatE	PF01554.19	2.5e-21	76.6	35.2	1.6e-11	44.7	10.3
	552	Boechera stricta	Bostr.3359s0058	MatE	PF01554.19	4.8e-21	75.7	10.6	4.8e-21	75.7	10.6
	553	Boechera stricta	Bostr.26675s0063	MatE	PF01554.19	9.7e-21	74.7	14.1	3.8e-13	50	0.1
	554	Boechera stricta	Bostr.25542s0091	MatE	PF01554.19	7.1e-20	71.9	25.1	2.3e-14	54	8.6
	555	Boechera stricta	Bostr.10273s0231	MatE	PF01554.19	8.5e-19	68.4	9.7	9.3e-18	65	6.6
	556	Boechera stricta	Bostr.5022s0102	MatE	PF01554.19	7.5e-14	52.3	28.5	2.1e-11	44.3	9.7
	557	Botryococcus braunii	Bobra.0102s0059	MatE	PF01554.19	2.2e-57	193.4	28.9	7.1e-33	113.7	12.6
	558	Botryococcus braunii	Bobra.0338s0051	MatE	PF01554.19	2.3e-46	157.5	25.8	6.6e-31	107.3	6.8
	559	Botryococcus braunii	Bobra.0284s0015	MatE	PF01554.19	2.1e-29	102.4	31.9	3.5e-19	69.2	9
	560	Botryococcus braunii	Bobra.0044s0045	MatE	PF01554.19	7.8e-26	90.8	3.1	7.8e-26	90.8	3.1
	561	Botryococcus braunii	Bobra.0327s0004	MatE	PF01554.19	5.2e-24	84.9	11.7	5.2e-24	84.9	11.7
	562	Botryococcus braunii	Bobra.0068s0085	MatE	PF01554.19	3e-23	82.4	7.7	3e-23	82.4	7.7
	563	Botryococcus braunii	Bobra.0070s0004	MatE	PF01554.19	3e-20	72.7	24.5	7.9e-16	58.3	8
	564	Botryococcus braunii	Bobra.0327s0003	MatE	PF01554.19	5.1e-20	71.9	6.9	6.1e-20	71.7	6.9
	565	Botryococcus braunii	Bobra.67_3s0002	MatE	PF01554.19	4.6e-18	65.6	13.1	4.8e-16	59	4.7
	566	Botryococcus braunii	Bobra.0036s0053	MatE	PF01554.19	3e-15	56.4	24.4	7.4e-14	51.9	4.1
	567	Botryococcus braunii	Bobra.116_1s0015	MatE	PF01554.19	2e-14	53.7	7.3	2.8e-14	53.3	7.3
	568	Botryococcus braunii	Bobra.116_1s0014	MatE	PF01554.19	2.1e-14	53.6	6.4	3e-14	53.2	6.4
	569	Brachypodium distachyon	Bradi1g02370	MatE	PF01554.19	9.5e-69	231.1	27.6	8.9e-38	130.4	4.4
	570	Brachypodium distachyon	Bradi5g07160	MatE	PF01554.19	3.1e-67	226.2	34.8	2.5e-34	119.2	4.9
	571	Brachypodium distachyon	Bradi2g12080	MatE	PF01554.19	5.2e-66	222.2	31.8	1.5e-36	126.4	15.6
	572	Brachypodium distachyon	Bradi1g37947	MatE	PF01554.19	7.4e-66	221.7	24.3	3.4e-33	115.5	1.9
	573	Brachypodium distachyon	Bradi3g22880	MatE	PF01554.19	1.3e-65	220.9	27.6	4.9e-33	115	12.3
	574	Brachypodium distachyon	Bradi4g35660	MatE	PF01554.19	1.9e-65	220.3	21.8	2.8e-36	125.5	0.6
	575	Brachypodium distachyon	Bradi1g15680	MatE	PF01554.19	3.5e-65	219.5	44.9	2.3e-33	116.1	12.7
	576	Brachypodium distachyon	Bradi1g69120	MatE	PF01554.19	1.7e-64	217.2	21.7	1.8e-32	113.2	3.1
	577	Brachypodium distachyon	Bradi1g42390	MatE	PF01554.19	1.8e-64	217.1	36.9	3.3e-36	125.3	12.8
	578	Brachypodium distachyon	Bradi1g26240	MatE	PF01554.19	5.2e-64	215.7	35.3	1e-35	123.7	14.4
	579	Brachypodium distachyon	Bradi5g18830	MatE	PF01554.19	4.1e-63	212.7	38.3	1.4e-36	126.5	6.6
	580	Brachypodium distachyon	Bradi1g15670	MatE	PF01554.19	1.4e-62	211	38	1.7e-33	116.5	15.8
	581	Brachypodium distachyon	Bradi2g16887	MatE	PF01554.19	1.8e-62	210.7	27.1	4.2e-31	108.7	6.3
	582	Brachypodium distachyon	Bradi3g51590	MatE	PF01554.19	2.1e-62	210.5	29.1	5.7e-34	118	4.8
	583	Brachypodium distachyon	Bradi2g17260	MatE	PF01554.19	2.2e-62	210.4	27.5	1.3e-33	116.8	11.8
	584	Brachypodium distachyon	Bradi3g31580	MatE	PF01554.19	4.3e-61	206.2	32.1	8.8e-33	114.2	4.7
	585	Brachypodium distachyon	Bradi5g07152	MatE	PF01554.19	9.4e-61	205.1	35.4	8.2e-33	114.3	13.5
	586	Brachypodium distachyon	Bradi5g07146	MatE	PF01554.19	1.5e-60	204.4	37.5	3.4e-32	112.2	14.7
	587	Brachypodium distachyon	Bradi1g34660	MatE	PF01554.19	2.8e-60	203.5	27.9	4e-37	128.3	12.1
	588	Brachypodium distachyon	Bradi4g39390	MatE	PF01554.19	3.6e-60	203.2	31.6	2.4e-31	109.5	11.6
	589	Brachypodium distachyon	Bradi3g42290	MatE	PF01554.19	2.3e-59	200.6	33.1	1.2e-30	107.2	9.5
	590	Brachypodium distachyon	Bradi2g50927	MatE	PF01554.19	1.4e-58	198	33.1	3.3e-31	109	10.2
	591	Brachypodium distachyon	Bradi1g14350	MatE	PF01554.19	3e-57	193.7	32	9.7e-31	107.5	10.1
	592	Brachypodium distachyon	Bradi4g43900	MatE	PF01554.19	1.5e-56	191.4	35	1.3e-30	107.1	14.2
	593	Brachypodium distachyon	Bradi1g26810	MatE	PF01554.19	7.1e-56	189.2	39	3.2e-33	115.6	7.6
	594	Brachypodium distachyon	Bradi1g00780	MatE	PF01554.19	1.6e-55	188.1	20.2	8.1e-29	101.3	1.7
	595	Brachypodium distachyon	Bradi1g66270	MatE	PF01554.19	1.7e-55	188	35.9	1.9e-31	109.8	13.4
	596	Brachypodium distachyon	Bradi3g23000	MatE	PF01554.19	1.8e-55	187.9	30.9	5.9e-28	98.5	8.5
	597	Brachypodium distachyon	Bradi3g38450	MatE	PF01554.19	4.7e-54	183.3	34.6	3.7e-28	99.1	11.5
	598	Brachypodium distachyon	Bradi2g46750	MatE	PF01554.19	9.3e-54	182.3	34.9	7.4e-30	104.6	12.1
	599	Brachypodium distachyon	Bradi4g01610	MatE	PF01554.19	1.1e-53	182.1	37.7	3.7e-30	105.6	15.5
	600	Brachypodium distachyon	Bradi2g16223	MatE	PF01554.19	1.8e-53	181.4	27.9	2.8e-32	112.5	14.6
	601	Brachypodium distachyon	Bradi3g55800	MatE	PF01554.19	2.8e-53	180.8	33.9	1.6e-28	100.3	12.6
	602	Brachypodium distachyon	Bradi1g26800	MatE	PF01554.19	7.7e-53	179.4	45.7	9.5e-32	110.8	12.8
	603	Brachypodium distachyon	Bradi1g59200	MatE	PF01554.19	1.1e-52	178.9	34.4	6.7e-29	101.5	11.5
	604	Brachypodium distachyon	Bradi1g72007	MatE	PF01554.19	9.4e-52	175.8	37.3	4.5e-28	98.8	12.9
	605	Brachypodium distachyon	Bradi4g12390	MatE	PF01554.19	1e-51	175.7	49.1	5.5e-27	95.3	17.9
	606	Brachypodium distachyon	Bradi1g42410	MatE	PF01554.19	1.2e-51	175.5	24.2	2e-30	106.5	6.6
	607	Brachypodium distachyon	Bradi2g57310	MatE	PF01554.19	2e-51	174.7	46.1	6.1e-28	98.4	19.2
	608	Brachypodium distachyon	Bradi3g55790	MatE	PF01554.19	2.1e-51	174.7	35.4	6.2e-26	91.9	15.3
	609	Brachypodium distachyon	Bradi1g00272	MatE	PF01554.19	7.1e-50	169.7	34.2	4.5e-26	92.3	12.5
	610	Brachypodium distachyon	Bradi3g23150	MatE	PF01554.19	5.2e-33	114.9	24.1	5.9e-15	56.2	10.6
	611	Brachypodium distachyon	Bradi4g44826	MatE	PF01554.19	1.5e-28	100.4	23.3	1.8e-13	51.4	10
	612	Brachypodium distachyon	Bradi4g26770	MatE	PF01554.19	7.4e-25	88.4	27.8	2.6e-12	47.6	9.2
	613	Brachypodium distachyon	Bradi1g69770	MatE	PF01554.19	8.7e-25	88.2	30	9.8e-12	45.7	0.1
	614	Brachypodium distachyon	Bradi3g60830	MatE	PF01554.19	6.3e-22	78.9	32.2	1.5e-10	41.9	15.5
	615	Brachypodium distachyon	Bradi3g11205	MatE	PF01554.19	6e-21	75.7	3.5	1.7e-19	70.9	4.1
	616	Brachypodium distachyon	Bradi4g37097	MatE	PF01554.19	1.3e-20	74.6	30.2	7.2e-09	36.4	14.4
	617	Brachypodium distachyon	Bradi4g07595	MatE	PF01554.19	1.7e-20	74.2	4.4	2.3e-20	73.8	4.4
	618	Brachypodium distachyon	Bradi3g02170	MatE	PF01554.19	1.4e-17	64.7	26.7	2e-14	54.5	8.9
	619	Chenopodium quinoa	AUR62017294	MatE	PF01554.19	4.5e-71	239	28.5	2.4e-36	126.1	8.2
	620	Chenopodium quinoa	AUR62001938	MatE	PF01554.19	2.1e-70	236.8	22.4	7.3e-37	127.8	9.6
	621	Chenopodium quinoa	AUR62021237	MatE	PF01554.19	1.1e-69	234.6	23.7	6.4e-38	131.2	2.6
	622	Chenopodium quinoa	AUR62035758	MatE	PF01554.19	3.6e-69	232.8	20.2	8.6e-35	121.1	8.7
	623	Chenopodium quinoa	AUR62029709	MatE	PF01554.19	4.5e-69	232.5	25.8	4e-37	128.6	5.4
	624	Chenopodium quinoa	AUR62006376	MatE	PF01554.19	8.6e-69	231.6	26	2.8e-37	129.2	5.2
	625	Chenopodium quinoa	AUR62003870	MatE	PF01554.19	5.4e-68	229	30.6	1.5e-36	126.8	9.7
	626	Chenopodium quinoa	AUR62012695	MatE	PF01554.19	1.2e-66	224.7	42.8	3.8e-36	125.5	12
	627	Chenopodium quinoa	AUR62021965	MatE	PF01554.19	1.6e-66	224.2	43	8.8e-37	127.5	11.8
	628	Chenopodium quinoa	AUR62021396	MatE	PF01554.19	1.7e-66	224.1	24.3	1e-34	120.8	7.4
	629	Chenopodium quinoa	AUR62016699	MatE	PF01554.19	2.1e-65	220.6	34.7	1.2e-35	123.8	9.6
	630	Chenopodium quinoa	AUR62010884	MatE	PF01554.19	6.5e-65	219	22.7	7.3e-33	114.8	3.6
	631	Chenopodium quinoa	AUR62011362	MatE	PF01554.19	1.4e-64	217.9	34.9	3.8e-35	122.2	9.4
	632	Chenopodium quinoa	AUR62029942	MatE	PF01554.19	3.7e-64	216.5	34.4	3.4e-33	115.9	14.6
	633	Chenopodium quinoa	AUR62033765	MatE	PF01554.19	6.2e-64	215.8	33.5	7.7e-33	114.7	14.6
	634	Chenopodium quinoa	AUR62023589	MatE	PF01554.19	3.8e-62	210	29	1.5e-32	113.7	4.9
	635	Chenopodium quinoa	AUR62024284	MatE	PF01554.19	4e-62	209.9	38	1.8e-33	116.8	15.9
	636	Chenopodium quinoa	AUR62010526	MatE	PF01554.19	2e-61	207.6	25.4	3.1e-32	112.8	11.2
	637	Chenopodium quinoa	AUR62017369	MatE	PF01554.19	3.3e-59	200.4	30.7	6.8e-33	114.9	11.1
	638	Chenopodium quinoa	AUR62035878	MatE	PF01554.19	5.5e-59	199.7	23.1	3.4e-32	112.6	2
	639	Chenopodium quinoa	AUR62027186	MatE	PF01554.19	1.1e-58	198.7	28.6	4.7e-29	102.4	11.1
	640	Chenopodium quinoa	AUR62000949	MatE	PF01554.19	1.9e-58	197.9	21	5.7e-35	121.6	11.7
	641	Chenopodium quinoa	AUR62003282	MatE	PF01554.19	2e-58	197.9	29.8	1.5e-29	104	10.9
	642	Chenopodium quinoa	AUR62022589	MatE	PF01554.19	2.9e-58	197.4	36	8.1e-32	111.4	14.1
	643	Chenopodium quinoa	AUR62002768	MatE	PF01554.19	4.1e-58	196.9	34.6	4.4e-30	105.8	13.5
	644	Chenopodium quinoa	AUR62025427	MatE	PF01554.19	6.2e-58	196.3	38.7	1e-34	120.8	14.4
	645	Chenopodium quinoa	AUR62037261	MatE	PF01554.19	8.6e-58	195.8	34	9.9e-30	104.6	13.2
	646	Chenopodium quinoa	AUR62003921	MatE	PF01554.19	1e-57	195.6	37.6	3.1e-32	112.8	14.8
	647	Chenopodium quinoa	AUR62035369	MatE	PF01554.19	1.1e-57	195.5	22.9	1.1e-31	110.9	1.8
	648	Chenopodium quinoa	AUR62033747	MatE	PF01554.19	1.1e-57	195.5	30.5	1.1e-30	107.8	14.2
	649	Chenopodium quinoa	AUR62038235	MatE	PF01554.19	3.6e-57	193.8	37.8	5.7e-30	105.4	16.4
	650	Chenopodium quinoa	AUR62004384	MatE	PF01554.19	5.6e-57	193.2	36.4	2.5e-31	109.8	14.5
	651	Chenopodium quinoa	AUR62039189	MatE	PF01554.19	8.8e-55	186	40.1	8.3e-31	108.1	15.8
	652	Chenopodium quinoa	AUR62015422	MatE	PF01554.19	1.2e-54	185.6	36.8	2.7e-31	109.7	14.2
	653	Chenopodium quinoa	AUR62002764	MatE	PF01554.19	1.8e-54	185	34.9	3.6e-30	106	12.9
	654	Chenopodium quinoa	AUR62002275	MatE	PF01554.19	2.3e-54	184.7	39.9	2.5e-32	113.1	12.9
	655	Chenopodium quinoa	AUR62015424	MatE	PF01554.19	3.8e-54	184	30.8	7.7e-30	105	8
	656	Chenopodium quinoa	AUR62004670	MatE	PF01554.19	5.2e-54	183.5	21.1	4e-31	109.1	8.9
	657	Chenopodium quinoa	AUR62002767	MatE	PF01554.19	1e-52	179.3	23.3	1.6e-27	97.4	6.8
	658	Chenopodium quinoa	AUR62019441	MatE	PF01554.19	2.5e-49	168.3	37.7	4.2e-31	109.1	14.9
	659	Chenopodium quinoa	AUR62015173	MatE	PF01554.19	1.4e-48	165.9	47.9	2.8e-27	96.7	18.6
	660	Chenopodium quinoa	AUR62017625	MatE	PF01554.19	7.5e-48	163.5	41.4	2.8e-27	96.7	18.6
	661	Chenopodium quinoa	AUR62021139	MatE	PF01554.19	9.4e-48	163.2	44.4	1.4e-28	100.9	12
	662	Chenopodium quinoa	AUR62002765	MatE	PF01554.19	2.3e-47	161.9	31.4	2.7e-29	103.2	13.9
	663	Chenopodium quinoa	AUR62027833	MatE	PF01554.19	2.3e-47	161.9	36.9	1.4e-26	94.4	14.4
	664	Chenopodium quinoa	AUR62002270	MatE	PF01554.19	3.2e-45	155	29.8	2.2e-23	83.9	8
	665	Chenopodium quinoa	AUR62036496	MatE	PF01554.19	1.9e-44	152.5	33.6	1.9e-24	87.5	14.1
	666	Chenopodium quinoa	AUR62037074	MatE	PF01554.19	2.1e-43	149	37.7	1.9e-24	87.5	14.5
	667	Chenopodium quinoa	AUR62033860	MatE	PF01554.19	2.9e-43	148.6	32.7	3.2e-21	76.9	9.7
	668	Chenopodium quinoa	AUR62024288	MatE	PF01554.19	3.9e-43	148.2	33.2	1.7e-31	110.3	15.5
	669	Chenopodium quinoa	AUR62005019	MatE	PF01554.19	4.6e-43	147.9	19.3	3e-28	99.8	8.2
	670	Chenopodium quinoa	AUR62026273	MatE	PF01554.19	1.1e-42	146.8	34.7	3.2e-28	99.7	13.6
	671	Chenopodium quinoa	AUR62037262	MatE	PF01554.19	2.7e-42	145.4	21.4	5.5e-21	76.2	4.9
	672	Chenopodium quinoa	AUR62026462	MatE	PF01554.19	3.5e-42	145.1	33.7	1.4e-27	97.6	12.5
	673	Chenopodium quinoa	AUR62015423	MatE	PF01554.19	4.4e-39	135	33.1	2.5e-29	103.3	13.4
	674	Chenopodium quinoa	AUR62031399	MatE	PF01554.19	9.9e-38	130.6	35.7	1.2e-19	71.8	4.2
	675	Chenopodium quinoa	AUR62033944	MatE	PF01554.19	2.1e-37	129.5	24	4e-19	70.1	6.4
	676	Chenopodium quinoa	AUR62010654	MatE	PF01554.19	1.4e-36	126.9	8.8	1.4e-36	126.9	8.8
	677	Chenopodium quinoa	AUR62018991	MatE	PF01554.19	1.9e-36	126.4	27.3	1.3e-20	75	12.7
	678	Chenopodium quinoa	AUR62002274	MatE	PF01554.19	5.9e-36	124.9	32.8	2.2e-28	100.2	14.3
	679	Chenopodium quinoa	AUR62033823	MatE	PF01554.19	1.9e-34	119.9	3.6	3.1e-34	119.3	3.6
	680	Chenopodium quinoa	AUR62040079	MatE	PF01554.19	8.6e-34	117.8	27.5	3e-21	77.1	9.8
	681	Chenopodium quinoa	AUR62036320	MatE	PF01554.19	4.3e-33	115.5	11	4.3e-33	115.5	11
	682	Chenopodium quinoa	AUR62027188	MatE	PF01554.19	1.2e-31	110.8	22.7	3.1e-20	73.7	6.3
	683	Chenopodium quinoa	AUR62027187	MatE	PF01554.19	1.5e-31	110.5	21.3	2e-27	97.1	9.9
	684	Chenopodium quinoa	AUR62029938	MatE	PF01554.19	3e-31	109.5	25.5	8.1e-30	104.9	17
	685	Chenopodium quinoa	AUR62005456	MatE	PF01554.19	5.9e-31	108.6	17.2	8.2e-31	108.1	17.2
	686	Chenopodium quinoa	AUR62003970	MatE	PF01554.19	6.3e-30	105.2	33.9	6.8e-18	66.1	5.2
	687	Chenopodium quinoa	AUR62003279	MatE	PF01554.19	1.2e-29	104.4	24.1	9.7e-27	94.9	10.5
	688	Chenopodium quinoa	AUR62009384	MatE	PF01554.19	1.9e-27	97.2	28.8	1.3e-12	48.9	11.7
	689	Chenopodium quinoa	AUR62007177	MatE	PF01554.19	8.7e-27	95	30.7	3.2e-13	50.9	3.3
	690	Chenopodium quinoa	AUR62023065	MatE	PF01554.19	1.2e-26	94.5	27.4	4.2e-12	47.3	11
	691	Chenopodium quinoa	AUR62030530	MatE	PF01554.19	7e-25	88.8	26.5	4.3e-13	50.5	11.7
	692	Chenopodium quinoa	AUR62029048	MatE	PF01554.19	1.6e-24	87.7	8.1	1.6e-24	87.7	8.1
	693	Chenopodium quinoa	AUR62030765	MatE	PF01554.19	4.3e-24	86.3	28.9	3.4e-12	47.6	13.4
	694	Chenopodium quinoa	AUR62027138	MatE	PF01554.19	5.7e-24	85.9	34.3	5.2e-14	53.5	5.9
	695	Chenopodium quinoa	AUR62012938	MatE	PF01554.19	2.2e-23	84	35.3	6e-13	50	5.6
	696	Chenopodium quinoa	AUR62028930	MatE	PF01554.19	4.2e-23	83.1	24.7	7.4e-22	79	8.9
	697	Chenopodium quinoa	AUR62005457	MatE	PF01554.19	5.8e-23	82.6	6.7	6.4e-11	43.5	1.4
	698	Chenopodium quinoa	AUR62040275	MatE	PF01554.19	3.7e-22	80	27.9	1.4e-18	68.3	5.7
	699	Chenopodium quinoa	AUR62027832	MatE	PF01554.19	5.9e-21	76.1	8.7	9.5e-21	75.4	8.7
	700	Chenopodium quinoa	AUR62018990	MatE	PF01554.19	4.1e-20	73.4	13.7	1.5e-18	68.3	3.5
	701	Chenopodium quinoa	AUR62018826	MatE	PF01554.19	1.8e-19	71.2	4.5	2.4e-19	70.8	4.5
	702	Chenopodium quinoa	AUR62016806	MatE	PF01554.19	8.9e-18	65.7	25.9	1.4e-13	52.1	8.6
	703	Chenopodium quinoa	AUR62018827	MatE	PF01554.19	1.2e-17	65.3	25.1	3.7e-14	54	11.6
	704	Chenopodium quinoa	AUR62019297	MatE	PF01554.19	7e-17	62.8	54.8	5.7e-13	50.1	0.2
	705	Chenopodium quinoa	AUR62016809	MatE	PF01554.19	1.7e-16	61.6	51.6	2.7e-06	28.4	4.9
	706	Chenopodium quinoa	AUR62000117	MatE	PF01554.19	2.3e-15	57.9	53.8	1.3e-12	48.9	0.2
	707	Chenopodium quinoa	AUR62010407	MatE	PF01554.19	6.6e-14	53.2	22.6	4.4e-13	50.5	9.6
	708	Chenopodium quinoa	AUR62010408	MatE	PF01554.19	1.6e-12	48.7	23.6	2.4e-08	35.1	5.3
	709	Chenopodium quinoa	AUR62010410	MatE	PF01554.19	2.8e-12	47.9	24.8	3.6e-08	34.5	8.5
	710	Chenopodium quinoa	AUR62009833	MatE	PF01554.19	4.1e-06	27.8	2.2	0.00063	20.7	0.1
	711	Chenopodium quinoa	AUR62003281	MatE	PF01554.19	1.5e-05	26	12.3	0.015	16.2	1.2
	712	Chenopodium quinoa	AUR62008811	MatE	PF01554.19	1.9e-05	25.7	0.4	2.6e-05	25.2	0.4
	713	Chlamydomonas reinhardtii	Cre01.g027764	MatE	PF01554.19	2.6e-56	189.7	24.5	2.1e-28	99	8.7
	714	Chlamydomonas reinhardtii	Cre03.g205850	MatE	PF01554.19	3e-54	183	27.2	3.1e-28	98.4	5.1
	715	Chlamydomonas reinhardtii	Cre12.g499700	MatE	PF01554.19	5.6e-52	175.6	20.2	2.9e-27	95.3	6.3
	716	Chlamydomonas reinhardtii	Cre10.g444900	MatE	PF01554.19	2.7e-51	173.4	21.5	2.2e-26	92.5	5.5
	717	Chlamydomonas reinhardtii	Cre14.g610750	MatE	PF01554.19	1.8e-49	167.4	25	1.2e-24	86.8	9
	718	Chlamydomonas reinhardtii	Cre01.g014150	MatE	PF01554.19	2e-49	167.3	19.6	1.3e-25	89.9	4
	719	Chlamydomonas reinhardtii	Cre12.g523250	MatE	PF01554.19	1.8e-45	154.5	23	1.3e-24	86.6	4.7
	720	Chlamydomonas reinhardtii	Cre01.g051211	MatE	PF01554.19	2.5e-43	147.5	17	2.4e-22	79.3	5.6
	721	Chlamydomonas reinhardtii	Cre01.g007901	MatE	PF01554.19	1.4e-42	145	29.2	8.2e-23	80.8	9.5
	722	Chlamydomonas reinhardtii	Cre14.g625350	MatE	PF01554.19	4.6e-42	143.4	29.1	7.5e-28	97.2	7.3
	723	Chlamydomonas reinhardtii	Cre10.g445850	MatE	PF01554.19	2.7e-32	111.7	33.2	4e-20	72.1	10.3
	724	Chlamydomonas reinhardtii	Cre04.g213000	MatE	PF01554.19	9.1e-31	106.7	33.1	6.4e-21	74.7	8.1
	725	Chlamydomonas reinhardtii	Cre08.g369600	MatE	PF01554.19	1.2e-21	77.1	40	1.7e-12	47.3	13.8
	726	Chlamydomonas reinhardtii	Cre17.g739650	MatE	PF01554.19	4.5e-21	75.2	40.2	5.1e-14	52.2	9.9
	727	Chlamydomonas reinhardtii	Cre03.g177750	MatE	PF01554.19	8.5e-19	67.8	29.3	6.1e-14	52	9.9
	728	Chlamydomonas reinhardtii	Cre04.g213150	MatE	PF01554.19	7.6e-15	54.9	27.4	2.2e-11	43.6	11.2
	729	Chromochloris zofingiensis	Cz06g13140	MatE	PF01554.19	1.1e-55	187.5	33.8	1.1e-30	106.2	10.4
	730	Chromochloris zofingiensis	Cz16g03090	MatE	PF01554.19	2.4e-44	150.6	35	1.8e-27	95.8	11.6
	731	Chromochloris zofingiensis	Cz07g24100	MatE	PF01554.19	1e-41	142.1	24.1	7.8e-26	90.4	8.2
	732	Chromochloris zofingiensis	Cz12g07120	MatE	PF01554.19	1.2e-41	141.8	32	2.5e-25	88.8	13.2
	733	Chromochloris zofingiensis	Cz15g10270	MatE	PF01554.19	1.5e-41	141.5	28	1.5e-22	79.7	9.2
	734	Chromochloris zofingiensis	Cz11g12010	MatE	PF01554.19	1.3e-38	132	24.4	8.7e-24	83.8	7.4
	735	Chromochloris zofingiensis	Cz03g08080	MatE	PF01554.19	7.7e-36	123	27.6	3e-20	72.3	7.3
	736	Chromochloris zofingiensis	Cz17g13040	MatE	PF01554.19	5e-32	110.6	31.4	5.4e-20	71.5	12.6
	737	Chromochloris zofingiensis	Cz09g00130	MatE	PF01554.19	2.6e-30	105	14.5	5.2e-29	100.7	13.9
	738	Chromochloris zofingiensis	Cz03g01110	MatE	PF01554.19	2e-27	95.6	4.7	2e-27	95.6	4.7
	739	Chromochloris zofingiensis	Cz17g17070	MatE	PF01554.19	2.6e-26	92	7.8	4.2e-26	91.3	7.8
	740	Chromochloris zofingiensis	Cz17g17080	MatE	PF01554.19	2.6e-26	92	4.7	4.1e-26	91.3	4.7
	741	Chromochloris zofingiensis	Cz16g21310	MatE	PF01554.19	1.9e-23	82.7	27.2	8.4e-17	61.1	11.4
	742	Chromochloris zofingiensis	Cz09g00140	MatE	PF01554.19	8e-21	74.1	10.5	8e-21	74.1	10.5
	743	Chromochloris zofingiensis	Cz03g01120	MatE	PF01554.19	1.3e-18	66.9	9.2	1.6e-18	66.6	9.2
	744	Chromochloris zofingiensis	Cz08g29060	MatE	PF01554.19	1.2e-14	54	10.8	2.4e-14	53.1	10.8
	745	Chromochloris zofingiensis	Cz08g29080	MatE	PF01554.19	2.7e-06	26.9	2.4	2.7e-06	26.9	2.4
	746	Cicer arietinum	Ca_20897	MatE	PF01554.19	1.8e-75	252.6	22.9	1.2e-37	129.7	4.3
	747	Cicer arietinum	Ca_04987	MatE	PF01554.19	7.2e-74	247.4	28.8	4.2e-38	131.2	9.2
	748	Cicer arietinum	Ca_02410	MatE	PF01554.19	5.6e-69	231.6	27.8	2.6e-37	128.6	7.9
	749	Cicer arietinum	Ca_04499	MatE	PF01554.19	2.5e-68	229.4	20.9	5.8e-35	121	4.9
	750	Cicer arietinum	Ca_22122	MatE	PF01554.19	2.5e-65	219.7	42.6	3.1e-35	121.8	13.7
	751	Cicer arietinum	Ca_07127	MatE	PF01554.19	2.7e-65	219.6	39.5	1.7e-33	116.2	19.3
	752	Cicer arietinum	Ca_07126	MatE	PF01554.19	4.7e-65	218.8	39.8	1.1e-33	116.9	19.2
	753	Cicer arietinum	Ca_16843	MatE	PF01554.19	7.8e-64	214.8	35.7	2.1e-36	125.6	12.6
	754	Cicer arietinum	Ca_22521	MatE	PF01554.19	2.4e-63	213.3	31.3	2.3e-32	112.5	16.4
	755	Cicer arietinum	Ca_05558	MatE	PF01554.19	1.1e-62	211.1	30.6	6.7e-39	133.8	8.7
	756	Cicer arietinum	Ca_18121	MatE	PF01554.19	3e-60	203.2	34.8	4.4e-32	111.6	13
	757	Cicer arietinum	Ca_21674	MatE	PF01554.19	1.5e-59	200.9	15.7	7.1e-37	127.2	4
	758	Cicer arietinum	Ca_02383	MatE	PF01554.19	3.2e-58	196.6	31.1	3.3e-30	105.5	10.3
	759	Cicer arietinum	Ca_08165	MatE	PF01554.19	1.4e-57	194.5	40	4e-29	102	19.3
	760	Cicer arietinum	Ca_04443	MatE	PF01554.19	3.9e-57	193.1	32.2	1.2e-32	113.4	11.3
	761	Cicer arietinum	Ca_06187	MatE	PF01554.19	7.2e-55	185.7	35.3	8.8e-28	97.6	15.6
	762	Cicer arietinum	Ca_05557	MatE	PF01554.19	1.2e-54	184.9	32.2	6.7e-28	98	13.1
	763	Cicer arietinum	Ca_07669	MatE	PF01554.19	4e-54	183.3	30.2	1e-30	107.2	10.1
	764	Cicer arietinum	Ca_18123	MatE	PF01554.19	5.8e-54	182.7	31	5e-28	98.4	14.2
	765	Cicer arietinum	Ca_17860	MatE	PF01554.19	1.5e-53	181.4	14.9	1.3e-35	123.1	6.4
	766	Cicer arietinum	Ca_28063	MatE	PF01554.19	2.8e-53	180.5	13.8	2.4e-35	122.2	5.3
	767	Cicer arietinum	Ca_12623	MatE	PF01554.19	9.6e-53	178.8	27.2	3.1e-27	95.9	5
	768	Cicer arietinum	Ca_08734	MatE	PF01554.19	3.5e-50	170.5	25.8	6.4e-39	133.8	6.3
	769	Cicer arietinum	Ca_10158	MatE	PF01554.19	1.1e-49	168.8	37.7	4.9e-28	98.4	16.4
	770	Cicer arietinum	Ca_07667	MatE	PF01554.19	5.2e-49	166.6	30.7	5.5e-26	91.8	6.1
	771	Cicer arietinum	Ca_01456	MatE	PF01554.19	6.1e-48	163.2	28.3	2.9e-30	105.7	10.9
	772	Cicer arietinum	Ca_01457	MatE	PF01554.19	1.7e-47	161.7	33.7	5.2e-27	95.1	12.5
	773	Cicer arietinum	Ca_10374	MatE	PF01554.19	7.6e-47	159.6	33.2	6.6e-34	117.5	16.3
	774	Cicer arietinum	Ca_05556	MatE	PF01554.19	1.8e-45	155.1	27.5	1.5e-23	83.9	10
	775	Cicer arietinum	Ca_21039	MatE	PF01554.19	1e-39	136.5	23.1	7e-32	111	6.7
	776	Cicer arietinum	Ca_10845	MatE	PF01554.19	8.2e-38	130.2	35.3	4.6e-21	75.8	8.7
	777	Cicer arietinum	Ca_19696	MatE	PF01554.19	2.8e-32	112.2	22.1	2.4e-27	96.2	12.7
	778	Cicer arietinum	Ca_08164	MatE	PF01554.19	7.3e-32	110.9	35.6	2.5e-20	73.4	10.8
	779	Cicer arietinum	Ca_25147	MatE	PF01554.19	9.7e-31	107.2	38	9.7e-14	52	18.4
	780	Cicer arietinum	Ca_16838	MatE	PF01554.19	6.8e-29	101.2	11.8	6.8e-29	101.2	11.8
	781	Cicer arietinum	Ca_02643	MatE	PF01554.19	4.5e-27	95.3	33.5	3.2e-12	47	0
	782	Cicer arietinum	Ca_14748	MatE	PF01554.19	1.2e-26	94	6.1	1.5e-26	93.6	6.1
	783	Cicer arietinum	Ca_17928	MatE	PF01554.19	5.7e-25	88.5	32	9.3e-11	42.3	1.2
	784	Cicer arietinum	Ca_25099	MatE	PF01554.19	2.9e-22	79.7	24.2	1.6e-11	44.8	0.7
	785	Cicer arietinum	Ca_18185	MatE	PF01554.19	3.1e-21	76.3	10.3	1.4e-10	41.7	2.7
	786	Cicer arietinum	Ca_09829	MatE	PF01554.19	3.4e-19	69.7	28.6	2.7e-09	37.5	8.6
	787	Cicer arietinum	Ca_15419	MatE	PF01554.19	3.6e-19	69.6	31.1	1.5e-13	51.4	7.9
	788	Cicer arietinum	Ca_21458	MatE	PF01554.19	5.4e-17	62.5	0.7	5.4e-17	62.5	0.7
	789	Cicer arietinum	Ca_21457	MatE	PF01554.19	1.1e-15	58.3	0.6	1.5e-15	57.9	0.6
	790	Cicer arietinum	Ca_15417	MatE	PF01554.19	4.6e-15	56.3	23	1.7e-10	41.5	8.8
	791	Cicer arietinum	Ca_21038	MatE	PF01554.19	3.8e-11	43.5	0.6	3.8e-11	43.5	0.6
	792	Cicer arietinum	Ca_06007	MatE	PF01554.19	6.2e-08	33.1	8.9	1.5e-05	25.3	0.4
	793	Cicer arietinum	Ca_18184	MatE	PF01554.19	1.8e-06	28.3	2.9	2.1e-06	28.1	0.3
	794	Cinnamomum kanehirae	CKAN_02319600	MatE	PF01554.19	1.1e-215	708.4	157.8	1e-30	107.1	10.9
	795	Cinnamomum kanehirae	CKAN_00938600	MatE	PF01554.19	1.3e-70	236.8	30.5	2.1e-36	125.6	8.1
	796	Cinnamomum kanehirae	CKAN_01818500	MatE	PF01554.19	4.2e-70	235.2	17.5	1.9e-38	132.3	7.4
	797	Cinnamomum kanehirae	CKAN_01654900	MatE	PF01554.19	3e-69	232.4	32.5	2.1e-36	125.7	5.9
	798	Cinnamomum kanehirae	CKAN_00640200	MatE	PF01554.19	3.4e-69	232.2	29.4	1.8e-35	122.6	8.5
	799	Cinnamomum kanehirae	CKAN_01227100	MatE	PF01554.19	2.3e-68	229.6	27.2	3.4e-35	121.7	7.1
	800	Cinnamomum kanehirae	CKAN_00182000	MatE	PF01554.19	3.7e-67	225.6	29.8	1.3e-34	119.8	8.7
	801	Cinnamomum kanehirae	CKAN_02125600	MatE	PF01554.19	6.2e-66	221.6	41.7	7e-34	117.4	18.2
	802	Cinnamomum kanehirae	CKAN_02177000	MatE	PF01554.19	8.9e-66	221.1	32.2	4.8e-34	118	12.7
	803	Cinnamomum kanehirae	CKAN_00268200	MatE	PF01554.19	9.2e-66	221.1	39.4	4.8e-33	114.7	13.1
	804	Cinnamomum kanehirae	CKAN_00268300	MatE	PF01554.19	1.9e-65	220	43.5	1.9e-33	116	12.4
	805	Cinnamomum kanehirae	CKAN_01995100	MatE	PF01554.19	2.6e-64	216.3	35.2	2.7e-35	122	14.4
	806	Cinnamomum kanehirae	CKAN_02503000	MatE	PF01554.19	3.1e-64	216.1	46.7	7e-34	117.4	13.2
	807	Cinnamomum kanehirae	CKAN_00759300	MatE	PF01554.19	5.4e-64	215.3	14.1	7.2e-37	127.1	4.5
	808	Cinnamomum kanehirae	CKAN_02319500	MatE	PF01554.19	7.1e-63	211.7	28.7	5.3e-33	114.6	12.6
	809	Cinnamomum kanehirae	CKAN_01095600	MatE	PF01554.19	1.5e-62	210.6	24.3	4.2e-34	118.1	4.4
	810	Cinnamomum kanehirae	CKAN_01980500	MatE	PF01554.19	1.7e-60	204	38.8	6.4e-34	117.6	14.6
	811	Cinnamomum kanehirae	CKAN_01995500	MatE	PF01554.19	5e-60	202.4	43	1e-35	123.4	14.5
	812	Cinnamomum kanehirae	CKAN_02393300	MatE	PF01554.19	1.7e-59	200.7	19.6	6e-33	114.4	5.3
	813	Cinnamomum kanehirae	CKAN_00935200	MatE	PF01554.19	3.1e-59	199.8	29.8	1.5e-30	106.6	7.3
	814	Cinnamomum kanehirae	CKAN_01517500	MatE	PF01554.19	4.5e-57	192.8	33.4	1.4e-32	113.2	15.1
	815	Cinnamomum kanehirae	CKAN_02168600	MatE	PF01554.19	1.8e-56	190.9	33.6	1e-30	107.1	11.6
	816	Cinnamomum kanehirae	CKAN_01289300	MatE	PF01554.19	1.8e-56	190.9	31.2	2.8e-31	109	11.5
	817	Cinnamomum kanehirae	CKAN_00685000	MatE	PF01554.19	2.5e-56	190.4	47.6	7e-33	114.2	17.9
	818	Cinnamomum kanehirae	CKAN_02157800	MatE	PF01554.19	4.9e-55	186.2	35.2	1.3e-28	100.3	11.1
	819	Cinnamomum kanehirae	CKAN_00827100	MatE	PF01554.19	6.1e-55	185.9	47.6	2.9e-30	105.7	16.3
	820	Cinnamomum kanehirae	CKAN_01781900	MatE	PF01554.19	7.9e-54	182.3	43.6	7.3e-28	97.9	15.8
	821	Cinnamomum kanehirae	CKAN_00051600	MatE	PF01554.19	7.9e-54	182.3	47.9	2.8e-30	105.7	14.5
	822	Cinnamomum kanehirae	CKAN_00323300	MatE	PF01554.19	6.5e-51	172.8	45.3	7.9e-29	101	17.6
	823	Cinnamomum kanehirae	CKAN_01782000	MatE	PF01554.19	6.8e-51	172.7	46.6	2e-26	93.2	14.8
	824	Cinnamomum kanehirae	CKAN_01904000	MatE	PF01554.19	4.2e-50	170.2	44	6.4e-27	94.8	13.7
	825	Cinnamomum kanehirae	CKAN_00323900	MatE	PF01554.19	1.5e-47	161.9	45.1	6.2e-25	88.4	14.3
	826	Cinnamomum kanehirae	CKAN_00323800	MatE	PF01554.19	6.9e-46	156.5	42.3	4.6e-24	85.5	11.9
	827	Cinnamomum kanehirae	CKAN_00323600	MatE	PF01554.19	1.8e-45	155.1	48.1	1.7e-23	83.6	14.3
	828	Cinnamomum kanehirae	CKAN_00323500	MatE	PF01554.19	5.1e-44	150.4	49.1	2.3e-23	83.2	12
	829	Cinnamomum kanehirae	CKAN_00626000	MatE	PF01554.19	3e-30	105.6	30.9	4.3e-13	49.9	0.1
	830	Cinnamomum kanehirae	CKAN_00207800	MatE	PF01554.19	1.7e-28	99.9	36	1.6e-12	48	0.2
	831	Cinnamomum kanehirae	CKAN_00996000	MatE	PF01554.19	5.9e-23	81.9	35.9	2e-10	41.2	16.3
	832	Cinnamomum kanehirae	CKAN_00702600	MatE	PF01554.19	4.7e-19	69.2	26.7	1.5e-11	44.9	14.4
	833	Cinnamomum kanehirae	CKAN_02501800	MatE	PF01554.19	2e-15	57.4	0.7	2e-15	57.4	0.7
	834	Cinnamomum kanehirae	CKAN_00772100	MatE	PF01554.19	7.8e-14	52.3	31.6	5.5e-13	49.5	9.2
	835	Cinnamomum kanehirae	CKAN_02147000	MatE	PF01554.19	2.6e-09	37.6	3.7	3.5e-09	37.2	3.7
	836	Citrullus lanatus	Cla97C01G003190	MatE	PF01554.19	4.9e-73	244.4	24.4	1.5e-37	129.1	9.1
	837	Citrullus lanatus	Cla97C10G206060	MatE	PF01554.19	2.2e-70	235.8	20.6	1.2e-37	129.4	6.3
	838	Citrullus lanatus	Cla97C03G066400	MatE	PF01554.19	1.1e-69	233.6	31.8	3.1e-35	121.5	7.6
	839	Citrullus lanatus	Cla97C05G089770	MatE	PF01554.19	1.6e-69	233	22.8	1.4e-37	129.1	3.7
	840	Citrullus lanatus	Cla97C08G155050	MatE	PF01554.19	2.3e-69	232.5	19.9	3.2e-36	124.7	7.8
	841	Citrullus lanatus	Cla97C06G123980	MatE	PF01554.19	1.3e-68	230	22.7	5.9e-40	136.9	10
	842	Citrullus lanatus	Cla97C09G173070	MatE	PF01554.19	3.4e-67	225.4	27.4	1.7e-36	125.6	7.9
	843	Citrullus lanatus	Cla97C06G124070	MatE	PF01554.19	1.1e-65	220.5	29.6	4.1e-40	137.4	13.4
	844	Citrullus lanatus	Cla97C11G208460	MatE	PF01554.19	1.9e-65	219.8	27.9	2.2e-34	118.8	2.4
	845	Citrullus lanatus	Cla97C06G124080	MatE	PF01554.19	1.4e-64	217	33.5	1.1e-40	139.3	12.8
	846	Citrullus lanatus	Cla97C02G028330	MatE	PF01554.19	8.1e-64	214.5	35.9	4.9e-34	117.7	14.4
	847	Citrullus lanatus	Cla97C00G000130	MatE	PF01554.19	1.2e-63	213.9	35.3	1.5e-33	116.1	14
	848	Citrullus lanatus	Cla97C05G104110	MatE	PF01554.19	6.6e-63	211.5	30.9	3.5e-32	111.6	15.2
	849	Citrullus lanatus	Cla97C00G000140	MatE	PF01554.19	1.6e-62	210.2	44.1	2.7e-34	118.5	16
	850	Citrullus lanatus	Cla97C06G123960	MatE	PF01554.19	3.8e-62	209	36.9	1.1e-31	110	8.2
	851	Citrullus lanatus	Cla97C05G107910	MatE	PF01554.19	5e-62	208.6	47.1	2.5e-33	115.3	18.3
	852	Citrullus lanatus	Cla97C06G114480	MatE	PF01554.19	9.1e-62	207.8	24.2	1.1e-34	119.8	2.9
	853	Citrullus lanatus	Cla97C11G218320	MatE	PF01554.19	7e-61	204.9	34	2.3e-40	138.2	10.9
	854	Citrullus lanatus	Cla97C10G191930	MatE	PF01554.19	3.3e-59	199.5	34.5	9.4e-33	113.5	13.2
	855	Citrullus lanatus	Cla97C08G154380	MatE	PF01554.19	3.7e-59	199.3	28.9	3.2e-31	108.5	8.1
	856	Citrullus lanatus	Cla97C02G028310	MatE	PF01554.19	4.1e-59	199.2	42.5	1.3e-30	106.5	13.3
	857	Citrullus lanatus	Cla97C05G091620	MatE	PF01554.19	4.8e-57	192.4	33.8	1.7e-32	112.7	14
	858	Citrullus lanatus	Cla97C01G001070	MatE	PF01554.19	6e-57	192.1	36.4	1.2e-32	113.1	12.6
	859	Citrullus lanatus	Cla97C01G003610	MatE	PF01554.19	6.3e-57	192	24	9.4e-30	103.7	8
	860	Citrullus lanatus	Cla97C11G224010	MatE	PF01554.19	2.3e-56	190.2	30.1	3.5e-33	114.9	10
	861	Citrullus lanatus	Cla97C06G113000	MatE	PF01554.19	3e-54	183.3	41.6	3.7e-28	98.5	12.3
	862	Citrullus lanatus	Cla97C01G013590	MatE	PF01554.19	1.7e-52	177.6	41.7	3.9e-30	105	15.1
	863	Citrullus lanatus	Cla97C01G017890	MatE	PF01554.19	1.9e-52	177.5	30.2	7.8e-28	97.5	10.3
	864	Citrullus lanatus	Cla97C01G017900	MatE	PF01554.19	9.5e-52	175.2	31.9	2e-28	99.4	10.7
	865	Citrullus lanatus	Cla97C03G056510	MatE	PF01554.19	7.3e-47	159.3	36.5	4.2e-33	114.6	14.6
	866	Citrullus lanatus	Cla97C08G145380	MatE	PF01554.19	1.5e-44	151.9	23.6	4.7e-25	88.4	6.7
	867	Citrullus lanatus	Cla97C06G127110	MatE	PF01554.19	2.4e-34	118.7	9	2.4e-34	118.7	9
	868	Citrullus lanatus	Cla97C04G073310	MatE	PF01554.19	1.9e-28	99.5	29.5	5.8e-12	45.9	0
	869	Citrullus lanatus	Cla97C09G166440	MatE	PF01554.19	1.4e-27	96.7	27.1	2.7e-12	47	0.6
	870	Citrullus lanatus	Cla97C02G049330	MatE	PF01554.19	3.9e-25	88.7	38.2	1.7e-11	44.4	17.7
	871	Citrullus lanatus	Cla97C10G195180	MatE	PF01554.19	1.2e-24	87.1	37.1	7e-12	45.6	0.4
	872	Citrullus lanatus	Cla97C02G030140	MatE	PF01554.19	3.9e-23	82.2	32.1	8.8e-11	42	14
	873	Citrullus lanatus	Cla97C11G210700	MatE	PF01554.19	1.7e-14	54.1	32.3	1.3e-10	41.4	13.5
	874	Citrullus lanatus	Cla97C11G210710	MatE	PF01554.19	9.6e-11	41.9	6.8	1.3e-10	41.5	6.8
	875	Citrus sinensis	orange1.1g008783m.g	MatE	PF01554.19	2e-73	245.8	26.2	2.4e-38	131.8	7.6
	876	Citrus sinensis	orange1.1g042512m.g	MatE	PF01554.19	4.4e-72	241.5	32	3.9e-37	127.9	11.2
	877	Citrus sinensis	orange1.1g048788m.g	MatE	PF01554.19	2.2e-71	239.2	23.1	3.7e-36	124.7	4.9
	878	Citrus sinensis	orange1.1g009588m.g	MatE	PF01554.19	2.6e-70	235.7	23.4	2.9e-36	125	1.9
	879	Citrus sinensis	orange1.1g010798m.g	MatE	PF01554.19	5.8e-66	221.6	41	1.4e-34	119.6	16.7
	880	Citrus sinensis	orange1.1g012464m.g	MatE	PF01554.19	1.4e-65	220.4	26.4	3.7e-34	118.2	6.4
	881	Citrus sinensis	orange1.1g010912m.g	MatE	PF01554.19	5.3e-65	218.5	34.5	9.1e-38	129.9	13.9
	882	Citrus sinensis	orange1.1g010025m.g	MatE	PF01554.19	1.8e-64	216.8	40.3	2.5e-34	118.8	16.3
	883	Citrus sinensis	orange1.1g010121m.g	MatE	PF01554.19	5.3e-64	215.2	42.8	4.5e-33	114.7	21.2
	884	Citrus sinensis	orange1.1g012113m.g	MatE	PF01554.19	1.3e-63	214	25.7	5.3e-35	120.9	9.6
	885	Citrus sinensis	orange1.1g045328m.g	MatE	PF01554.19	6.4e-63	211.7	23.5	5e-34	117.8	4.6
	886	Citrus sinensis	orange1.1g010561m.g	MatE	PF01554.19	1.8e-61	207	42.8	2.8e-34	118.6	17.9
	887	Citrus sinensis	orange1.1g011857m.g	MatE	PF01554.19	2.6e-61	206.5	34	1.3e-33	116.4	13.1
	888	Citrus sinensis	orange1.1g010345m.g	MatE	PF01554.19	2.7e-61	206.4	42.2	2.4e-36	125.3	13
	889	Citrus sinensis	orange1.1g009192m.g	MatE	PF01554.19	4.4e-59	199.2	25.4	1.2e-32	113.3	9
	890	Citrus sinensis	orange1.1g010173m.g	MatE	PF01554.19	8.7e-59	198.3	32.2	1.7e-34	119.3	10.2
	891	Citrus sinensis	orange1.1g011296m.g	MatE	PF01554.19	1.5e-58	197.5	32.1	3.4e-30	105.3	15
	892	Citrus sinensis	orange1.1g011186m.g	MatE	PF01554.19	5.9e-58	195.6	32.8	1.8e-31	109.5	10.4
	893	Citrus sinensis	orange1.1g011678m.g	MatE	PF01554.19	8.3e-58	195.1	33.4	2.1e-31	109.2	8.2
	894	Citrus sinensis	orange1.1g011371m.g	MatE	PF01554.19	1.8e-57	194	33.2	5.4e-31	107.9	11.3
	895	Citrus sinensis	orange1.1g011666m.g	MatE	PF01554.19	6.8e-57	192.1	37.1	1.1e-30	106.9	15.5
	896	Citrus sinensis	orange1.1g011035m.g	MatE	PF01554.19	1.1e-56	191.4	43.5	1.6e-30	106.4	11.6
	897	Citrus sinensis	orange1.1g011062m.g	MatE	PF01554.19	1.1e-56	191.4	32.3	9.5e-31	107.1	12.6
	898	Citrus sinensis	orange1.1g046061m.g	MatE	PF01554.19	7.8e-56	188.7	37.7	4.9e-30	104.8	16.4
	899	Citrus sinensis	orange1.1g045659m.g	MatE	PF01554.19	4.8e-55	186.1	25.8	4.9e-29	101.5	11.9
	900	Citrus sinensis	orange1.1g042947m.g	MatE	PF01554.19	7.6e-55	185.5	39.3	1.8e-31	109.5	15.1
	901	Citrus sinensis	orange1.1g035514m.g	MatE	PF01554.19	8.1e-55	185.4	44.8	4.5e-31	108.2	13
	902	Citrus sinensis	orange1.1g043161m.g	MatE	PF01554.19	1.6e-52	177.9	45.3	3.9e-31	108.4	12.9
	903	Citrus sinensis	orange1.1g015865m.g	MatE	PF01554.19	3.7e-50	170.2	20.2	3.9e-28	98.6	8.8
	904	Citrus sinensis	orange1.1g016063m.g	MatE	PF01554.19	3.4e-45	154.1	36.4	3.7e-24	85.7	16.5
	905	Citrus sinensis	orange1.1g015884m.g	MatE	PF01554.19	3.5e-45	154	32.1	5.7e-28	98.1	10.5
	906	Citrus sinensis	orange1.1g037703m.g	MatE	PF01554.19	5.8e-35	120.8	36.1	3.7e-20	72.7	7.1
	907	Citrus sinensis	orange1.1g021881m.g	MatE	PF01554.19	2e-34	119	8.7	2e-34	119	8.7
	908	Citrus sinensis	orange1.1g043801m.g	MatE	PF01554.19	1.6e-33	116.1	16.9	2e-33	115.8	16.9
	909	Citrus sinensis	orange1.1g010889m.g	MatE	PF01554.19	7.2e-33	114	29.5	6.3e-14	52.4	0.1
	910	Citrus sinensis	orange1.1g045377m.g	MatE	PF01554.19	1.1e-30	106.9	10.6	1.1e-30	106.9	10.6
	911	Citrus sinensis	orange1.1g047089m.g	MatE	PF01554.19	1.6e-29	103.1	9	2.1e-29	102.8	9
	912	Citrus sinensis	orange1.1g044433m.g	MatE	PF01554.19	1.3e-26	93.7	15	1.3e-26	93.7	15
	913	Citrus sinensis	orange1.1g010159m.g	MatE	PF01554.19	3.6e-26	92.2	32.7	1.3e-12	48.1	12.5
	914	Citrus sinensis	orange1.1g007548m.g	MatE	PF01554.19	5.1e-23	82	29.7	3.6e-10	40.2	10.5
	915	Citrus sinensis	orange1.1g029607m.g	MatE	PF01554.19	1.5e-21	77.2	4.4	1.5e-21	77.2	4.4
	916	Citrus sinensis	orange1.1g035802m.g	MatE	PF01554.19	8.6e-21	74.7	2.1	8.6e-21	74.7	2.1
	917	Citrus sinensis	orange1.1g008290m.g	MatE	PF01554.19	1.1e-18	68	37.8	2.2e-08	34.4	15.1
	918	Citrus sinensis	orange1.1g036434m.g	MatE	PF01554.19	4.4e-18	65.9	9.8	5.3e-08	33.2	5.8
	919	Citrus sinensis	orange1.1g008932m.g	MatE	PF01554.19	1.5e-17	64.2	24.9	3.2e-13	50.2	6.1
	920	Citrus sinensis	orange1.1g008695m.g	MatE	PF01554.19	2.3e-16	60.3	28.2	1.2e-12	48.3	5
	921	Citrus sinensis	orange1.1g037649m.g	MatE	PF01554.19	1.3e-15	57.9	7.5	1.3e-15	57.9	7.5
	922	Citrus sinensis	orange1.1g039534m.g	MatE	PF01554.19	1.7e-15	57.5	10.2	1e-09	38.8	0.1
	923	Citrus sinensis	orange1.1g046971m.g	MatE	PF01554.19	2.9e-11	43.8	15.6	1.3e-07	31.9	4.4
	924	Citrus sinensis	orange1.1g026802m.g	MatE	PF01554.19	3.3e-10	40.3	14.2	3.3e-10	40.3	14.2
	925	Citrus sinensis	orange1.1g038536m.g	MatE	PF01554.19	3.1e-09	37.2	4.8	0.00017	21.8	0.1
	926	Citrus sinensis	orange1.1g035877m.g	MatE	PF01554.19	4.5e-09	36.6	5.4	8.9e-08	32.4	0.7
	927	Citrus sinensis	orange1.1g044850m.g	MatE	PF01554.19	4.5e-08	33.4	2.6	5.9e-08	33	2
	928	Citrus sinensis	orange1.1g039773m.g	MatE	PF01554.19	1.1e-05	25.6	2.8	0.0036	17.5	0.1
	929	Coccomyxa subellipsoidea	Csubel.fgenesh1_pg.4_#_24	MatE	PF01554.19	5.4e-54	181.3	24.7	5.3e-33	113.1	1.5
	930	Coccomyxa subellipsoidea	Csubel.e_gw1.22.61.1	MatE	PF01554.19	1.7e-47	160.2	30.8	1.7e-26	92	9.8
	931	Coccomyxa subellipsoidea	Csubel.Genemark1.546_g	MatE	PF01554.19	7.9e-44	148.3	22	2.4e-22	78.4	8
	932	Coccomyxa subellipsoidea	Csubel.Genemark1.5984_g	MatE	PF01554.19	2.1e-41	140.4	27.7	1.9e-26	91.7	7.4
	933	Coccomyxa subellipsoidea	Csubel.Genemark1.1886_g	MatE	PF01554.19	9.2e-31	105.8	20.2	4.2e-23	80.9	4.2
	934	Coccomyxa subellipsoidea	Csubel.estExt_fgenesh1_pg.C_20338	MatE	PF01554.19	2.3e-21	75.3	22.6	8.5e-13	47.4	8.9
	935	Coccomyxa subellipsoidea	Csubel.Genemark1.3270_g	MatE	PF01554.19	3e-14	52.1	26.7	1.7e-09	36.7	11.9
	936	Coccomyxa subellipsoidea	Csubel.estExt_Genemark1.C_60208	MatE	PF01554.19	3.4e-13	48.7	31.6	2e-07	29.9	13.6
	937	Cucumis melo	MELO3C006874	MatE	PF01554.19	5.5e-75	251.2	21.5	3.1e-37	128.4	9.5
	938	Cucumis melo	MELO3C005632	MatE	PF01554.19	5.2e-71	238.2	24.2	4.7e-37	127.8	10.2
	939	Cucumis melo	MELO3C015417	MatE	PF01554.19	1.5e-69	233.5	33.1	6.8e-35	120.8	6.1
	940	Cucumis melo	MELO3C011114	MatE	PF01554.19	1.9e-69	233.2	19.6	8.4e-36	123.8	7.6
	941	Cucumis melo	MELO3C023658	MatE	PF01554.19	4.9e-69	231.8	19.7	2.4e-35	122.3	7.9
	942	Cucumis melo	MELO3C017343	MatE	PF01554.19	2e-64	216.8	29.9	1.4e-37	129.5	9.7
	943	Cucumis melo	MELO3C018814	MatE	PF01554.19	1.4e-63	214.1	41.3	7.1e-33	114.3	12.7
	944	Cucumis melo	MELO3C017344	MatE	PF01554.19	3.8e-63	212.7	34.3	3.7e-39	134.7	14
	945	Cucumis melo	MELO3C018815	MatE	PF01554.19	4.6e-63	212.4	42.3	6.9e-35	120.8	13.6
	946	Cucumis melo	MELO3C017345	MatE	PF01554.19	6.1e-63	212	28.2	1.8e-38	132.4	12.2
	947	Cucumis melo	MELO3C021314	MatE	PF01554.19	1.8e-60	204	21.4	1.5e-35	122.9	3.3
	948	Cucumis melo	MELO3C002526	MatE	PF01554.19	2.2e-60	203.7	44.7	1e-32	113.8	15.1
	949	Cucumis melo	MELO3C004078	MatE	PF01554.19	2.9e-60	203.3	30.5	9.4e-39	133.4	11
	950	Cucumis melo	MELO3C029541	MatE	PF01554.19	7.6e-60	201.9	34.3	5.3e-35	121.2	12.7
	951	Cucumis melo	MELO3C018967	MatE	PF01554.19	9.6e-59	198.4	37	4.1e-33	115	12.6
	952	Cucumis melo	MELO3C004592	MatE	PF01554.19	8.3e-57	192.1	16.7	1.2e-33	116.8	10.7
	953	Cucumis melo	MELO3C021199	MatE	PF01554.19	9.3e-57	191.9	32.7	3.5e-28	99	12.8
	954	Cucumis melo	MELO3C016689	MatE	PF01554.19	1.6e-56	191.2	31	4.3e-33	115	9.9
	955	Cucumis melo	MELO3C011055	MatE	PF01554.19	3.4e-56	190.1	30.2	4.7e-30	105.1	8.1
	956	Cucumis melo	MELO3C034028	MatE	PF01554.19	9.1e-56	188.7	33.1	2.7e-29	102.6	12.8
	957	Cucumis melo	MELO3C002190	MatE	PF01554.19	1e-55	188.5	37.7	2.1e-32	112.8	15.3
	958	Cucumis melo	MELO3C007731	MatE	PF01554.19	1.4e-55	188.1	26.8	4.3e-30	105.2	8.2
	959	Cucumis melo	MELO3C012290	MatE	PF01554.19	3.1e-55	186.9	35.8	2.3e-29	102.9	11.9
	960	Cucumis melo	MELO3C005592	MatE	PF01554.19	4.8e-55	186.3	20.7	5.3e-31	108.2	9
	961	Cucumis melo	MELO3C012291	MatE	PF01554.19	2.1e-54	184.2	23.8	5.7e-30	104.8	12.3
	962	Cucumis melo	MELO3C009111	MatE	PF01554.19	4.7e-54	183.1	16.9	2.6e-32	112.4	6.2
	963	Cucumis melo	MELO3C022180	MatE	PF01554.19	5.1e-49	166.8	21.7	2.3e-28	99.6	12
	964	Cucumis melo	MELO3C005831	MatE	PF01554.19	1.7e-48	165	38.8	5.1e-32	111.5	13
	965	Cucumis melo	MELO3C019406	MatE	PF01554.19	4.5e-48	163.7	27.5	1.7e-20	74.1	4.1
	966	Cucumis melo	MELO3C007730	MatE	PF01554.19	2.3e-46	158.1	20.7	7.3e-31	107.7	8.6
	967	Cucumis melo	MELO3C026255	MatE	PF01554.19	3.4e-44	151.1	23	1.6e-33	116.3	9.9
	968	Cucumis melo	MELO3C011957	MatE	PF01554.19	5.7e-32	111.3	16.1	6.5e-32	111.1	16.1
	969	Cucumis melo	MELO3C023550	MatE	PF01554.19	5e-28	98.5	32.3	6.1e-13	49.5	0.4
	970	Cucumis melo	MELO3C026023	MatE	PF01554.19	1.8e-27	96.7	21.4	9.8e-11	42.3	0
	971	Cucumis melo	MELO3C014595	MatE	PF01554.19	5.4e-26	91.9	37.3	3.9e-11	43.6	17.4
	972	Cucumis melo	MELO3C028562	MatE	PF01554.19	2.1e-24	86.8	12.3	2.1e-24	86.8	12.3
	973	Cucumis melo	MELO3C013263	MatE	PF01554.19	1e-20	74.8	32.8	7.8e-10	39.4	12.9
	974	Cucumis melo	MELO3C023976	MatE	PF01554.19	1e-18	68.3	38	2.4e-09	37.8	0.8
	975	Cucumis melo	MELO3C023345	MatE	PF01554.19	1.2e-16	61.6	29.3	4.4e-13	49.9	8.5
	976	Cucumis melo	MELO3C023344	MatE	PF01554.19	2.2e-15	57.4	26.6	1.5e-11	45	9.2
	977	Cucumis melo	MELO3C025898	MatE	PF01554.19	1.5e-10	41.7	2.1	1.6e-10	41.6	2.1
	978	Cucumis melo	MELO3C000668	MatE	PF01554.19	3.6e-10	40.4	5	9.3e-08	32.6	0.9
	979	Cucumis sativus	CsaV3_3G016800	MatE	PF01554.19	1.1e-74	249.9	21.8	3.9e-37	127.8	10.1
	980	Cucumis sativus	CsaV3_5G003220	MatE	PF01554.19	1.3e-70	236.7	24	3.1e-36	124.9	9.9
	981	Cucumis sativus	CsaV3_2G030540	MatE	PF01554.19	8e-70	234.1	19.8	3.6e-36	124.7	7.8
	982	Cucumis sativus	CsaV3_1G039850	MatE	PF01554.19	1e-69	233.7	33.2	3.1e-35	121.6	7.3
	983	Cucumis sativus	CsaV3_3G033180	MatE	PF01554.19	4.7e-68	228.3	21.7	2.5e-36	125.2	7.8
	984	Cucumis sativus	CsaV3_2G001830	MatE	PF01554.19	1.1e-66	223.9	30	1.1e-34	119.9	1.8
	985	Cucumis sativus	CsaV3_7G024260	MatE	PF01554.19	3.9e-66	222.1	28.4	6.2e-35	120.7	8
	986	Cucumis sativus	CsaV3_1G004190	MatE	PF01554.19	7.4e-65	217.9	28	6e-40	137	12
	987	Cucumis sativus	CsaV3_5G034800	MatE	PF01554.19	1.6e-64	216.9	31.3	2.4e-33	115.5	17
	988	Cucumis sativus	CsaV3_7G003640	MatE	PF01554.19	3.8e-63	212.4	34.6	6.5e-34	117.3	14.9
	989	Cucumis sativus	CsaV3_7G003610	MatE	PF01554.19	4.3e-63	212.2	39.8	2.4e-34	118.7	16.4
	990	Cucumis sativus	CsaV3_5G031190	MatE	PF01554.19	1.2e-62	210.8	39.9	1.8e-31	109.4	19.4
	991	Cucumis sativus	CsaV3_7G003650	MatE	PF01554.19	2.1e-62	210	42.2	6.3e-33	114.1	12.5
	992	Cucumis sativus	CsaV3_7G003630	MatE	PF01554.19	1.1e-61	207.6	41.7	6.5e-34	117.3	13.8
	993	Cucumis sativus	CsaV3_7G003620	MatE	PF01554.19	1.9e-61	206.8	41.1	9.3e-34	116.8	16.3
	994	Cucumis sativus	CsaV3_5G040020	MatE	PF01554.19	3.4e-61	206	30.4	4e-31	108.3	14.6
	995	Cucumis sativus	CsaV3_6G023870	MatE	PF01554.19	3.9e-61	205.9	25.1	1.5e-34	119.4	3.2
	996	Cucumis sativus	CsaV3_1G011510	MatE	PF01554.19	2.3e-60	203.3	37.4	1.5e-31	109.7	15.4
	997	Cucumis sativus	CsaV3_1G001050	MatE	PF01554.19	3.9e-60	202.6	28	1.1e-34	119.9	9.8
	998	Cucumis sativus	CsaV3_2G008060	MatE	PF01554.19	7.4e-60	201.7	33.6	9.4e-39	133.1	11.3
	999	Cucumis sativus	CsaV3_4G009120	MatE	PF01554.19	4.1e-58	196	42.4	1.3e-33	116.3	13.1
	1000	Cucumis sativus	CsaV3_6G000680	MatE	PF01554.19	1.3e-57	194.3	33.9	8.6e-29	100.7	12.5
	1001	Cucumis sativus	CsaV3_5G034780	MatE	PF01554.19	1.5e-56	190.9	30.6	1.3e-29	103.4	11.8
	1002	Cucumis sativus	CsaV3_2G008050	MatE	PF01554.19	1.8e-56	190.7	36.4	2.6e-35	121.9	12
	1003	Cucumis sativus	CsaV3_2G029970	MatE	PF01554.19	2.4e-56	190.3	30.4	1.9e-30	106.1	7.9
	1004	Cucumis sativus	CsaV3_1G007750	MatE	PF01554.19	1.1e-55	188.1	36	2.8e-32	112	13.8
	1005	Cucumis sativus	CsaV3_6G045170	MatE	PF01554.19	2.2e-55	187.1	27.8	1.2e-30	106.7	9.1
	1006	Cucumis sativus	CsaV3_4G033600	MatE	PF01554.19	2.2e-55	187.1	30.6	2.8e-32	112	10
	1007	Cucumis sativus	CsaV3_5G001150	MatE	PF01554.19	5.7e-54	182.6	44.5	4.8e-32	111.3	13
	1008	Cucumis sativus	CsaV3_5G034790	MatE	PF01554.19	9.9e-53	178.5	30	1.6e-27	96.6	8.5
	1009	Cucumis sativus	CsaV3_6G045180	MatE	PF01554.19	1.9e-50	171.1	29	2e-25	89.7	9.4
	1010	Cucumis sativus	CsaV3_5G003620	MatE	PF01554.19	4.4e-47	160.1	27.2	2.3e-30	105.8	9.1
	1011	Cucumis sativus	CsaV3_1G004180	MatE	PF01554.19	1.8e-38	132.2	10.6	1.8e-38	132.2	10.6
	1012	Cucumis sativus	CsaV3_7G031060	MatE	PF01554.19	1.2e-28	100.2	30.9	4.9e-13	49.5	0.4
	1013	Cucumis sativus	CsaV3_1G004170	MatE	PF01554.19	1.4e-27	96.7	5.7	1.4e-27	96.7	5.7
	1014	Cucumis sativus	CsaV3_1G001030	MatE	PF01554.19	4.9e-27	95	5.6	6.1e-27	94.7	5.6
	1015	Cucumis sativus	CsaV3_4G026780	MatE	PF01554.19	1.6e-26	93.3	30.2	1.2e-11	44.9	0
	1016	Cucumis sativus	CsaV3_4G026920	MatE	PF01554.19	1.6e-26	93.3	30.2	1.2e-11	44.9	0
	1017	Cucumis sativus	CsaV3_4G024250	MatE	PF01554.19	2.4e-25	89.5	36.7	4.3e-11	43.1	0.2
	1018	Cucumis sativus	CsaV3_3G032150	MatE	PF01554.19	2.8e-25	89.3	38.4	3.3e-12	46.8	0.5
	1019	Cucumis sativus	CsaV3_7G001750	MatE	PF01554.19	1.7e-20	73.7	32.5	1.3e-09	38.3	12.9
	1020	Cucumis sativus	CsaV3_3G019490	MatE	PF01554.19	2.4e-20	73.3	7.3	2.6e-20	73.1	7.3
	1021	Cucumis sativus	CsaV3_2G015200	MatE	PF01554.19	6.7e-16	58.8	28.9	9e-13	48.6	9.2
	1022	Cucumis sativus	CsaV3_3G019480	MatE	PF01554.19	1.2e-15	58	12.2	1.5e-15	57.6	12.2
	1023	Cucumis sativus	CsaV3_1G001040	MatE	PF01554.19	2.3e-15	57.1	3.6	2.3e-15	57.1	3.6
	1024	Cucumis sativus	CsaV3_2G015190	MatE	PF01554.19	2.5e-14	53.7	28.2	5.1e-11	42.9	9.6
	1025	Daucus carota	DCAR_011666	MatE	PF01554.19	1.7e-82	275.7	54.7	1.6e-29	103.5	10.8
	1026	Daucus carota	DCAR_018165	MatE	PF01554.19	7.8e-72	241	22.8	3.3e-36	125.2	9.8
	1027	Daucus carota	DCAR_008423	MatE	PF01554.19	1.1e-71	240.6	24.6	2.9e-36	125.4	10.3
	1028	Daucus carota	DCAR_004679	MatE	PF01554.19	2.7e-71	239.3	24.9	2.1e-35	122.6	6.2
	1029	Daucus carota	DCAR_028655	MatE	PF01554.19	3.8e-70	235.5	33.6	2.5e-36	125.6	4.6
	1030	Daucus carota	DCAR_012838	MatE	PF01554.19	1.2e-68	230.6	32.2	3.6e-35	121.8	11.5
	1031	Daucus carota	DCAR_014600	MatE	PF01554.19	1.7e-68	230.2	22.3	4.5e-34	118.3	8.6
	1032	Daucus carota	DCAR_031151	MatE	PF01554.19	5e-65	218.9	42.6	5.1e-34	118.1	14.8
	1033	Daucus carota	DCAR_016029	MatE	PF01554.19	1.4e-64	217.5	28	3e-36	125.3	12.6
	1034	Daucus carota	DCAR_023105	MatE	PF01554.19	1.5e-64	217.4	19.2	3e-33	115.6	9.1
	1035	Daucus carota	DCAR_010718	MatE	PF01554.19	2.5e-63	213.3	29.5	4.3e-32	111.8	13.5
	1036	Daucus carota	DCAR_021173	MatE	PF01554.19	3e-63	213.1	35.7	3.8e-35	121.7	16.2
	1037	Daucus carota	DCAR_011378	MatE	PF01554.19	3.5e-63	212.9	30.1	2.6e-37	128.8	11.5
	1038	Daucus carota	DCAR_026847	MatE	PF01554.19	6.3e-63	212	37.5	1.2e-31	110.4	16.9
	1039	Daucus carota	DCAR_015165	MatE	PF01554.19	8.5e-63	211.6	31.3	5.4e-39	134.3	14.3
	1040	Daucus carota	DCAR_015166	MatE	PF01554.19	1e-62	211.4	39.3	2.3e-39	135.4	12.5
	1041	Daucus carota	DCAR_031150	MatE	PF01554.19	1.8e-62	210.6	35	2.1e-33	116	14.1
	1042	Daucus carota	DCAR_023294	MatE	PF01554.19	2e-62	210.4	23.5	2.4e-32	112.7	2.5
	1043	Daucus carota	DCAR_025894	MatE	PF01554.19	3e-62	209.9	45.1	8.6e-31	107.6	16.4
	1044	Daucus carota	DCAR_018648	MatE	PF01554.19	3.1e-60	203.3	19.1	1.9e-33	116.2	6.6
	1045	Daucus carota	DCAR_025896	MatE	PF01554.19	8.8e-60	201.8	30.8	7e-32	111.1	15.1
	1046	Daucus carota	DCAR_008150	MatE	PF01554.19	1.9e-59	200.8	35.4	1.5e-32	113.3	16.7
	1047	Daucus carota	DCAR_025895	MatE	PF01554.19	6.4e-57	192.5	34.2	4.4e-32	111.8	15.8
	1048	Daucus carota	DCAR_011665	MatE	PF01554.19	8e-57	192.2	32.7	6e-30	104.8	10.8
	1049	Daucus carota	DCAR_011667	MatE	PF01554.19	4.7e-56	189.7	34.2	8.7e-29	101.1	12.2
	1050	Daucus carota	DCAR_023621	MatE	PF01554.19	3.2e-54	183.7	39.9	1.3e-30	107	8.9
	1051	Daucus carota	DCAR_009382	MatE	PF01554.19	6.4e-54	182.8	38.6	1.8e-30	106.6	11
	1052	Daucus carota	DCAR_016951	MatE	PF01554.19	1.3e-52	178.5	44.6	2.2e-27	96.5	17.5
	1053	Daucus carota	DCAR_019656	MatE	PF01554.19	3.8e-52	177	25.6	1.7e-30	106.6	10.9
	1054	Daucus carota	DCAR_020637	MatE	PF01554.19	2.5e-50	171.1	30.8	2.8e-26	92.9	12.3
	1055	Daucus carota	DCAR_025893	MatE	PF01554.19	1.1e-49	168.9	34	4.2e-31	108.6	9.2
	1056	Daucus carota	DCAR_025898	MatE	PF01554.19	3.2e-49	167.5	38.8	1.3e-25	90.7	19.5
	1057	Daucus carota	DCAR_019658	MatE	PF01554.19	9.3e-49	166	32.8	8.5e-28	97.9	10.2
	1058	Daucus carota	DCAR_032287	MatE	PF01554.19	1.1e-47	162.4	24.2	9.8e-28	97.7	9.2
	1059	Daucus carota	DCAR_018788	MatE	PF01554.19	2.7e-45	154.7	28.3	4.8e-26	92.2	8.5
	1060	Daucus carota	DCAR_020636	MatE	PF01554.19	2.6e-43	148.3	30	4.7e-23	82.4	10.7
	1061	Daucus carota	DCAR_025899	MatE	PF01554.19	7.8e-42	143.5	24.2	3.2e-30	105.7	16.5
	1062	Daucus carota	DCAR_021078	MatE	PF01554.19	1.8e-37	129.3	27.6	2.8e-26	92.9	5.2
	1063	Daucus carota	DCAR_016028	MatE	PF01554.19	4.4e-34	118.3	11.3	4.4e-34	118.3	11.3
	1064	Daucus carota	DCAR_021077	MatE	PF01554.19	1.1e-33	117	25.4	3.6e-25	89.3	6.3
	1065	Daucus carota	DCAR_022401	MatE	PF01554.19	3.3e-33	115.4	32.2	1.1e-15	58.4	15.3
	1066	Daucus carota	DCAR_022402	MatE	PF01554.19	2.6e-32	112.5	31.2	4.3e-14	53.3	14.2
	1067	Daucus carota	DCAR_002071	MatE	PF01554.19	2e-28	99.9	29.6	5.3e-12	46.5	0.1
	1068	Daucus carota	DCAR_015163	MatE	PF01554.19	1.3e-27	97.2	31.4	2.1e-26	93.3	8.1
	1069	Daucus carota	DCAR_020009	MatE	PF01554.19	2.4e-26	93.1	25.7	3.4e-21	76.4	11.1
	1070	Daucus carota	DCAR_006938	MatE	PF01554.19	5.9e-26	91.9	16.9	5.9e-26	91.9	16.9
	1071	Daucus carota	DCAR_006291	MatE	PF01554.19	2.1e-24	86.8	30.8	9.5e-11	42.4	11.7
	1072	Daucus carota	DCAR_003211	MatE	PF01554.19	9.1e-24	84.8	31.9	4.8e-12	46.6	0.1
	1073	Daucus carota	DCAR_023999	MatE	PF01554.19	2.1e-22	80.3	26.7	2.4e-06	28.1	0
	1074	Daucus carota	DCAR_011584	MatE	PF01554.19	1.2e-21	77.9	32.1	5.9e-11	43.1	8.4
	1075	Daucus carota	DCAR_019300	MatE	PF01554.19	4.6e-20	72.7	8.2	4.6e-20	72.7	8.2
	1076	Daucus carota	DCAR_003677	MatE	PF01554.19	6.3e-14	52.8	25.2	5.2e-12	46.5	5.7
	1077	Daucus carota	DCAR_003646	MatE	PF01554.19	1.4e-13	51.7	25.9	4.4e-11	43.5	5
	1078	Daucus carota	DCAR_026514	MatE	PF01554.19	1.2e-12	48.6	18.5	6.5e-11	43	2.8
	1079	Dioscorea alata	Dioal.2001s0008	MatE	PF01554.19	7.3e-71	237.3	22.9	8.4e-37	126.6	1.4
	1080	Dioscorea alata	Dioal.4684s0001	MatE	PF01554.19	1.1e-68	230.3	22.5	6.1e-37	127	2
	1081	Dioscorea alata	Dioal.4702s0001	MatE	PF01554.19	2.2e-68	229.3	30	5.7e-36	123.9	10.2
	1082	Dioscorea alata	Dioal.0244s0005	MatE	PF01554.19	4.3e-68	228.3	15.1	1.4e-35	122.6	0.4
	1083	Dioscorea alata	Dioal.1209s0025	MatE	PF01554.19	3.5e-66	222.1	23.3	2.6e-35	121.7	0.6
	1084	Dioscorea alata	Dioal.0895s0017	MatE	PF01554.19	1.3e-65	220.2	38.1	2e-35	122.1	17.5
	1085	Dioscorea alata	Dioal.1136s0026	MatE	PF01554.19	2e-65	219.6	22.2	1e-32	113.3	10.7
	1086	Dioscorea alata	Dioal.2913s0003	MatE	PF01554.19	3.1e-64	215.7	21.7	1.4e-32	112.8	0.7
	1087	Dioscorea alata	Dioal.1026s0036	MatE	PF01554.19	3.6e-64	215.5	18.1	3.3e-34	118.2	1.7
	1088	Dioscorea alata	Dioal.2500s0003	MatE	PF01554.19	5.3e-64	215	31.3	3.4e-35	121.3	3.8
	1089	Dioscorea alata	Dioal.1124s0034	MatE	PF01554.19	5.5e-64	215	23.8	3.6e-34	118	3.1
	1090	Dioscorea alata	Dioal.0060s0178	MatE	PF01554.19	5.1e-63	211.8	28.9	8e-36	123.4	12.7
	1091	Dioscorea alata	Dioal.0490s0003	MatE	PF01554.19	8.7e-63	211	34.9	1.5e-32	112.7	15.1
	1092	Dioscorea alata	Dioal.0060s0179	MatE	PF01554.19	8.4e-62	207.8	36	6.1e-36	123.8	15.8
	1093	Dioscorea alata	Dioal.0594s0018	MatE	PF01554.19	5.4e-61	205.2	43.6	2.6e-34	118.5	14.8
	1094	Dioscorea alata	Dioal.2122s0001	MatE	PF01554.19	7.5e-61	204.8	32.5	4.9e-35	120.8	8.6
	1095	Dioscorea alata	Dioal.4010s0004	MatE	PF01554.19	2.5e-60	203.1	43.3	1.1e-32	113.2	15.2
	1096	Dioscorea alata	Dioal.2620s0002	MatE	PF01554.19	6.7e-60	201.7	31.3	1.8e-39	135.2	12.9
	1097	Dioscorea alata	Dioal.0994s0042	MatE	PF01554.19	2.7e-56	190	34.7	6.4e-33	114	14.3
	1098	Dioscorea alata	Dioal.0594s0001	MatE	PF01554.19	1.8e-53	180.8	35.6	9.5e-28	97.1	15.8
	1099	Dioscorea alata	Dioal.0818s0007	MatE	PF01554.19	4.1e-53	179.6	14.4	1.7e-38	132.1	10.2
	1100	Dioscorea alata	Dioal.11334s0001	MatE	PF01554.19	1.3e-50	171.4	38.6	5.2e-31	107.8	13.9
	1101	Dioscorea alata	Dioal.0370s0075	MatE	PF01554.19	1.8e-49	167.7	42.3	8.6e-27	94	16
	1102	Dioscorea alata	Dioal.4829s0001	MatE	PF01554.19	2.2e-49	167.5	23.6	1.3e-30	106.5	6.3
	1103	Dioscorea alata	Dioal.6051s0001	MatE	PF01554.19	1.4e-47	161.6	28	4.6e-26	91.7	14.7
	1104	Dioscorea alata	Dioal.13016s0001	MatE	PF01554.19	4.4e-46	156.7	22.9	3.4e-24	85.6	6.7
	1105	Dioscorea alata	Dioal.2623s0023	MatE	PF01554.19	5.1e-46	156.5	26.6	2.7e-24	85.9	8.7
	1106	Dioscorea alata	Dioal.1577s0009	MatE	PF01554.19	6.1e-45	153	40.7	6.1e-25	88	19
	1107	Dioscorea alata	Dioal.0160s0017	MatE	PF01554.19	1.2e-43	148.8	27.4	8.5e-28	97.3	11.3
	1108	Dioscorea alata	Dioal.1577s0010	MatE	PF01554.19	2.8e-42	144.4	39.1	2.5e-24	86	17.6
	1109	Dioscorea alata	Dioal.1764s0008	MatE	PF01554.19	1.5e-36	125.8	27.3	8.8e-19	68	9.5
	1110	Dioscorea alata	Dioal.1502s0001	MatE	PF01554.19	1.6e-35	122.4	12.8	1.9e-35	122.2	12.8
	1111	Dioscorea alata	Dioal.0359s0007	MatE	PF01554.19	5.3e-30	104.5	35.3	5.7e-14	52.3	12.2
	1112	Dioscorea alata	Dioal.0789s0032	MatE	PF01554.19	1.7e-29	102.8	37.6	5.6e-16	58.9	15
	1113	Dioscorea alata	Dioal.7864s0001	MatE	PF01554.19	3e-27	95.5	10.9	6.1e-26	91.3	4.3
	1114	Dioscorea alata	Dioal.1619s0020	MatE	PF01554.19	5.3e-27	94.7	24.7	3.6e-14	53	11.3
	1115	Dioscorea alata	Dioal.12353s0001	MatE	PF01554.19	2.4e-25	89.4	8	2.4e-25	89.4	8
	1116	Dioscorea alata	Dioal.6436s0001	MatE	PF01554.19	6.2e-25	88	32.1	4.9e-13	49.3	16.5
	1117	Dioscorea alata	Dioal.2013s0008	MatE	PF01554.19	8.8e-22	77.7	22	8e-13	48.6	10.1
	1118	Dioscorea alata	Dioal.1577s0008	MatE	PF01554.19	9.2e-20	71.2	6.7	9.2e-20	71.2	6.7
	1119	Dioscorea alata	Dioal.1577s0007	MatE	PF01554.19	6.6e-16	58.6	6.2	8.4e-16	58.3	6.2
	1120	Dioscorea alata	Dioal.8007s0017	MatE	PF01554.19	6.3e-15	55.5	24.7	3.1e-12	46.7	7.7
	1121	Dunaliella salina	Dusal.0388s00014	MatE	PF01554.19	2.7e-54	183.1	30.9	1.5e-28	99.4	7.9
	1122	Dunaliella salina	Dusal.0036s00020	MatE	PF01554.19	6.3e-51	172.1	17.5	1.2e-26	93.1	5.5
	1123	Dunaliella salina	Dusal.0172s00022	MatE	PF01554.19	6.9e-46	155.7	29.5	1.1e-23	83.5	10
	1124	Dunaliella salina	Dusal.0162s00002	MatE	PF01554.19	1.3e-45	154.8	27.9	2.9e-25	88.7	7.6
	1125	Dunaliella salina	Dusal.0394s00009	MatE	PF01554.19	3.7e-43	146.9	37.3	9.1e-24	83.8	15.8
	1126	Dunaliella salina	Dusal.0120s00003	MatE	PF01554.19	5.4e-37	126.8	18.4	2e-22	79.5	5.6
	1127	Dunaliella salina	Dusal.2268s00001	MatE	PF01554.19	2.6e-28	98.6	11.6	3.8e-28	98.1	11.6
	1128	Dunaliella salina	Dusal.4521s00001	MatE	PF01554.19	3.8e-20	72.1	6.1	4.5e-20	71.8	6.1
	1129	Dunaliella salina	Dusal.0007s00004	MatE	PF01554.19	7.4e-17	61.4	26.3	7e-09	35.4	0.2
	1130	Dunaliella salina	Dusal.0098s00028	MatE	PF01554.19	1.1e-15	57.6	7.8	1.3e-15	57.3	7.8
	1131	Dunaliella salina	Dusal.0098s00029	MatE	PF01554.19	3.4e-15	56	3.8	3.4e-15	56	3.8
	1132	Dunaliella salina	Dusal.0735s00003	MatE	PF01554.19	1.5e-11	44.1	8.4	2.7e-10	40	0.9
	1133	Dunaliella salina	Dusal.0582s00004	MatE	PF01554.19	3.7e-11	42.8	4.6	3.7e-11	42.8	4.6
	1134	Dunaliella salina	Dusal.0394s00008	MatE	PF01554.19	9.8e-10	38.2	21.5	8.4e-06	25.4	1
	1135	Eleusine coracana	ELECO.r07.6BG0491480	MatE	PF01554.19	3.3e-76	255.8	53.9	7.3e-30	105.2	9.5
	1136	Eleusine coracana	ELECO.r07.3AG0208980	MatE	PF01554.19	7.9e-70	235.1	27.8	1.2e-37	130.5	5.6
	1137	Eleusine coracana	ELECO.r07.3BG0254060	MatE	PF01554.19	1.8e-69	233.9	27.4	2.6e-37	129.4	5.2
	1138	Eleusine coracana	ELECO.r07.4BG0357060	MatE	PF01554.19	1.8e-67	227.4	36	6.4e-35	121.6	13.9
	1139	Eleusine coracana	ELECO.r07.4AG0321340	MatE	PF01554.19	7.3e-67	225.4	28	6.4e-35	121.6	13.9
	1140	Eleusine coracana	ELECO.r07.6BG0496500	MatE	PF01554.19	7.4e-67	225.4	27.9	2.6e-35	122.9	11.4
	1141	Eleusine coracana	ELECO.r07.6BG0471990	MatE	PF01554.19	1e-66	225	29.5	3.6e-35	122.4	11.7
	1142	Eleusine coracana	ELECO.r07.3BG0273330	MatE	PF01554.19	1.1e-66	224.8	44.6	6.8e-34	118.3	14.2
	1143	Eleusine coracana	ELECO.r07.6AG0519790	MatE	PF01554.19	1.7e-66	224.2	30.5	5e-36	125.2	10.9
	1144	Eleusine coracana	ELECO.r07.6AG0543290	MatE	PF01554.19	6e-66	222.5	26.4	3.1e-35	122.6	9.7
	1145	Eleusine coracana	ELECO.r07.6AG0519780	MatE	PF01554.19	6.8e-66	222.3	29.5	3.6e-34	119.2	12.1
	1146	Eleusine coracana	ELECO.r07.6BG0472000	MatE	PF01554.19	7.8e-66	222.1	31.7	1.2e-35	123.9	11
	1147	Eleusine coracana	ELECO.r07.4BG0358160	MatE	PF01554.19	1.2e-65	221.5	29.5	3.7e-35	122.4	14.1
	1148	Eleusine coracana	ELECO.r07.3AG0227750	MatE	PF01554.19	1.7e-65	221	36.2	1.3e-34	120.6	15.1
	1149	Eleusine coracana	ELECO.r07.3AG0239790	MatE	PF01554.19	2.3e-65	220.6	18.3	2.2e-32	113.4	2.5
	1150	Eleusine coracana	ELECO.r07.3BG0273340	MatE	PF01554.19	2.5e-65	220.5	36.1	2e-34	120	15.1
	1151	Eleusine coracana	ELECO.r07.6BG0496040	MatE	PF01554.19	4.1e-65	219.8	20.6	2.1e-34	119.9	5.8
	1152	Eleusine coracana	ELECO.r07.8BG0662380	MatE	PF01554.19	5.7e-65	219.3	27	1.8e-33	116.9	9.2
	1153	Eleusine coracana	ELECO.r07.1AG0018770	MatE	PF01554.19	5.9e-65	219.2	30.6	1.2e-34	120.7	14.5
	1154	Eleusine coracana	ELECO.r07.6AG0542840	MatE	PF01554.19	7.5e-65	218.9	23.1	5.5e-34	118.6	7.4
	1155	Eleusine coracana	ELECO.r07.3BG0288240	MatE	PF01554.19	1.6e-64	217.8	18.3	4.8e-32	112.2	2.5
	1156	Eleusine coracana	ELECO.r07.6AG0543300	MatE	PF01554.19	2.2e-64	217.4	29.3	1.3e-32	114.1	12.8
	1157	Eleusine coracana	ELECO.r07.6BG0503810	MatE	PF01554.19	2.7e-64	217.1	33.2	4.8e-37	128.5	12.1
	1158	Eleusine coracana	ELECO.r07.8AG0633320	MatE	PF01554.19	4e-64	216.5	26.8	7.4e-33	114.9	9.1
	1159	Eleusine coracana	ELECO.r07.2AG0114310	MatE	PF01554.19	1.1e-63	215.1	19.6	1.5e-31	110.6	2.5
	1160	Eleusine coracana	ELECO.r07.2BG0196340	MatE	PF01554.19	1.1e-63	215.1	30.9	1.5e-34	120.4	4.1
	1161	Eleusine coracana	ELECO.r07.7BG0600990	MatE	PF01554.19	1.3e-63	214.9	35.5	5.7e-36	125	14.6
	1162	Eleusine coracana	ELECO.r07.2BG0168110	MatE	PF01554.19	1.8e-63	214.4	20.1	2.5e-31	109.9	9.7
	1163	Eleusine coracana	ELECO.r07.7BG0600970	MatE	PF01554.19	1.9e-63	214.4	35.6	1.5e-32	113.9	15.5
	1164	Eleusine coracana	ELECO.r07.2AG0109750	MatE	PF01554.19	2.8e-63	213.8	22.1	7.1e-32	111.7	6.5
	1165	Eleusine coracana	ELECO.r07.2BG0163390	MatE	PF01554.19	2.8e-63	213.8	22	4.9e-32	112.2	3.2
	1166	Eleusine coracana	ELECO.r07.6AG0529000	MatE	PF01554.19	3.8e-63	213.4	18.9	8.4e-35	121.2	0.8
	1167	Eleusine coracana	ELECO.r07.7AG0569250	MatE	PF01554.19	4.3e-63	213.2	35	1.9e-35	123.3	14.1
	1168	Eleusine coracana	ELECO.r07.6BG0496490	MatE	PF01554.19	4.3e-63	213.2	28.2	7.6e-33	114.9	11.3
	1169	Eleusine coracana	ELECO.r07.6BG0483030	MatE	PF01554.19	6.6e-63	212.6	19.9	1.1e-34	120.8	1.2
	1170	Eleusine coracana	ELECO.r07.4BG0337930	MatE	PF01554.19	2.5e-61	207.5	32.9	2.9e-34	119.5	4.6
	1171	Eleusine coracana	ELECO.r07.8AG0640200	MatE	PF01554.19	2.8e-61	207.3	36.4	9e-32	111.4	11.1
	1172	Eleusine coracana	ELECO.r07.4AG0306910	MatE	PF01554.19	3.7e-61	206.9	25.4	2.9e-34	119.5	4.6
	1173	Eleusine coracana	ELECO.r07.5BG0412040	MatE	PF01554.19	4e-61	206.8	31.4	1.8e-34	120.1	10.9
	1174	Eleusine coracana	ELECO.r07.6AG0506950	MatE	PF01554.19	5.8e-61	206.3	32.5	2e-33	116.7	8.3
	1175	Eleusine coracana	ELECO.r07.1BG0079110	MatE	PF01554.19	9.6e-61	205.5	28.9	3.8e-32	112.6	13.8
	1176	Eleusine coracana	ELECO.r07.2AG0109760	MatE	PF01554.19	1.2e-60	205.2	28.1	1.3e-32	114.1	3
	1177	Eleusine coracana	ELECO.r07.8BG0668810	MatE	PF01554.19	8.2e-60	202.5	36.9	4.1e-31	109.2	11.3
	1178	Eleusine coracana	ELECO.r07.1AG0028880	MatE	PF01554.19	1.3e-59	201.9	27.9	1.8e-32	113.6	12.7
	1179	Eleusine coracana	ELECO.r07.1AG0034480	MatE	PF01554.19	1.8e-59	201.4	36.7	1.6e-31	110.6	12.4
	1180	Eleusine coracana	ELECO.r07.1BG0084500	MatE	PF01554.19	8.5e-59	199.2	36.9	5.2e-31	108.9	12.4
	1181	Eleusine coracana	ELECO.r07.8BG0668280	MatE	PF01554.19	2.2e-58	197.9	23.4	1e-29	104.7	2
	1182	Eleusine coracana	ELECO.r07.2BG0163320	MatE	PF01554.19	2.8e-58	197.5	28.5	2.2e-30	106.9	7.3
	1183	Eleusine coracana	ELECO.r07.2AG0109770	MatE	PF01554.19	1e-57	195.7	26.9	6.5e-31	108.6	8.1
	1184	Eleusine coracana	ELECO.r07.6BG0459020	MatE	PF01554.19	2.9e-57	194.2	29.5	1.4e-29	104.2	5.9
	1185	Eleusine coracana	ELECO.r07.3BG0270630	MatE	PF01554.19	3.2e-57	194.1	36.9	3e-30	106.4	10.3
	1186	Eleusine coracana	ELECO.r07.3BG0273320	MatE	PF01554.19	3.9e-57	193.8	29.9	2.7e-29	103.3	15.4
	1187	Eleusine coracana	ELECO.r07.1AG0028870	MatE	PF01554.19	5.6e-57	193.3	28.9	5.3e-30	105.6	14
	1188	Eleusine coracana	ELECO.r07.2BG0163380	MatE	PF01554.19	7.7e-57	192.9	31.5	3.2e-32	112.8	4.7
	1189	Eleusine coracana	ELECO.r07.8BG0669700	MatE	PF01554.19	1.9e-56	191.6	39	5.1e-33	115.4	19.7
	1190	Eleusine coracana	ELECO.r07.1BG0079100	MatE	PF01554.19	2e-56	191.5	29	7.1e-30	105.2	14.2
	1191	Eleusine coracana	ELECO.r07.3AG0225830	MatE	PF01554.19	2.5e-56	191.2	37	1.2e-30	107.7	9.9
	1192	Eleusine coracana	ELECO.r07.5AG0379790	MatE	PF01554.19	4e-56	190.5	44.7	6.2e-29	102.1	15
	1193	Eleusine coracana	ELECO.r07.2AG0109810	MatE	PF01554.19	4.5e-56	190.4	35.2	2.2e-31	110.1	6
	1194	Eleusine coracana	ELECO.r07.5BG0426840	MatE	PF01554.19	6.9e-56	189.8	44.5	1.4e-28	101	13.8
	1195	Eleusine coracana	ELECO.r07.2AG0109820	MatE	PF01554.19	1.1e-55	189	33.8	4e-29	102.8	11.2
	1196	Eleusine coracana	ELECO.r07.9AG0673190	MatE	PF01554.19	2.1e-55	188.2	45.4	1.3e-28	101.1	15.1
	1197	Eleusine coracana	ELECO.r07.3AG0207500	MatE	PF01554.19	7.1e-55	186.5	21.9	9.5e-29	101.5	6.2
	1198	Eleusine coracana	ELECO.r07.6AG0538240	MatE	PF01554.19	7.4e-55	186.4	34.8	2.4e-30	106.8	10.7
	1199	Eleusine coracana	ELECO.r07.8AG0641230	MatE	PF01554.19	1.1e-54	185.9	39.5	2.4e-32	113.2	20.3
	1200	Eleusine coracana	ELECO.r07.2BG0163310	MatE	PF01554.19	1.2e-54	185.7	28.1	1.1e-29	104.6	10.8
	1201	Eleusine coracana	ELECO.r07.8BG0663650	MatE	PF01554.19	2.5e-54	184.7	31.2	1.5e-27	97.6	11.1
	1202	Eleusine coracana	ELECO.r07.8AG0634680	MatE	PF01554.19	8.5e-54	183	31.1	1.5e-27	97.7	11.1
	1203	Eleusine coracana	ELECO.r07.8BG0663640	MatE	PF01554.19	1.2e-53	182.4	31.2	2.5e-28	100.2	12
	1204	Eleusine coracana	ELECO.r07.7BG0599730	MatE	PF01554.19	1.5e-53	182.2	42.9	1.9e-30	107	12
	1205	Eleusine coracana	ELECO.r07.5AG0398090	MatE	PF01554.19	1.9e-53	181.8	45	7e-30	105.2	18
	1206	Eleusine coracana	ELECO.r07.8AG0634670	MatE	PF01554.19	2.1e-53	181.7	31.4	1.3e-27	97.9	12.5
	1207	Eleusine coracana	ELECO.r07.6AG0541570	MatE	PF01554.19	3.7e-53	180.9	47.4	3.7e-31	109.4	19
	1208	Eleusine coracana	ELECO.r07.7AG0568350	MatE	PF01554.19	3.9e-53	180.8	43.1	1.6e-30	107.3	12
	1209	Eleusine coracana	ELECO.r07.7AG0569230	MatE	PF01554.19	8.6e-53	179.7	33.5	2.8e-30	106.5	11.6
	1210	Eleusine coracana	ELECO.r07.5BG0446670	MatE	PF01554.19	1.4e-52	179	46.1	3.3e-29	103.1	18.5
	1211	Eleusine coracana	ELECO.r07.1BG0052720	MatE	PF01554.19	2.9e-52	178	43.8	4.8e-29	102.5	13.1
	1212	Eleusine coracana	ELECO.r07.2BG0206320	MatE	PF01554.19	5.7e-52	177	31.4	2.6e-28	100.1	10
	1213	Eleusine coracana	ELECO.r07.8AG0639610	MatE	PF01554.19	9.6e-52	176.3	20.8	1.4e-28	101	7.5
	1214	Eleusine coracana	ELECO.r07.2AG0150900	MatE	PF01554.19	1.2e-51	176	30.4	3.1e-28	99.8	10
	1215	Eleusine coracana	ELECO.r07.2AG0122680	MatE	PF01554.19	1.2e-51	176	29.8	4.6e-29	102.6	8.1
	1216	Eleusine coracana	ELECO.r07.1AG0004310	MatE	PF01554.19	2.7e-51	174.9	44	2.5e-28	100.2	13.1
	1217	Eleusine coracana	ELECO.r07.3AG0236650	MatE	PF01554.19	2.7e-51	174.8	37.1	6.4e-28	98.9	12.8
	1218	Eleusine coracana	ELECO.r07.3BG0291380	MatE	PF01554.19	2.8e-51	174.8	37.1	6.4e-28	98.8	12.8
	1219	Eleusine coracana	ELECO.r07.2BG0163370	MatE	PF01554.19	6e-51	173.7	28	1.9e-28	100.6	10.3
	1220	Eleusine coracana	ELECO.r07.6AG0538230	MatE	PF01554.19	4.1e-50	171	32.1	2.3e-25	90.6	9.8
	1221	Eleusine coracana	ELECO.r07.6BG0491470	MatE	PF01554.19	1.1e-49	169.5	40.2	1.6e-28	100.8	14.7
	1222	Eleusine coracana	ELECO.r07.2BG0163330	MatE	PF01554.19	2e-49	168.8	23.3	2.1e-29	103.7	7.7
	1223	Eleusine coracana	ELECO.r07.1BG0052740	MatE	PF01554.19	2.1e-48	165.4	41	3.8e-27	96.3	12.6
	1224	Eleusine coracana	ELECO.r07.2BG0163360	MatE	PF01554.19	1.2e-47	163	22.5	1.1e-23	85.1	4
	1225	Eleusine coracana	ELECO.r07.5AG0363930	MatE	PF01554.19	8.3e-47	160.2	21	1.5e-27	97.6	8.7
	1226	Eleusine coracana	ELECO.r07.1BG0084660	MatE	PF01554.19	1.6e-46	159.4	29.1	9e-29	101.6	11.3
	1227	Eleusine coracana	ELECO.r07.UnG0727790	MatE	PF01554.19	1.6e-46	159.4	29.1	9e-29	101.6	11.3
	1228	Eleusine coracana	ELECO.r07.5BG0412030	MatE	PF01554.19	1.4e-43	149.8	27.2	1.5e-27	97.7	8.7
	1229	Eleusine coracana	ELECO.r07.6AG0541520	MatE	PF01554.19	1.1e-42	146.8	47.1	3.3e-31	109.5	19.1
	1230	Eleusine coracana	ELECO.r07.6AG0538220	MatE	PF01554.19	1.6e-42	146.3	30.9	1.2e-29	104.5	14.7
	1231	Eleusine coracana	ELECO.r07.2BG0163300	MatE	PF01554.19	3.1e-42	145.4	18.9	8.9e-27	95.1	8.8
	1232	Eleusine coracana	ELECO.r07.2BG0178040	MatE	PF01554.19	7.7e-40	137.6	34.1	1.8e-21	77.9	8.8
	1233	Eleusine coracana	ELECO.r07.6AG0550220	MatE	PF01554.19	3.2e-39	135.6	16.1	6.6e-29	102	5.7
	1234	Eleusine coracana	ELECO.r07.4AG0317630	MatE	PF01554.19	3.7e-39	135.4	13.3	4.5e-20	73.3	0.6
	1235	Eleusine coracana	ELECO.r07.9BG0696830	MatE	PF01554.19	4.1e-39	135.2	21.6	5.7e-29	102.3	15.3
	1236	Eleusine coracana	ELECO.r07.3BG0252530	MatE	PF01554.19	1.5e-37	130.2	26.2	2.2e-29	103.6	7.5
	1237	Eleusine coracana	ELECO.r07.4BG0349010	MatE	PF01554.19	7.5e-37	127.9	17.6	1.1e-31	111.1	9.4
	1238	Eleusine coracana	ELECO.r07.2AG0109800	MatE	PF01554.19	1.2e-31	111	11.9	1.2e-31	111	11.9
	1239	Eleusine coracana	ELECO.r07.3AG0227760	MatE	PF01554.19	2.7e-31	109.8	10.2	3.7e-31	109.4	10.2
	1240	Eleusine coracana	ELECO.r07.3AG0227770	MatE	PF01554.19	1.1e-30	107.8	25.1	1.5e-30	107.4	15.6
	1241	Eleusine coracana	ELECO.r07.6BG0494800	MatE	PF01554.19	1.7e-30	107.3	19.1	1.7e-30	107.3	19.1
	1242	Eleusine coracana	ELECO.r07.5AG0389030	MatE	PF01554.19	1.3e-29	104.4	27.3	5.3e-13	50.4	13.9
	1243	Eleusine coracana	ELECO.r07.9BG0695660	MatE	PF01554.19	1.4e-27	97.7	22	2.9e-14	54.4	8.1
	1244	Eleusine coracana	ELECO.r07.9AG0672120	MatE	PF01554.19	5.4e-27	95.8	22.1	3.8e-14	54.1	8.5
	1245	Eleusine coracana	ELECO.r07.1AG0044480	MatE	PF01554.19	9e-26	91.9	29.3	1.9e-11	45.3	0.1
	1246	Eleusine coracana	ELECO.r07.1BG0094500	MatE	PF01554.19	7.4e-25	88.9	31.5	3.5e-11	44.5	0.2
	1247	Eleusine coracana	ELECO.r07.9BG0701770	MatE	PF01554.19	7.6e-24	85.6	31.6	4.6e-12	47.3	7.9
	1248	Eleusine coracana	ELECO.r07.3AG0238950	MatE	PF01554.19	1e-23	85.2	26.4	7.8e-10	40	0.8
	1249	Eleusine coracana	ELECO.r07.3BG0289060	MatE	PF01554.19	4.1e-23	83.2	30.2	7.9e-10	40	0.8
	1250	Eleusine coracana	ELECO.r07.9AG0678040	MatE	PF01554.19	8.8e-23	82.1	35.5	4.3e-12	47.4	8.1
	1251	Eleusine coracana	ELECO.r07.7BG0600980	MatE	PF01554.19	2e-22	81	10.3	1.6e-10	42.3	7.4
	1252	Eleusine coracana	ELECO.r07.5AG0363940	MatE	PF01554.19	5e-21	76.4	5	5e-21	76.4	5
	1253	Eleusine coracana	ELECO.r07.7AG0569240	MatE	PF01554.19	2.9e-20	74	26.5	8e-09	36.8	2.4
	1254	Eleusine coracana	ELECO.r07.2BG0153220	MatE	PF01554.19	1.6e-16	61.8	30.8	1.1e-13	52.6	10.4
	1255	Eleusine coracana	ELECO.r07.2AG0099770	MatE	PF01554.19	1.6e-16	61.8	31.6	9.2e-14	52.8	10.5
	1256	Eleusine coracana	ELECO.r07.2AG0109830	MatE	PF01554.19	2.1e-15	58.1	23.7	1.6e-06	29.3	1.9
	1257	Eleusine coracana	ELECO.r07.5BG0446690	MatE	PF01554.19	5.6e-14	53.5	7	5.6e-14	53.5	7
	1258	Eruca vesicaria	Eruve.0939s0032	MatE	PF01554.19	5.3e-80	268.9	17.5	1.4e-41	144	2.5
	1259	Eruca vesicaria	Eruve.6413s0003	MatE	PF01554.19	2.1e-79	266.9	18.2	6.6e-41	141.8	2.9
	1260	Eruca vesicaria	Eruve.0724s0011	MatE	PF01554.19	8.3e-77	258.5	24.3	6.1e-41	141.9	3.2
	1261	Eruca vesicaria	Eruve.0342s0034	MatE	PF01554.19	9.9e-73	245.3	24.4	4.7e-38	132.5	8
	1262	Eruca vesicaria	Eruve.3941s0003	MatE	PF01554.19	1.6e-72	244.6	24.4	7.6e-38	131.9	7.9
	1263	Eruca vesicaria	Eruve.1653s0001	MatE	PF01554.19	2e-72	244.3	23.2	6.8e-38	132	5.9
	1264	Eruca vesicaria	Eruve.1298s0005	MatE	PF01554.19	4.4e-71	239.9	19.4	5.2e-37	129.1	3.3
	1265	Eruca vesicaria	Eruve.0629s0024	MatE	PF01554.19	8.3e-71	239	36.3	7.8e-38	131.8	13.7
	1266	Eruca vesicaria	Eruve.0423s0025	MatE	PF01554.19	1.5e-70	238.2	16.5	9.1e-37	128.4	2.3
	1267	Eruca vesicaria	Eruve.2045s0016	MatE	PF01554.19	1.6e-70	238.1	18	5.9e-37	129	2.4
	1268	Eruca vesicaria	Eruve.0122s0083	MatE	PF01554.19	6.6e-70	236.1	45.4	1.4e-36	127.7	16.5
	1269	Eruca vesicaria	Eruve.0011s0044	MatE	PF01554.19	1.6e-69	234.8	37.7	1.1e-36	128.1	16.3
	1270	Eruca vesicaria	Eruve.3784s0001	MatE	PF01554.19	7.4e-69	232.7	27.5	2e-36	127.2	7.2
	1271	Eruca vesicaria	Eruve.1182s0009	MatE	PF01554.19	7.5e-69	232.7	27.5	2e-36	127.2	7.2
	1272	Eruca vesicaria	Eruve.9379s0001	MatE	PF01554.19	7.5e-69	232.7	35.3	6.1e-37	128.9	12.9
	1273	Eruca vesicaria	Eruve.1458s0020	MatE	PF01554.19	8.2e-69	232.5	36.1	7.7e-37	128.6	15.2
	1274	Eruca vesicaria	Eruve.0939s0007	MatE	PF01554.19	2.1e-67	227.9	23.8	6e-35	122.4	10.4
	1275	Eruca vesicaria	Eruve.2940s0009	MatE	PF01554.19	2.3e-67	227.8	27.2	5.2e-35	122.7	4.1
	1276	Eruca vesicaria	Eruve.1197s0021	MatE	PF01554.19	8.1e-67	226.1	28.9	1.7e-33	117.7	6.1
	1277	Eruca vesicaria	Eruve.6090s0005	MatE	PF01554.19	1e-66	225.7	33.2	1.9e-34	120.8	10.8
	1278	Eruca vesicaria	Eruve.0836s0021	MatE	PF01554.19	1.1e-66	225.7	26.7	2.6e-34	120.4	4.3
	1279	Eruca vesicaria	Eruve.2239s0002	MatE	PF01554.19	8.1e-66	222.8	35.3	5.2e-37	129.1	14.7
	1280	Eruca vesicaria	Eruve.0049s0050	MatE	PF01554.19	1.3e-65	222.1	21.9	7.5e-35	122.1	5.3
	1281	Eruca vesicaria	Eruve.0216s0014	MatE	PF01554.19	1.4e-65	222.1	36.3	1.8e-35	124.1	15.8
	1282	Eruca vesicaria	Eruve.1834s0013	MatE	PF01554.19	1.5e-65	221.9	33.4	3.8e-36	126.4	12.9
	1283	Eruca vesicaria	Eruve.0252s0042	MatE	PF01554.19	3.7e-65	220.6	23.2	3.1e-35	123.4	4.7
	1284	Eruca vesicaria	Eruve.12941s0001	MatE	PF01554.19	8.6e-65	219.5	22.4	5.9e-35	122.5	5.5
	1285	Eruca vesicaria	Eruve.1638s0018	MatE	PF01554.19	8.8e-65	219.4	47.5	4.8e-33	116.2	14.7
	1286	Eruca vesicaria	Eruve.3412s0009	MatE	PF01554.19	1.2e-64	219	25.4	6.3e-33	115.9	2.7
	1287	Eruca vesicaria	Eruve.3971s0006	MatE	PF01554.19	2.3e-64	218.1	35.4	3.1e-34	120.1	15.2
	1288	Eruca vesicaria	Eruve.0007s0031	MatE	PF01554.19	2.7e-64	217.8	47.2	5.9e-33	116	14.4
	1289	Eruca vesicaria	Eruve.0132s0017	MatE	PF01554.19	2.9e-64	217.7	24	3.9e-33	116.6	5.7
	1290	Eruca vesicaria	Eruve.1073s0015	MatE	PF01554.19	2.9e-64	217.7	26.6	6.1e-33	115.9	2.5
	1291	Eruca vesicaria	Eruve.2981s0005	MatE	PF01554.19	3.1e-64	217.6	36.8	3.6e-36	126.4	12.4
	1292	Eruca vesicaria	Eruve.0939s0008	MatE	PF01554.19	5.4e-64	216.9	23.6	7.4e-35	122.1	10.4
	1293	Eruca vesicaria	Eruve.0754s0011	MatE	PF01554.19	5.5e-64	216.8	34.8	6.7e-34	119	15
	1294	Eruca vesicaria	Eruve.0394s0034	MatE	PF01554.19	9.9e-64	216	47.7	1.1e-32	115.1	15.4
	1295	Eruca vesicaria	Eruve.2303s0001	MatE	PF01554.19	1.3e-63	215.6	29.8	3.5e-37	129.7	12.8
	1296	Eruca vesicaria	Eruve.4004s0002	MatE	PF01554.19	1.7e-63	215.2	29.9	4.4e-37	129.4	15
	1297	Eruca vesicaria	Eruve.1126s0034	MatE	PF01554.19	2.1e-63	214.9	30.2	3.7e-32	113.4	12.7
	1298	Eruca vesicaria	Eruve.0704s0032	MatE	PF01554.19	1.3e-62	212.4	33.4	3.5e-37	129.7	12.8
	1299	Eruca vesicaria	Eruve.0754s0012	MatE	PF01554.19	2.1e-62	211.7	41.2	2.2e-33	117.4	16.1
	1300	Eruca vesicaria	Eruve.3971s0007	MatE	PF01554.19	2.1e-62	211.7	41.2	2.2e-33	117.4	16.1
	1301	Eruca vesicaria	Eruve.3366s0002	MatE	PF01554.19	4.1e-62	210.8	32	1.6e-34	121.1	14.6
	1302	Eruca vesicaria	Eruve.3966s0004	MatE	PF01554.19	9.1e-62	209.6	30.9	1.4e-32	114.7	11.4
	1303	Eruca vesicaria	Eruve.1628s0012	MatE	PF01554.19	1e-61	209.4	32.3	3.3e-34	120	14.7
	1304	Eruca vesicaria	Eruve.0279s0014	MatE	PF01554.19	1.7e-61	208.8	24	6.4e-36	125.6	5
	1305	Eruca vesicaria	Eruve.0465s0014	MatE	PF01554.19	1.4e-60	205.8	41.4	1.2e-32	115	15.5
	1306	Eruca vesicaria	Eruve.1291s0009	MatE	PF01554.19	7.1e-60	203.5	25.3	1e-31	111.9	7.3
	1307	Eruca vesicaria	Eruve.0397s0024	MatE	PF01554.19	1.5e-59	202.4	28.6	9.5e-38	131.6	15.1
	1308	Eruca vesicaria	Eruve.3997s0011	MatE	PF01554.19	2.9e-59	201.5	25.3	4e-31	110	7.3
	1309	Eruca vesicaria	Eruve.2016s0003	MatE	PF01554.19	3.3e-59	201.3	35.7	3.5e-33	116.7	11.4
	1310	Eruca vesicaria	Eruve.4148s0001	MatE	PF01554.19	4.5e-59	200.9	34.6	8.6e-37	128.4	16.5
	1311	Eruca vesicaria	Eruve.4718s0009	MatE	PF01554.19	7.1e-59	200.2	30.7	2.4e-31	110.7	10.4
	1312	Eruca vesicaria	Eruve.0286s0027	MatE	PF01554.19	7.2e-59	200.2	32.1	2.2e-32	114.1	11.5
	1313	Eruca vesicaria	Eruve.0748s0029	MatE	PF01554.19	1.1e-58	199.6	31.6	4.7e-31	109.8	11.7
	1314	Eruca vesicaria	Eruve.0355s0067	MatE	PF01554.19	1.6e-58	199	31.7	7.3e-31	109.2	10.9
	1315	Eruca vesicaria	Eruve.0169s0008	MatE	PF01554.19	1.7e-58	199	29	2.1e-29	104.4	9.6
	1316	Eruca vesicaria	Eruve.3997s0012	MatE	PF01554.19	1.8e-58	198.9	31.1	1.7e-31	111.3	7.4
	1317	Eruca vesicaria	Eruve.0007s0119	MatE	PF01554.19	2.1e-58	198.7	36.4	4.5e-35	122.9	10.6
	1318	Eruca vesicaria	Eruve.0364s0006	MatE	PF01554.19	2.5e-58	198.4	43.9	3.3e-31	110.3	17.7
	1319	Eruca vesicaria	Eruve.1841s0008	MatE	PF01554.19	4.5e-58	197.6	34.9	7.1e-30	106	12.9
	1320	Eruca vesicaria	Eruve.2741s0021	MatE	PF01554.19	5.4e-58	197.4	31.3	1.9e-30	107.8	11.6
	1321	Eruca vesicaria	Eruve.0098s0040	MatE	PF01554.19	8.7e-58	196.7	31.5	8.6e-30	105.7	11.9
	1322	Eruca vesicaria	Eruve.4560s0009	MatE	PF01554.19	8.7e-58	196.7	31.5	8.6e-30	105.7	11.9
	1323	Eruca vesicaria	Eruve.0049s0019	MatE	PF01554.19	8.9e-58	196.7	32.3	9.1e-31	108.9	11.8
	1324	Eruca vesicaria	Eruve.1291s0010	MatE	PF01554.19	1.3e-57	196.1	30.8	3.9e-31	110	8
	1325	Eruca vesicaria	Eruve.2741s0020	MatE	PF01554.19	1.6e-57	195.9	36.4	2.5e-32	113.9	8.8
	1326	Eruca vesicaria	Eruve.1047s0012	MatE	PF01554.19	1.8e-57	195.7	32.7	1.6e-31	111.3	10.5
	1327	Eruca vesicaria	Eruve.1387s0004	MatE	PF01554.19	2.3e-57	195.3	26.9	1.9e-30	107.8	13.3
	1328	Eruca vesicaria	Eruve.0839s0005	MatE	PF01554.19	4.4e-57	194.4	22	4.2e-30	106.7	8.2
	1329	Eruca vesicaria	Eruve.1874s0001	MatE	PF01554.19	4.4e-57	194.4	22	4.2e-30	106.7	8.2
	1330	Eruca vesicaria	Eruve.1364s0004	MatE	PF01554.19	4.9e-57	194.2	34.5	3.3e-32	113.5	11.3
	1331	Eruca vesicaria	Eruve.0355s0068	MatE	PF01554.19	6.5e-57	193.8	34.8	2.9e-30	107.2	14.3
	1332	Eruca vesicaria	Eruve.1398s0011	MatE	PF01554.19	8.2e-57	193.5	37.3	4.2e-34	119.7	12.9
	1333	Eruca vesicaria	Eruve.1171s0003	MatE	PF01554.19	2.6e-56	191.9	32.9	7.3e-30	105.9	11
	1334	Eruca vesicaria	Eruve.6139s0001	MatE	PF01554.19	2.6e-56	191.9	32.9	7.3e-30	105.9	11
	1335	Eruca vesicaria	Eruve.4718s0008	MatE	PF01554.19	2.8e-56	191.8	34.5	1.9e-29	104.6	13.6
	1336	Eruca vesicaria	Eruve.2361s0015	MatE	PF01554.19	8.4e-56	190.2	38	1e-31	112	14.4
	1337	Eruca vesicaria	Eruve.2824s0003	MatE	PF01554.19	9.2e-56	190.1	30	3.7e-30	106.9	8.5
	1338	Eruca vesicaria	Eruve.3966s0005	MatE	PF01554.19	9.4e-56	190.1	41.5	1.9e-30	107.8	12.2
	1339	Eruca vesicaria	Eruve.0702s0014	MatE	PF01554.19	1.1e-55	189.8	31.7	1.6e-32	114.6	11.6
	1340	Eruca vesicaria	Eruve.3933s0009	MatE	PF01554.19	1.4e-55	189.5	30.9	7.3e-30	105.9	7.9
	1341	Eruca vesicaria	Eruve.1171s0001	MatE	PF01554.19	2.3e-55	188.8	38	1.2e-28	102	10.1
	1342	Eruca vesicaria	Eruve.6139s0003	MatE	PF01554.19	2.4e-55	188.8	38	1.2e-28	102	10.1
	1343	Eruca vesicaria	Eruve.0769s0017	MatE	PF01554.19	3.2e-55	188.3	37.6	1.2e-30	108.5	8
	1344	Eruca vesicaria	Eruve.6128s0001	MatE	PF01554.19	5.7e-55	187.5	40.3	2e-29	104.5	17.7
	1345	Eruca vesicaria	Eruve.0890s0024	MatE	PF01554.19	1.3e-54	186.4	40.5	4.5e-29	103.4	17.9
	1346	Eruca vesicaria	Eruve.1398s0012	MatE	PF01554.19	1.6e-54	186	35.8	1.3e-30	108.3	13.6
	1347	Eruca vesicaria	Eruve.3997s0013	MatE	PF01554.19	1.8e-54	185.9	37	1.6e-32	114.6	12.5
	1348	Eruca vesicaria	Eruve.7955s0001	MatE	PF01554.19	2.1e-54	185.7	37.8	8.7e-30	105.7	8.3
	1349	Eruca vesicaria	Eruve.1291s0011	MatE	PF01554.19	2.3e-54	185.5	37.1	3.9e-32	113.3	13.7
	1350	Eruca vesicaria	Eruve.1519s0008	MatE	PF01554.19	5.7e-54	184.3	35.9	1.8e-30	107.9	13.8
	1351	Eruca vesicaria	Eruve.0049s0020	MatE	PF01554.19	7.4e-54	183.9	32	1.7e-28	101.5	10.6
	1352	Eruca vesicaria	Eruve.7264s0003	MatE	PF01554.19	2.2e-53	182.3	27.5	2.9e-26	94.2	9.9
	1353	Eruca vesicaria	Eruve.6139s0002	MatE	PF01554.19	1.1e-52	180.1	35.7	8.3e-30	105.7	7.3
	1354	Eruca vesicaria	Eruve.0282s0026	MatE	PF01554.19	2.5e-52	178.9	44	2.3e-28	101	16.2
	1355	Eruca vesicaria	Eruve.1171s0002	MatE	PF01554.19	6e-52	177.7	35.4	4.2e-29	103.5	7.1
	1356	Eruca vesicaria	Eruve.0795s0008	MatE	PF01554.19	1.2e-51	176.7	26	3e-28	100.7	10.3
	1357	Eruca vesicaria	Eruve.3365s0004	MatE	PF01554.19	2e-51	176	41.7	2e-32	114.2	16.9
	1358	Eruca vesicaria	Eruve.5549s0003	MatE	PF01554.19	3.5e-51	175.2	33.1	2.3e-29	104.3	10.6
	1359	Eruca vesicaria	Eruve.1377s0002	MatE	PF01554.19	2.2e-50	172.6	43.1	1.1e-26	95.6	17.8
	1360	Eruca vesicaria	Eruve.1605s0001	MatE	PF01554.19	4.5e-50	171.6	32	8.2e-28	99.3	10.9
	1361	Eruca vesicaria	Eruve.4560s0010	MatE	PF01554.19	1e-49	170.5	22.1	8.1e-29	102.5	5.4
	1362	Eruca vesicaria	Eruve.1891s0018	MatE	PF01554.19	3.4e-49	168.8	26.1	2e-37	130.5	13.7
	1363	Eruca vesicaria	Eruve.4474s0001	MatE	PF01554.19	8.3e-49	167.5	27.2	1.2e-27	98.8	5.5
	1364	Eruca vesicaria	Eruve.3307s0007	MatE	PF01554.19	3.2e-48	165.6	35.7	6.8e-27	96.3	17.9
	1365	Eruca vesicaria	Eruve.6090s0006	MatE	PF01554.19	6e-46	158.2	28.4	1.5e-31	111.4	5.3
	1366	Eruca vesicaria	Eruve.1566s0035	MatE	PF01554.19	4.5e-43	148.9	16.8	2.9e-30	107.2	1.6
	1367	Eruca vesicaria	Eruve.0060s0013	MatE	PF01554.19	4.6e-43	148.8	16.8	2.9e-30	107.2	1.6
	1368	Eruca vesicaria	Eruve.1841s0001	MatE	PF01554.19	6.6e-42	145.1	35.9	1.9e-25	91.6	15.5
	1369	Eruca vesicaria	Eruve.1391s0015	MatE	PF01554.19	2.8e-41	143	37.1	5.3e-28	99.9	16.3
	1370	Eruca vesicaria	Eruve.4734s0006	MatE	PF01554.19	5.5e-41	142.1	34.4	2.8e-21	78	12.1
	1371	Eruca vesicaria	Eruve.3927s0003	MatE	PF01554.19	8.8e-41	141.4	33.2	1.3e-21	79.1	14.1
	1372	Eruca vesicaria	Eruve.0040s0030	MatE	PF01554.19	1.1e-40	141.1	34.3	5.5e-21	77	12
	1373	Eruca vesicaria	Eruve.1820s0021	MatE	PF01554.19	1.3e-40	140.9	34.1	1.9e-21	78.6	14.9
	1374	Eruca vesicaria	Eruve.0233s0020	MatE	PF01554.19	1.6e-38	134	35.9	1e-19	72.9	14.1
	1375	Eruca vesicaria	Eruve.1181s0004	MatE	PF01554.19	2e-38	133.8	35.4	1.3e-19	72.6	13.5
	1376	Eruca vesicaria	Eruve.0152s0013	MatE	PF01554.19	3.5e-34	119.9	13.1	1.1e-17	66.4	4.4
	1377	Eruca vesicaria	Eruve.0559s0029	MatE	PF01554.19	3.5e-31	110.2	16.4	3.1e-30	107.1	12
	1378	Eruca vesicaria	Eruve.2045s0014	MatE	PF01554.19	1.8e-30	107.9	3.8	2.5e-30	107.4	3.8
	1379	Eruca vesicaria	Eruve.2530s0003	MatE	PF01554.19	5.5e-30	106.3	26.9	1.8e-13	52.6	12.7
	1380	Eruca vesicaria	Eruve.7264s0001	MatE	PF01554.19	1.8e-29	104.6	6.7	2.1e-29	104.5	6.7
	1381	Eruca vesicaria	Eruve.1108s0014	MatE	PF01554.19	2.1e-29	104.4	43.4	2.8e-14	55.2	0.2
	1382	Eruca vesicaria	Eruve.0314s0045	MatE	PF01554.19	3e-29	103.9	42.1	2.2e-14	55.6	1.2
	1383	Eruca vesicaria	Eruve.1539s0019	MatE	PF01554.19	3.9e-29	103.5	9.9	3.9e-29	103.5	9.9
	1384	Eruca vesicaria	Eruve.0485s0018	MatE	PF01554.19	1e-28	102.2	9.3	1.1e-28	102	9.3
	1385	Eruca vesicaria	Eruve.0607s0012	MatE	PF01554.19	2.2e-28	101.1	21.3	8.9e-15	56.9	3.6
	1386	Eruca vesicaria	Eruve.0440s0013	MatE	PF01554.19	4.1e-28	100.2	30.1	3.2e-13	51.8	14.6
	1387	Eruca vesicaria	Eruve.2295s0003	MatE	PF01554.19	1.3e-27	98.6	28.3	1.3e-12	49.8	11.2
	1388	Eruca vesicaria	Eruve.0914s0006	MatE	PF01554.19	1.4e-27	98.5	31.2	1.2e-15	59.7	3.8
	1389	Eruca vesicaria	Eruve.0793s0028	MatE	PF01554.19	3.1e-27	97.4	43.4	1.3e-14	56.3	0.3
	1390	Eruca vesicaria	Eruve.3678s0001	MatE	PF01554.19	4.9e-27	96.7	18.7	6.3e-12	47.6	0.1
	1391	Eruca vesicaria	Eruve.7687s0001	MatE	PF01554.19	3.5e-26	94	7.2	3.5e-26	94	7.2
	1392	Eruca vesicaria	Eruve.7746s0001	MatE	PF01554.19	3.1e-23	84.4	5.8	3.1e-23	84.4	5.8
	1393	Eruca vesicaria	Eruve.1329s0008	MatE	PF01554.19	6.9e-22	80	33.6	1.6e-11	46.3	11.4
	1394	Eruca vesicaria	Eruve.1539s0021	MatE	PF01554.19	9.1e-22	79.6	5.3	1.9e-21	78.6	5.3
	1395	Eruca vesicaria	Eruve.0697s0004	MatE	PF01554.19	2.2e-21	78.3	35	5.4e-11	44.6	11.2
	1396	Eruca vesicaria	Eruve.0726s0013	MatE	PF01554.19	2.5e-19	71.7	13.2	1.7e-15	59.2	5.8
	1397	Eruca vesicaria	Eruve.0063s0096	MatE	PF01554.19	4.4e-19	70.9	6.4	4.4e-19	70.9	6.4
	1398	Eruca vesicaria	Eruve.0103s0083	MatE	PF01554.19	1.9e-17	65.6	22.6	2.5e-14	55.4	6.3
	1399	Eruca vesicaria	Eruve.0243s0023	MatE	PF01554.19	9e-15	56.9	24.7	2e-12	49.2	5.5
	1400	Eruca vesicaria	Eruve.0698s0029	MatE	PF01554.19	1e-14	56.7	24.7	2.1e-12	49.1	5.5
	1401	Eruca vesicaria	Eruve.6653s0002	MatE	PF01554.19	1.6e-13	52.8	26.2	1.3e-12	49.9	5.7
	1402	Eruca vesicaria	Eruve.0344s0030	MatE	PF01554.19	2.1e-13	52.4	25.9	1.3e-12	49.9	5.7
	1403	Eruca vesicaria	Eruve.1475s0035	MatE	PF01554.19	7.7e-13	50.6	1.5	1.4e-12	49.7	0.5
	1404	Eruca vesicaria	Eruve.1572s0031	MatE	PF01554.19	1.8e-12	49.4	2.8	2.4e-12	49	1.1
	1405	Eruca vesicaria	Eruve.0344s0029	MatE	PF01554.19	6.8e-12	47.5	5.3	6.8e-12	47.5	5.3
	1406	Eruca vesicaria	Eruve.0559s0026	MatE	PF01554.19	9.6e-12	47	6.8	9.6e-12	47	6.8
	1407	Eruca vesicaria	Eruve.7874s0001	MatE	PF01554.19	9.6e-12	47	6.8	9.6e-12	47	6.8
	1408	Eruca vesicaria	Eruve.0162s0013	MatE	PF01554.19	1.9e-11	46	24	1.5e-10	43.1	6.2
	1409	Eruca vesicaria	Eruve.11751s0001	MatE	PF01554.19	7.4e-09	37.6	1.3	7.4e-09	37.6	1.3
	1410	Eruca vesicaria	Eruve.16593s0001	MatE	PF01554.19	1.6e-05	26.8	0.9	1.8e-05	26.6	0.1
	1411	Eucalyptus grandis	Eucgr.D01923	MatE	PF01554.19	5.6e-71	238.4	28.7	4.4e-37	128.2	4
	1412	Eucalyptus grandis	Eucgr.C00965	MatE	PF01554.19	4.5e-70	235.5	16.1	8.2e-35	120.8	2.1
	1413	Eucalyptus grandis	Eucgr.F02179	MatE	PF01554.19	6.8e-70	234.9	18.6	5.5e-36	124.6	4.2
	1414	Eucalyptus grandis	Eucgr.A00719	MatE	PF01554.19	1.7e-69	233.6	22.7	1.5e-34	120	6.8
	1415	Eucalyptus grandis	Eucgr.K00224	MatE	PF01554.19	1e-68	231.1	22	5.1e-36	124.8	3.5
	1416	Eucalyptus grandis	Eucgr.C02413	MatE	PF01554.19	1.2e-66	224.3	28.3	2.3e-35	122.6	14.6
	1417	Eucalyptus grandis	Eucgr.A02813	MatE	PF01554.19	2.1e-66	223.5	18.7	8.9e-34	117.5	3.4
	1418	Eucalyptus grandis	Eucgr.C02396	MatE	PF01554.19	2.2e-65	220.2	28.5	3.1e-36	125.5	13.9
	1419	Eucalyptus grandis	Eucgr.B03295	MatE	PF01554.19	2.7e-65	219.9	39.5	1.9e-34	119.6	18.8
	1420	Eucalyptus grandis	Eucgr.F02633	MatE	PF01554.19	5.5e-65	218.9	20.4	4.4e-35	121.7	9.1
	1421	Eucalyptus grandis	Eucgr.B02875	MatE	PF01554.19	1.3e-64	217.7	23.8	1.6e-38	132.9	10.6
	1422	Eucalyptus grandis	Eucgr.C02411	MatE	PF01554.19	6.1e-64	215.5	34.4	4.3e-36	125	13.4
	1423	Eucalyptus grandis	Eucgr.C02272	MatE	PF01554.19	1.6e-63	214.1	28.5	6.7e-36	124.4	14.4
	1424	Eucalyptus grandis	Eucgr.A01710	MatE	PF01554.19	9.1e-63	211.7	42.3	6.8e-33	114.6	16.2
	1425	Eucalyptus grandis	Eucgr.F00505	MatE	PF01554.19	1.3e-62	211.2	34.1	3.4e-34	118.8	13
	1426	Eucalyptus grandis	Eucgr.D01316	MatE	PF01554.19	2.3e-62	210.4	43.3	3.9e-33	115.4	17.4
	1427	Eucalyptus grandis	Eucgr.C02419	MatE	PF01554.19	2.6e-62	210.2	33.3	3.2e-36	125.4	15
	1428	Eucalyptus grandis	Eucgr.D01315	MatE	PF01554.19	4.7e-62	209.4	36.6	2.9e-32	112.5	15.2
	1429	Eucalyptus grandis	Eucgr.F01527	MatE	PF01554.19	6e-62	209	36.8	1e-33	117.3	13.1
	1430	Eucalyptus grandis	Eucgr.B03290	MatE	PF01554.19	1.7e-61	207.6	39.3	3.4e-31	109.1	16.8
	1431	Eucalyptus grandis	Eucgr.B02867	MatE	PF01554.19	2.7e-61	206.9	27.4	4.3e-31	108.7	12.3
	1432	Eucalyptus grandis	Eucgr.H03952	MatE	PF01554.19	1.1e-60	204.9	20.7	1.7e-32	113.3	4.1
	1433	Eucalyptus grandis	Eucgr.K02246	MatE	PF01554.19	3.9e-60	203.2	38.8	4e-35	121.9	14.1
	1434	Eucalyptus grandis	Eucgr.B02872	MatE	PF01554.19	5e-60	202.8	29.7	7.1e-32	111.3	10.9
	1435	Eucalyptus grandis	Eucgr.F00387	MatE	PF01554.19	5.1e-60	202.8	29	4.8e-30	105.3	10.6
	1436	Eucalyptus grandis	Eucgr.B02871	MatE	PF01554.19	7e-60	202.3	29.6	7.2e-31	108	11.2
	1437	Eucalyptus grandis	Eucgr.L02539	MatE	PF01554.19	1.8e-59	201	26.4	8.9e-34	117.5	11.2
	1438	Eucalyptus grandis	Eucgr.B02877	MatE	PF01554.19	1.8e-58	197.8	28.2	8.7e-34	117.5	10.7
	1439	Eucalyptus grandis	Eucgr.B00054	MatE	PF01554.19	7.6e-58	195.7	32	1.6e-30	106.9	13.1
	1440	Eucalyptus grandis	Eucgr.F01152	MatE	PF01554.19	8.5e-58	195.5	33.7	2.4e-30	106.3	15.2
	1441	Eucalyptus grandis	Eucgr.D01969	MatE	PF01554.19	1.1e-57	195.2	21.4	8.3e-31	107.8	6.3
	1442	Eucalyptus grandis	Eucgr.B02873	MatE	PF01554.19	2.1e-57	194.3	28.3	1.6e-31	110.2	11.5
	1443	Eucalyptus grandis	Eucgr.B02868	MatE	PF01554.19	2.2e-57	194.2	31.3	1.6e-30	106.9	11.9
	1444	Eucalyptus grandis	Eucgr.B00055	MatE	PF01554.19	3.7e-57	193.5	32.3	1.8e-31	110	10.4
	1445	Eucalyptus grandis	Eucgr.H04732	MatE	PF01554.19	6.9e-57	192.6	32.4	6.2e-30	105	11.2
	1446	Eucalyptus grandis	Eucgr.E00116	MatE	PF01554.19	8.6e-57	192.3	39.1	6.5e-30	104.9	11.5
	1447	Eucalyptus grandis	Eucgr.I01242	MatE	PF01554.19	1.2e-56	191.8	41.6	2.4e-32	112.8	11.3
	1448	Eucalyptus grandis	Eucgr.D01922	MatE	PF01554.19	1.4e-56	191.6	25.5	1e-34	120.5	9.9
	1449	Eucalyptus grandis	Eucgr.F01154	MatE	PF01554.19	3.4e-56	190.3	40	9.4e-32	110.9	14.8
	1450	Eucalyptus grandis	Eucgr.B00056	MatE	PF01554.19	5.2e-56	189.7	34.4	9.5e-30	104.4	9.8
	1451	Eucalyptus grandis	Eucgr.A00475	MatE	PF01554.19	5.7e-56	189.6	30.9	1.1e-32	113.9	10.9
	1452	Eucalyptus grandis	Eucgr.B03293	MatE	PF01554.19	1.7e-55	188	33.7	5.1e-31	108.5	15.2
	1453	Eucalyptus grandis	Eucgr.B00053	MatE	PF01554.19	5.2e-55	186.5	30.7	4.5e-30	105.4	10.2
	1454	Eucalyptus grandis	Eucgr.C02409	MatE	PF01554.19	7.5e-55	186	21.6	9.9e-33	114.1	10
	1455	Eucalyptus grandis	Eucgr.A02047	MatE	PF01554.19	9.7e-55	185.6	39	4.7e-28	98.9	15.7
	1456	Eucalyptus grandis	Eucgr.B00058	MatE	PF01554.19	1.4e-54	185.1	43	7.9e-31	107.9	14.9
	1457	Eucalyptus grandis	Eucgr.J01528	MatE	PF01554.19	1.5e-54	185	33.5	1.6e-29	103.7	11.7
	1458	Eucalyptus grandis	Eucgr.D01312	MatE	PF01554.19	5e-54	183.3	28.8	6e-29	101.8	14.8
	1459	Eucalyptus grandis	Eucgr.B03292	MatE	PF01554.19	6e-54	183	31.7	7.4e-30	104.7	14.6
	1460	Eucalyptus grandis	Eucgr.A02755	MatE	PF01554.19	8.9e-54	182.5	34.7	5.1e-30	105.2	12.3
	1461	Eucalyptus grandis	Eucgr.C02398	MatE	PF01554.19	4.8e-53	180.1	23.9	1.5e-28	100.5	7.2
	1462	Eucalyptus grandis	Eucgr.A02048	MatE	PF01554.19	1.2e-52	178.8	36.3	1.5e-27	97.2	11.1
	1463	Eucalyptus grandis	Eucgr.F00509	MatE	PF01554.19	1.5e-51	175.3	34.1	8.1e-30	104.6	15.4
	1464	Eucalyptus grandis	Eucgr.B02869	MatE	PF01554.19	1.6e-51	175.1	14.3	1.1e-25	91.2	1.8
	1465	Eucalyptus grandis	Eucgr.H01657	MatE	PF01554.19	1.3e-50	172.2	33.1	2.5e-30	106.2	7.9
	1466	Eucalyptus grandis	Eucgr.A02156	MatE	PF01554.19	2.5e-49	168	41.3	1.6e-26	93.9	16.3
	1467	Eucalyptus grandis	Eucgr.F00501	MatE	PF01554.19	4e-49	167.4	26.9	9e-27	94.7	12.9
	1468	Eucalyptus grandis	Eucgr.J01527	MatE	PF01554.19	6.2e-49	166.7	29.5	5.2e-28	98.7	7.8
	1469	Eucalyptus grandis	Eucgr.C02400	MatE	PF01554.19	1.5e-47	162.3	22.9	3e-29	102.8	7.2
	1470	Eucalyptus grandis	Eucgr.A02155	MatE	PF01554.19	2e-47	161.9	35.8	1.3e-26	94.1	16.4
	1471	Eucalyptus grandis	Eucgr.A02154	MatE	PF01554.19	2.2e-47	161.7	40.5	4.8e-26	92.3	14.6
	1472	Eucalyptus grandis	Eucgr.F00278	MatE	PF01554.19	2.3e-46	158.4	30.1	2.2e-31	109.7	15.5
	1473	Eucalyptus grandis	Eucgr.K01550	MatE	PF01554.19	4.7e-46	157.4	37.8	4.8e-24	85.8	11.8
	1474	Eucalyptus grandis	Eucgr.F00276	MatE	PF01554.19	4.9e-41	141.1	22.4	2.1e-34	119.5	14.1
	1475	Eucalyptus grandis	Eucgr.A02158	MatE	PF01554.19	1.5e-40	139.5	32.8	1.7e-21	77.5	15.6
	1476	Eucalyptus grandis	Eucgr.F00271	MatE	PF01554.19	1.9e-40	139.2	24.1	6.9e-27	95.1	12.9
	1477	Eucalyptus grandis	Eucgr.F01153	MatE	PF01554.19	3.8e-40	138.2	39.5	1.3e-28	100.7	13.7
	1478	Eucalyptus grandis	Eucgr.L02538	MatE	PF01554.19	2.3e-39	135.6	22.6	3.7e-26	92.7	8.2
	1479	Eucalyptus grandis	Eucgr.D01972	MatE	PF01554.19	1.7e-38	132.8	16.6	6.5e-27	95.2	7.5
	1480	Eucalyptus grandis	Eucgr.F00502	MatE	PF01554.19	3e-37	128.8	30.3	3e-26	93	15.1
	1481	Eucalyptus grandis	Eucgr.K01280	MatE	PF01554.19	6.6e-36	124.4	10.5	1e-34	120.5	6.8
	1482	Eucalyptus grandis	Eucgr.G02226	MatE	PF01554.19	1.9e-35	122.9	25.3	1.9e-28	100.1	14.6
	1483	Eucalyptus grandis	Eucgr.F00506	MatE	PF01554.19	2.6e-33	115.9	14.5	3.8e-33	115.4	14.5
	1484	Eucalyptus grandis	Eucgr.F00504	MatE	PF01554.19	1.7e-31	110.1	12.3	2.6e-31	109.4	12.3
	1485	Eucalyptus grandis	Eucgr.A00615	MatE	PF01554.19	1.9e-31	109.9	25.6	1.7e-13	51.5	13.9
	1486	Eucalyptus grandis	Eucgr.L02464	MatE	PF01554.19	1.5e-30	106.9	9.6	1.5e-30	106.9	9.6
	1487	Eucalyptus grandis	Eucgr.J00768	MatE	PF01554.19	2.9e-30	106.1	30.1	2.1e-15	57.8	15.7
	1488	Eucalyptus grandis	Eucgr.F00275	MatE	PF01554.19	3.6e-28	99.3	11.2	3.6e-28	99.3	11.2
	1489	Eucalyptus grandis	Eucgr.A02386	MatE	PF01554.19	2.4e-24	86.8	30.3	2.4e-11	44.6	0.1
	1490	Eucalyptus grandis	Eucgr.L02523	MatE	PF01554.19	2e-23	83.8	4.3	2.8e-23	83.3	4.3
	1491	Eucalyptus grandis	Eucgr.G03383	MatE	PF01554.19	4.4e-23	82.7	18.2	8.4e-13	49.3	0.1
	1492	Eucalyptus grandis	Eucgr.A02157	MatE	PF01554.19	1.1e-22	81.4	10.9	3.4e-22	79.8	8.8
	1493	Eucalyptus grandis	Eucgr.I01509	MatE	PF01554.19	1.6e-22	80.9	27	3.3e-10	40.8	11.8
	1494	Eucalyptus grandis	Eucgr.C02406	MatE	PF01554.19	4.9e-21	76.1	2.6	4.9e-21	76.1	2.6
	1495	Eucalyptus grandis	Eucgr.G03382	MatE	PF01554.19	9.4e-20	71.9	24.7	1.8e-12	48.2	0.1
	1496	Eucalyptus grandis	Eucgr.J02520	MatE	PF01554.19	8.3e-19	68.8	31.9	1e-08	36	14.3
	1497	Eucalyptus grandis	Eucgr.L00936	MatE	PF01554.19	1.1e-18	68.4	32.4	9.8e-09	36.1	14.3
	1498	Eucalyptus grandis	Eucgr.C02273	MatE	PF01554.19	1.2e-17	65	15.4	3.1e-11	44.2	4.4
	1499	Eucalyptus grandis	Eucgr.G01719	MatE	PF01554.19	2.9e-17	63.8	26.5	1.7e-11	45.1	9
	1500	Eucalyptus grandis	Eucgr.I01314	MatE	PF01554.19	1.5e-14	54.9	20.7	3.3e-11	44.1	4.3
	1501	Eucalyptus grandis	Eucgr.L01178	MatE	PF01554.19	2e-12	48	6.4	2e-12	48	6.4
	1502	Eucalyptus grandis	Eucgr.J03200	MatE	PF01554.19	6.3e-12	46.4	6.9	6.3e-12	46.4	6.9
	1503	Eucalyptus grandis	Eucgr.L03433	MatE	PF01554.19	9.7e-07	29.6	7.2	1.5e-06	29	7.2
	1504	Eucalyptus grandis	Eucgr.B02870	MatE	PF01554.19	7.5e-06	26.7	2.6	7.5e-06	26.7	2.6
	1505	Eucalyptus grandis	Eucgr.C02401	MatE	PF01554.19	1.3e-05	25.9	4.4	1.6e-05	25.6	4.4
	1506	Eutrema salsugineum	Thhalv10024949m.g	MatE	PF01554.19	3.3e-75	251.7	27.3	2.3e-39	135.2	5.1
	1507	Eutrema salsugineum	Thhalv10017583m.g	MatE	PF01554.19	2.4e-73	245.6	22.1	2.4e-38	131.9	6.4
	1508	Eutrema salsugineum	Thhalv10023417m.g	MatE	PF01554.19	1.8e-71	239.6	34.9	3.2e-38	131.5	14
	1509	Eutrema salsugineum	Thhalv10007409m.g	MatE	PF01554.19	1.9e-70	236.2	35.3	4.2e-37	127.8	14.1
	1510	Eutrema salsugineum	Thhalv10005286m.g	MatE	PF01554.19	9.3e-70	234	51.1	3.8e-38	131.2	15.6
	1511	Eutrema salsugineum	Thhalv10024168m.g	MatE	PF01554.19	1.8e-69	233	27.6	2.2e-37	128.7	7.5
	1512	Eutrema salsugineum	Thhalv10015455m.g	MatE	PF01554.19	2.3e-69	232.7	13.5	1.2e-36	126.4	1
	1513	Eutrema salsugineum	Thhalv10024865m.g	MatE	PF01554.19	9.6e-68	227.4	27.8	4.2e-35	121.3	4.3
	1514	Eutrema salsugineum	Thhalv10004047m.g	MatE	PF01554.19	2.4e-67	226.2	21.4	1.4e-34	119.6	4.7
	1515	Eutrema salsugineum	Thhalv10025023m.g	MatE	PF01554.19	1.9e-66	223.3	28.9	7.9e-35	120.4	8.9
	1516	Eutrema salsugineum	Thhalv10007376m.g	MatE	PF01554.19	3e-66	222.6	46.8	4.5e-34	118	15
	1517	Eutrema salsugineum	Thhalv10018419m.g	MatE	PF01554.19	4.5e-65	218.7	23	2e-35	122.4	5.8
	1518	Eutrema salsugineum	Thhalv10013302m.g	MatE	PF01554.19	1.1e-64	217.5	26.7	2.2e-33	115.7	2.5
	1519	Eutrema salsugineum	Thhalv10024978m.g	MatE	PF01554.19	1.3e-64	217.2	32.9	8e-35	120.4	13.4
	1520	Eutrema salsugineum	Thhalv10013374m.g	MatE	PF01554.19	2.3e-64	216.5	37.2	2.2e-37	128.8	14.5
	1521	Eutrema salsugineum	Thhalv10016570m.g	MatE	PF01554.19	5.8e-63	211.9	36.1	2.7e-36	125.2	15.5
	1522	Eutrema salsugineum	Thhalv10003032m.g	MatE	PF01554.19	3.1e-62	209.5	30.3	6.9e-38	130.4	13.1
	1523	Eutrema salsugineum	Thhalv10024969m.g	MatE	PF01554.19	3.4e-62	209.4	36.3	4.2e-33	114.8	16.9
	1524	Eutrema salsugineum	Thhalv10027142m.g	MatE	PF01554.19	3.5e-62	209.4	42	8.8e-35	120.3	15.6
	1525	Eutrema salsugineum	Thhalv10020526m.g	MatE	PF01554.19	5.3e-62	208.8	39.9	2.3e-34	118.9	14.7
	1526	Eutrema salsugineum	Thhalv10018422m.g	MatE	PF01554.19	6.3e-62	208.5	27.9	4.8e-32	111.4	11.5
	1527	Eutrema salsugineum	Thhalv10009930m.g	MatE	PF01554.19	2.1e-61	206.8	32.7	4.7e-34	117.9	9.7
	1528	Eutrema salsugineum	Thhalv10013393m.g	MatE	PF01554.19	2.9e-61	206.4	40.1	3.3e-34	118.4	13.2
	1529	Eutrema salsugineum	Thhalv10015947m.g	MatE	PF01554.19	8.1e-61	204.9	34.6	4.2e-32	111.6	12.6
	1530	Eutrema salsugineum	Thhalv10018475m.g	MatE	PF01554.19	5e-60	202.4	27.8	3e-32	112	14.6
	1531	Eutrema salsugineum	Thhalv10011437m.g	MatE	PF01554.19	1.2e-58	197.9	40.5	7.2e-34	117.3	11.5
	1532	Eutrema salsugineum	Thhalv10011435m.g	MatE	PF01554.19	3e-58	196.6	41.8	1.1e-33	116.7	11.4
	1533	Eutrema salsugineum	Thhalv10002904m.g	MatE	PF01554.19	7.7e-58	195.2	24	3.9e-30	105.2	10.8
	1534	Eutrema salsugineum	Thhalv10018467m.g	MatE	PF01554.19	1.3e-57	194.5	31.7	6.2e-30	104.5	11.8
	1535	Eutrema salsugineum	Thhalv10007529m.g	MatE	PF01554.19	1.7e-57	194.1	35.3	5.5e-33	114.5	12.1
	1536	Eutrema salsugineum	Thhalv10009778m.g	MatE	PF01554.19	7.9e-57	192	39.7	3.8e-31	108.5	12.5
	1537	Eutrema salsugineum	Thhalv10020644m.g	MatE	PF01554.19	9.9e-57	191.6	29.3	5.8e-32	111.1	13.1
	1538	Eutrema salsugineum	Thhalv10007464m.g	MatE	PF01554.19	1.6e-56	191	39.9	1.1e-30	107	12.4
	1539	Eutrema salsugineum	Thhalv10007460m.g	MatE	PF01554.19	1.3e-55	188	42.3	5.3e-31	108	11.3
	1540	Eutrema salsugineum	Thhalv10002512m.g	MatE	PF01554.19	2.7e-54	183.7	26.7	2.4e-29	102.6	10.3
	1541	Eutrema salsugineum	Thhalv10004087m.g	MatE	PF01554.19	1.2e-53	181.6	32	1.1e-26	94	13
	1542	Eutrema salsugineum	Thhalv10020869m.g	MatE	PF01554.19	2.3e-53	180.7	30.6	2.4e-29	102.6	13
	1543	Eutrema salsugineum	Thhalv10004090m.g	MatE	PF01554.19	2.4e-53	180.6	37.6	4.6e-28	98.4	10.1
	1544	Eutrema salsugineum	Thhalv10025035m.g	MatE	PF01554.19	2.6e-53	180.5	39.7	1.1e-29	103.7	16.9
	1545	Eutrema salsugineum	Thhalv10005907m.g	MatE	PF01554.19	1.9e-51	174.5	45.8	1.1e-27	97.3	17.9
	1546	Eutrema salsugineum	Thhalv10013347m.g	MatE	PF01554.19	1.5e-41	142.3	35.4	7.5e-21	75	12.2
	1547	Eutrema salsugineum	Thhalv10022143m.g	MatE	PF01554.19	4.9e-41	140.6	33.2	4.6e-21	75.7	15.1
	1548	Eutrema salsugineum	Thhalv10018500m.g	MatE	PF01554.19	1.5e-40	139	26.6	1.7e-20	73.9	12
	1549	Eutrema salsugineum	Thhalv10019527m.g	MatE	PF01554.19	4.6e-33	114.7	8.5	6.1e-33	114.3	8.5
	1550	Eutrema salsugineum	Thhalv10020489m.g	MatE	PF01554.19	4.4e-31	108.3	43.2	6e-16	59.1	0.3
	1551	Eutrema salsugineum	Thhalv10011401m.g	MatE	PF01554.19	1.2e-30	106.9	27.5	8e-14	52.2	14.2
	1552	Eutrema salsugineum	Thhalv10019592m.g	MatE	PF01554.19	7.2e-30	104.3	8.4	7.2e-30	104.3	8.4
	1553	Eutrema salsugineum	Thhalv10016494m.g	MatE	PF01554.19	3e-27	95.8	31.4	7.8e-16	58.7	3.3
	1554	Eutrema salsugineum	Thhalv10024830m.g	MatE	PF01554.19	2.7e-23	83	35.6	1.8e-12	47.7	10.9
	1555	Eutrema salsugineum	Thhalv10024859m.g	MatE	PF01554.19	6.4e-19	68.7	25.5	2.8e-14	53.6	8.3
	1556	Eutrema salsugineum	Thhalv10000106m.g	MatE	PF01554.19	1.2e-15	58.1	23.9	1.5e-13	51.3	5.2
	1557	Fragaria vesca	FvH4_5g01490	MatE	PF01554.19	1.1e-74	250.3	21.2	2.6e-38	132.1	7.3
	1558	Fragaria vesca	FvH4_7g29000	MatE	PF01554.19	1.9e-72	243.1	28.4	8.7e-38	130.4	5.7
	1559	Fragaria vesca	FvH4_6g10060	MatE	PF01554.19	4.6e-70	235.3	22.7	8.3e-35	120.7	9.2
	1560	Fragaria vesca	FvH4_5g33670	MatE	PF01554.19	1e-69	234.2	28	1.2e-35	123.5	8.8
	1561	Fragaria vesca	FvH4_1g06290	MatE	PF01554.19	1.9e-68	230.1	27.3	4.3e-35	121.7	6.7
	1562	Fragaria vesca	FvH4_4g26340	MatE	PF01554.19	3.3e-68	229.3	25.3	2e-37	129.3	11.3
	1563	Fragaria vesca	FvH4_3g02831	MatE	PF01554.19	5.5e-67	225.3	26.2	1.4e-34	119.9	4
	1564	Fragaria vesca	FvH4_2g12380	MatE	PF01554.19	2.5e-66	223.2	23.8	7.6e-35	120.9	7.1
	1565	Fragaria vesca	FvH4_4g25500	MatE	PF01554.19	1.5e-65	220.6	44.1	3e-33	115.7	12.7
	1566	Fragaria vesca	FvH4_4g18550	MatE	PF01554.19	1.5e-64	217.4	28.6	6.1e-34	117.9	4.3
	1567	Fragaria vesca	FvH4_4g26362	MatE	PF01554.19	1.6e-64	217.4	25.3	4.4e-33	115.1	14
	1568	Fragaria vesca	FvH4_7g32860	MatE	PF01554.19	4.2e-63	212.7	27.8	1.7e-36	126.2	10.7
	1569	Fragaria vesca	FvH4_4g25510	MatE	PF01554.19	7.1e-63	212	43.8	2.8e-31	109.3	20.3
	1570	Fragaria vesca	FvH4_5g16890	MatE	PF01554.19	1e-62	211.4	29.7	1.2e-34	120.2	14.6
	1571	Fragaria vesca	FvH4_3g02250	MatE	PF01554.19	2.2e-62	210.4	45	2e-33	116.2	16.4
	1572	Fragaria vesca	FvH4_4g09990	MatE	PF01554.19	2.2e-62	210.4	37.5	1.5e-38	132.9	11.3
	1573	Fragaria vesca	FvH4_3g02260	MatE	PF01554.19	1.1e-60	204.9	43.7	4.5e-32	111.8	15.9
	1574	Fragaria vesca	FvH4_6g43220	MatE	PF01554.19	2.8e-60	203.5	34.2	7.2e-36	124.2	16
	1575	Fragaria vesca	FvH4_5g00900	MatE	PF01554.19	1.1e-59	201.6	22.9	4.1e-31	108.7	6.1
	1576	Fragaria vesca	FvH4_4g26360	MatE	PF01554.19	6.5e-59	199.1	31.9	2.2e-31	109.6	10.5
	1577	Fragaria vesca	FvH4_1g15940	MatE	PF01554.19	1e-58	198.4	29.4	1.2e-29	103.9	7.4
	1578	Fragaria vesca	FvH4_5g36170	MatE	PF01554.19	1.5e-58	197.9	37.1	1.4e-30	107	11.8
	1579	Fragaria vesca	FvH4_7g14750	MatE	PF01554.19	2.7e-57	193.8	35.5	2.3e-31	109.5	13.5
	1580	Fragaria vesca	FvH4_2g40430	MatE	PF01554.19	9.1e-57	192.1	38.2	1.8e-32	113.1	10.5
	1581	Fragaria vesca	FvH4_7g30730	MatE	PF01554.19	6.5e-56	189.3	35.6	2.6e-29	102.9	13.1
	1582	Fragaria vesca	FvH4_3g20060	MatE	PF01554.19	1e-55	188.7	34.9	2.9e-31	109.2	14.3
	1583	Fragaria vesca	FvH4_7g30080	MatE	PF01554.19	1.7e-55	188	39.3	1.2e-29	103.9	14.8
	1584	Fragaria vesca	FvH4_7g15820	MatE	PF01554.19	8.6e-55	185.7	32.5	1.7e-29	103.5	10.5
	1585	Fragaria vesca	FvH4_6g39010	MatE	PF01554.19	1.5e-54	184.9	37.6	1.2e-29	103.9	11.7
	1586	Fragaria vesca	FvH4_5g36191	MatE	PF01554.19	3.2e-54	183.8	39.1	4.4e-30	105.4	12.5
	1587	Fragaria vesca	FvH4_7g30072	MatE	PF01554.19	1.4e-53	181.7	41	3.1e-29	102.6	15
	1588	Fragaria vesca	FvH4_6g38980	MatE	PF01554.19	1.9e-53	181.3	35	1.1e-29	104	14.2
	1589	Fragaria vesca	FvH4_3g19700	MatE	PF01554.19	2e-53	181.2	35.5	6.1e-32	111.4	17.9
	1590	Fragaria vesca	FvH4_4g26370	MatE	PF01554.19	3.7e-53	180.4	28.3	1.4e-28	100.5	13.7
	1591	Fragaria vesca	FvH4_2g26470	MatE	PF01554.19	4.3e-53	180.2	42.8	9.3e-28	97.8	16.1
	1592	Fragaria vesca	FvH4_6g37810	MatE	PF01554.19	1.2e-52	178.7	38.9	9.8e-29	101	11.3
	1593	Fragaria vesca	FvH4_7g15630	MatE	PF01554.19	6.3e-52	176.4	34.4	8.1e-29	101.3	11.1
	1594	Fragaria vesca	FvH4_7g30070	MatE	PF01554.19	1.4e-51	175.3	41.1	4.7e-30	105.3	13.8
	1595	Fragaria vesca	FvH4_3g19720	MatE	PF01554.19	3.1e-51	174.1	39.7	6.3e-32	111.4	13.8
	1596	Fragaria vesca	FvH4_7g30073	MatE	PF01554.19	1.3e-49	168.9	34.5	4.5e-26	92.3	10.7
	1597	Fragaria vesca	FvH4_4g26361	MatE	PF01554.19	2.7e-49	167.8	27.9	2.3e-30	106.3	11.7
	1598	Fragaria vesca	FvH4_5g36160	MatE	PF01554.19	5.1e-49	166.9	43.3	7.5e-31	107.9	11.6
	1599	Fragaria vesca	FvH4_7g30023	MatE	PF01554.19	3.3e-48	164.3	34.6	1.6e-31	110	14.2
	1600	Fragaria vesca	FvH4_5g36270	MatE	PF01554.19	1.7e-45	155.5	16.6	1.1e-32	113.9	9.4
	1601	Fragaria vesca	FvH4_7g30024	MatE	PF01554.19	4.3e-44	150.9	31	5.9e-27	95.2	12.2
	1602	Fragaria vesca	FvH4_5g30800	MatE	PF01554.19	1.8e-42	145.6	23.5	1.9e-27	96.8	8.8
	1603	Fragaria vesca	FvH4_2g14370	MatE	PF01554.19	2.9e-40	138.4	50	3.1e-21	76.6	16.5
	1604	Fragaria vesca	FvH4_7g16700	MatE	PF01554.19	4.8e-37	128	38.3	6.4e-21	75.6	15.1
	1605	Fragaria vesca	FvH4_6g10700	MatE	PF01554.19	1.9e-32	113.1	26.5	1e-14	55.4	11.5
	1606	Fragaria vesca	FvH4_1g20090	MatE	PF01554.19	4e-32	112	20.7	1.1e-27	97.6	12.2
	1607	Fragaria vesca	FvH4_6g23370	MatE	PF01554.19	5e-27	95.4	40.4	5.4e-12	46.6	18.1
	1608	Fragaria vesca	FvH4_3g28870	MatE	PF01554.19	7.3e-26	91.6	38.2	1.8e-11	44.8	20.3
	1609	Fragaria vesca	FvH4_7g01040	MatE	PF01554.19	1.2e-25	90.9	37.6	9.4e-12	45.8	1.4
	1610	Fragaria vesca	FvH4_3g02790	MatE	PF01554.19	3.9e-22	79.5	2.5	4.5e-22	79.3	2.5
	1611	Fragaria vesca	FvH4_2g10111	MatE	PF01554.19	8e-18	65.5	24.2	2.6e-13	50.8	8.6
	1612	Fragaria vesca	FvH4_2g10120	MatE	PF01554.19	1.1e-17	65.1	27	7.3e-15	55.9	6.8
	1613	Fragaria vesca	FvH4_2g16390	MatE	PF01554.19	1.1e-17	65.1	31.9	5.2e-08	33.6	10.1
	1614	Fragaria vesca	FvH4_5g31740	MatE	PF01554.19	3.4e-11	44	5.5	3.4e-11	44	5.5
	1615	Fragaria vesca	FvH4_5g30801	MatE	PF01554.19	2.8e-06	28	2	3.5e-06	27.7	2
	1616	Glycine max	Glyma.10G267700	MatE	PF01554.19	3e-74	249.6	50.9	7.6e-28	98.7	8.3
	1617	Glycine max	Glyma.10G239000	MatE	PF01554.19	4e-74	249.2	23.5	9.2e-38	131	9.8
	1618	Glycine max	Glyma.05G049700	MatE	PF01554.19	1.9e-73	246.9	23	1.3e-36	127.2	7.9
	1619	Glycine max	Glyma.11G026300	MatE	PF01554.19	2.8e-73	246.4	24.5	7.9e-37	127.9	6.2
	1620	Glycine max	Glyma.20G155500	MatE	PF01554.19	1.6e-72	243.9	23.4	5.3e-37	128.5	10.2
	1621	Glycine max	Glyma.01G216600	MatE	PF01554.19	1.8e-72	243.8	24.9	1.2e-36	127.3	6.4
	1622	Glycine max	Glyma.09G146800	MatE	PF01554.19	2.4e-72	243.4	23.2	3.7e-36	125.7	10.6
	1623	Glycine max	Glyma.16G198700	MatE	PF01554.19	4e-71	239.4	24.5	2e-35	123.4	4.3
	1624	Glycine max	Glyma.02G218400	MatE	PF01554.19	5e-71	239.1	27.5	1.8e-37	130	3.2
	1625	Glycine max	Glyma.03G036200	MatE	PF01554.19	5.3e-70	235.8	23.8	1.5e-36	127.1	5.5
	1626	Glycine max	Glyma.17G131700	MatE	PF01554.19	9.9e-70	234.9	29.6	7.2e-36	124.8	6.6
	1627	Glycine max	Glyma.01G132200	MatE	PF01554.19	1.6e-69	234.2	23.3	1.4e-36	127.1	5.7
	1628	Glycine max	Glyma.08G033200	MatE	PF01554.19	1.2e-68	231.4	30.4	2.3e-35	123.1	7.6
	1629	Glycine max	Glyma.05G226400	MatE	PF01554.19	4e-68	229.6	31.3	1.5e-34	120.5	9.1
	1630	Glycine max	Glyma.06G091100	MatE	PF01554.19	2.1e-67	227.3	27.7	2.2e-34	120	8.2
	1631	Glycine max	Glyma.01G026200	MatE	PF01554.19	5.4e-67	226	33.5	7.2e-34	118.3	12.4
	1632	Glycine max	Glyma.04G089000	MatE	PF01554.19	6.4e-67	225.7	28	3e-34	119.5	9.4
	1633	Glycine max	Glyma.07G124600	MatE	PF01554.19	1.7e-66	224.4	27.9	7.7e-35	121.5	8
	1634	Glycine max	Glyma.06G305200	MatE	PF01554.19	3.2e-66	223.5	45.1	1.2e-34	120.9	18.3
	1635	Glycine max	Glyma.18G143700	MatE	PF01554.19	2.2e-65	220.7	40.3	2.6e-33	116.5	15
	1636	Glycine max	Glyma.18G214800	MatE	PF01554.19	2.2e-64	217.5	29.5	4.8e-34	118.9	5.6
	1637	Glycine max	Glyma.15G107100	MatE	PF01554.19	3.2e-64	216.9	33.1	2.2e-36	126.5	13.7
	1638	Glycine max	Glyma.09G276100	MatE	PF01554.19	4.5e-64	216.5	27.6	1.8e-33	117	5.3
	1639	Glycine max	Glyma.12G194000	MatE	PF01554.19	1.2e-62	211.8	39.1	1.5e-31	110.8	13.2
	1640	Glycine max	Glyma.08G050500	MatE	PF01554.19	1.3e-62	211.7	34.8	1.1e-33	117.7	13
	1641	Glycine max	Glyma.08G050700	MatE	PF01554.19	1.6e-62	211.5	36.6	1e-34	121	12.8
	1642	Glycine max	Glyma.02G075300	MatE	PF01554.19	2.1e-62	211	31.7	7.4e-33	115	10.1
	1643	Glycine max	Glyma.09G179000	MatE	PF01554.19	4.2e-62	210.1	36.9	9.9e-36	124.3	13.8
	1644	Glycine max	Glyma.07G099900	MatE	PF01554.19	4.7e-62	209.9	41.7	1.4e-33	117.4	15.6
	1645	Glycine max	Glyma.16G157300	MatE	PF01554.19	1.1e-61	208.8	31.3	3.2e-32	112.9	10.4
	1646	Glycine max	Glyma.07G246100	MatE	PF01554.19	1.3e-61	208.5	21.6	1.9e-32	113.7	3.4
	1647	Glycine max	Glyma.17G027900	MatE	PF01554.19	1.8e-61	208	22.1	3.6e-32	112.8	3.4
	1648	Glycine max	Glyma.13G275400	MatE	PF01554.19	6.1e-61	206.3	37	3.1e-32	113	16.8
	1649	Glycine max	Glyma.02G089900	MatE	PF01554.19	3.8e-60	203.7	34.6	3.1e-30	106.5	6.8
	1650	Glycine max	Glyma.01G025200	MatE	PF01554.19	1.3e-59	202	31.5	3.8e-32	112.7	10.8
	1651	Glycine max	Glyma.09G042700	MatE	PF01554.19	2.6e-59	201	25	3.6e-32	112.8	2.4
	1652	Glycine max	Glyma.01G213000	MatE	PF01554.19	5.6e-59	199.9	33.4	7.1e-32	111.8	10.2
	1653	Glycine max	Glyma.15G150300	MatE	PF01554.19	5.9e-59	199.8	25.4	1.1e-31	111.2	2.5
	1654	Glycine max	Glyma.09G178900	MatE	PF01554.19	1e-58	199.1	40.5	5.3e-32	112.2	17.6
	1655	Glycine max	Glyma.06G103400	MatE	PF01554.19	1.3e-58	198.7	32.8	1.1e-29	104.7	12.4
	1656	Glycine max	Glyma.02G039500	MatE	PF01554.19	2.1e-58	198.1	32.9	2e-29	103.9	14
	1657	Glycine max	Glyma.03G005300	MatE	PF01554.19	3.1e-58	197.5	42.6	2.6e-30	106.7	15.8
	1658	Glycine max	Glyma.09G257400	MatE	PF01554.19	3.2e-58	197.5	36.6	2.5e-29	103.6	12.5
	1659	Glycine max	Glyma.04G097900	MatE	PF01554.19	6.1e-58	196.6	32.9	5.3e-30	105.7	9.4
	1660	Glycine max	Glyma.13G275500	MatE	PF01554.19	6.7e-58	196.4	40.9	1.1e-30	107.9	15.6
	1661	Glycine max	Glyma.17G136500	MatE	PF01554.19	8.9e-58	196	23	6.8e-32	111.9	9.1
	1662	Glycine max	Glyma.17G247400	MatE	PF01554.19	1e-57	195.8	40.2	9.9e-33	114.6	13.1
	1663	Glycine max	Glyma.03G005400	MatE	PF01554.19	1.6e-57	195.1	38.5	1.9e-28	100.7	13.3
	1664	Glycine max	Glyma.07G100000	MatE	PF01554.19	5.8e-57	193.4	29.3	2e-32	113.6	12.3
	1665	Glycine max	Glyma.09G178800	MatE	PF01554.19	6.3e-57	193.3	31	3.7e-32	112.7	13.6
	1666	Glycine max	Glyma.03G005600	MatE	PF01554.19	1e-56	192.5	36.4	3.5e-28	99.8	15.9
	1667	Glycine max	Glyma.14G078000	MatE	PF01554.19	1.2e-56	192.4	41	1.5e-33	117.3	13.5
	1668	Glycine max	Glyma.03G005200	MatE	PF01554.19	1.7e-56	191.9	42.4	8.2e-30	105.1	15.2
	1669	Glycine max	Glyma.18G235200	MatE	PF01554.19	1.8e-56	191.8	37	1.4e-28	101.1	12.4
	1670	Glycine max	Glyma.10G267300	MatE	PF01554.19	1.8e-56	191.8	32.4	2.3e-28	100.4	9.2
	1671	Glycine max	Glyma.18G293100	MatE	PF01554.19	2.4e-56	191.3	29.7	5.3e-29	102.5	11.7
	1672	Glycine max	Glyma.19G001600	MatE	PF01554.19	2.9e-56	191.1	26.8	3.8e-29	102.9	10
	1673	Glycine max	Glyma.05G054000	MatE	PF01554.19	3.6e-56	190.8	24.3	1.9e-30	107.2	9.7
	1674	Glycine max	Glyma.20G123500	MatE	PF01554.19	6.9e-56	189.9	36.2	1.6e-28	100.9	8.9
	1675	Glycine max	Glyma.19G120200	MatE	PF01554.19	7.8e-56	189.7	35.1	5.4e-29	102.4	16.6
	1676	Glycine max	Glyma.10G267400	MatE	PF01554.19	8.1e-56	189.7	33.5	7.7e-29	101.9	7.6
	1677	Glycine max	Glyma.05G001700	MatE	PF01554.19	8.8e-56	189.5	27.2	3.6e-29	103	10.6
	1678	Glycine max	Glyma.18G293200	MatE	PF01554.19	2e-55	188.4	24.8	1.4e-28	101.2	12.3
	1679	Glycine max	Glyma.06G318700	MatE	PF01554.19	3.3e-55	187.7	28.8	1.5e-27	97.8	11.4
	1680	Glycine max	Glyma.02G090100	MatE	PF01554.19	9e-55	186.3	35.6	2.1e-29	103.8	11.5
	1681	Glycine max	Glyma.20G162000	MatE	PF01554.19	1.4e-54	185.7	42.3	3.6e-31	109.5	13.4
	1682	Glycine max	Glyma.19G120900	MatE	PF01554.19	1.6e-54	185.5	44.7	3.7e-28	99.7	13.2
	1683	Glycine max	Glyma.02G090000	MatE	PF01554.19	2.1e-54	185	34.1	1.9e-29	103.9	12.7
	1684	Glycine max	Glyma.10G232200	MatE	PF01554.19	4.2e-54	184.1	41.3	1.5e-30	107.5	13.5
	1685	Glycine max	Glyma.12G099300	MatE	PF01554.19	7.4e-54	183.3	43.6	3.1e-35	122.7	17.3
	1686	Glycine max	Glyma.03G005800	MatE	PF01554.19	2.4e-53	181.6	48.8	2.4e-29	103.6	19.1
	1687	Glycine max	Glyma.20G123400	MatE	PF01554.19	1.2e-52	179.3	28.1	3.6e-26	93.3	3.3
	1688	Glycine max	Glyma.19G120300	MatE	PF01554.19	2.1e-52	178.6	47.8	1.4e-28	101.1	18.7
	1689	Glycine max	Glyma.14G032400	MatE	PF01554.19	5.8e-52	177.1	36.2	2.1e-28	100.5	16.5
	1690	Glycine max	Glyma.09G134100	MatE	PF01554.19	3.6e-51	174.5	38.4	9.4e-27	95.2	13.9
	1691	Glycine max	Glyma.20G123300	MatE	PF01554.19	8.8e-51	173.3	32	5.1e-26	92.8	7.7
	1692	Glycine max	Glyma.04G097700	MatE	PF01554.19	6.4e-49	167.2	39.6	7e-27	95.6	14.3
	1693	Glycine max	Glyma.16G180200	MatE	PF01554.19	4.2e-47	161.3	41.1	1.1e-24	88.4	14.7
	1694	Glycine max	Glyma.09G134200	MatE	PF01554.19	2.8e-46	158.6	37	8.2e-24	85.6	16.6
	1695	Glycine max	Glyma.08G282600	MatE	PF01554.19	4.6e-46	157.9	26	5.1e-31	109	16.4
	1696	Glycine max	Glyma.19G120700	MatE	PF01554.19	7e-46	157.4	38.2	1.9e-28	100.7	12.5
	1697	Glycine max	Glyma.16G180000	MatE	PF01554.19	8e-46	157.2	38.8	3.3e-26	93.4	12.9
	1698	Glycine max	Glyma.11G028900	MatE	PF01554.19	2.3e-43	149.2	37.3	1.9e-26	94.2	7.4
	1699	Glycine max	Glyma.18G293300	MatE	PF01554.19	1.9e-39	136.4	27.6	3.2e-21	77.2	12.7
	1700	Glycine max	Glyma.13G275600	MatE	PF01554.19	1.6e-38	133.4	16.7	3.7e-26	93.2	5.2
	1701	Glycine max	Glyma.01G007100	MatE	PF01554.19	2.1e-38	133	16.9	5.1e-34	118.8	4.7
	1702	Glycine max	Glyma.07G100100	MatE	PF01554.19	2.1e-38	133	32.8	4.7e-22	79.9	9
	1703	Glycine max	Glyma.02G181800	MatE	PF01554.19	1.1e-34	120.9	34.4	6.9e-17	63.1	15.3
	1704	Glycine max	Glyma.10G099900	MatE	PF01554.19	1.5e-33	117.3	38.1	5.4e-16	60.2	16.8
	1705	Glycine max	Glyma.13G203000	MatE	PF01554.19	3.6e-33	116	27.8	3.6e-14	54.3	0.4
	1706	Glycine max	Glyma.15G034600	MatE	PF01554.19	1.5e-30	107.5	28.3	1.2e-12	49.3	0
	1707	Glycine max	Glyma.13G339800	MatE	PF01554.19	6e-30	105.5	28.5	1.3e-12	49.2	0
	1708	Glycine max	Glyma.17G136400	MatE	PF01554.19	1.2e-29	104.5	17.9	3.6e-29	103	7.7
	1709	Glycine max	Glyma.12G237433	MatE	PF01554.19	5.7e-29	102.4	27.3	3.1e-13	51.2	0.1
	1710	Glycine max	Glyma.09G102800	MatE	PF01554.19	2.9e-28	100.1	28.6	7.6e-13	50	0.1
	1711	Glycine max	Glyma.07G156100	MatE	PF01554.19	3.8e-28	99.7	28.9	4e-11	44.4	11.6
	1712	Glycine max	Glyma.15G274600	MatE	PF01554.19	9.5e-28	98.4	29.7	8.9e-13	49.7	0.3
	1713	Glycine max	Glyma.02G038601	MatE	PF01554.19	1.6e-26	94.4	13	1.6e-26	94.4	13
	1714	Glycine max	Glyma.10G267800	MatE	PF01554.19	2.4e-25	90.6	5.1	6.7e-25	89.1	5.1
	1715	Glycine max	Glyma.05G054100	MatE	PF01554.19	1.4e-24	88.1	21.4	5e-17	63.5	8.9
	1716	Glycine max	Glyma.12G237367	MatE	PF01554.19	1.6e-23	84.7	19.9	4.1e-13	50.8	12.8
	1717	Glycine max	Glyma.14G002000	MatE	PF01554.19	4.6e-20	73.4	35.5	1.2e-10	42.8	7.5
	1718	Glycine max	Glyma.17G136350	MatE	PF01554.19	6.9e-20	72.9	0.7	6.9e-20	72.9	0.7
	1719	Glycine max	Glyma.11G112100	MatE	PF01554.19	1.7e-19	71.6	24.5	1.6e-16	61.9	7.5
	1720	Glycine max	Glyma.09G178850	MatE	PF01554.19	4.1e-19	70.3	4.2	4.1e-19	70.3	4.2
	1721	Glycine max	Glyma.09G178701	MatE	PF01554.19	8.5e-19	69.3	4.4	1e-18	69.1	4.4
	1722	Glycine max	Glyma.02G310800	MatE	PF01554.19	3.6e-18	67.2	36	9e-11	43.2	7.9
	1723	Glycine max	Glyma.03G005501	MatE	PF01554.19	5.1e-18	66.8	10	7e-18	66.3	10
	1724	Glycine max	Glyma.11G112200	MatE	PF01554.19	3e-16	61	29.6	3.6e-15	57.5	6.5
	1725	Glycine max	Glyma.18G206500	MatE	PF01554.19	3.4e-16	60.8	28.6	2.4e-06	28.8	7.6
	1726	Glycine max	Glyma.18G116350	MatE	PF01554.19	5.6e-16	60.1	1.3	6.9e-16	59.8	1.3
	1727	Glycine max	Glyma.12G225600	MatE	PF01554.19	2.1e-14	55	13.6	1.8e-13	52	8.6
	1728	Glycine max	Glyma.10G267600	MatE	PF01554.19	5.2e-14	53.7	0.9	5.2e-14	53.7	0.9
	1729	Glycine max	Glyma.04G102100	MatE	PF01554.19	6.5e-08	33.9	6.5	2.1e-07	32.3	0.1
	1730	Glycine max	Glyma.02G158350	MatE	PF01554.19	3.3e-06	28.4	0.7	5.7e-06	27.6	0.7
	1731	Glycine max	Glyma.10G231800	MatE	PF01554.19	2.4e-05	25.6	2.1	2.6e-05	25.5	2.1
	1732	Gossypium raimondii	Gorai.003G162500	MatE	PF01554.19	1.8e-76	256.3	20.3	3.9e-38	131.7	8
	1733	Gossypium raimondii	Gorai.006G234700	MatE	PF01554.19	2.3e-76	256	19.1	3.7e-38	131.8	5.8
	1734	Gossypium raimondii	Gorai.004G208200	MatE	PF01554.19	1.1e-73	247.3	28.1	6.8e-38	130.9	4.8
	1735	Gossypium raimondii	Gorai.011G128600	MatE	PF01554.19	1.1e-73	247.2	18.5	1.9e-38	132.7	5.3
	1736	Gossypium raimondii	Gorai.007G010300	MatE	PF01554.19	1.7e-72	243.4	24.6	3.5e-36	125.3	4.9
	1737	Gossypium raimondii	Gorai.008G280200	MatE	PF01554.19	6.2e-72	241.5	22.3	2.4e-36	125.9	4.8
	1738	Gossypium raimondii	Gorai.009G225600	MatE	PF01554.19	6.8e-72	241.4	23.2	2e-37	129.4	11
	1739	Gossypium raimondii	Gorai.006G046500	MatE	PF01554.19	3.4e-70	235.9	26.2	2.9e-36	125.6	4.8
	1740	Gossypium raimondii	Gorai.005G179100	MatE	PF01554.19	9.8e-67	224.6	40.1	4.7e-34	118.4	19
	1741	Gossypium raimondii	Gorai.008G288100	MatE	PF01554.19	5.8e-66	222.1	31.5	4.8e-33	115.1	15.6
	1742	Gossypium raimondii	Gorai.006G131300	MatE	PF01554.19	6e-66	222.1	28.5	1e-33	117.3	7.8
	1743	Gossypium raimondii	Gorai.001G009200	MatE	PF01554.19	9.5e-66	221.4	31.8	7.6e-34	117.7	9.6
	1744	Gossypium raimondii	Gorai.010G030900	MatE	PF01554.19	1.1e-65	221.2	23.3	6.3e-35	121.2	10.4
	1745	Gossypium raimondii	Gorai.009G178100	MatE	PF01554.19	1.5e-65	220.8	35.9	1.6e-34	120	15.4
	1746	Gossypium raimondii	Gorai.009G027800	MatE	PF01554.19	1.5e-65	220.8	27.6	4.4e-34	118.5	3.2
	1747	Gossypium raimondii	Gorai.004G281900	MatE	PF01554.19	1.9e-65	220.5	30.1	1.6e-34	119.9	2.4
	1748	Gossypium raimondii	Gorai.010G077700	MatE	PF01554.19	2e-64	217.2	31.8	1.3e-34	120.2	4
	1749	Gossypium raimondii	Gorai.005G149900	MatE	PF01554.19	2.7e-64	216.7	37.9	1.1e-32	114	16.5
	1750	Gossypium raimondii	Gorai.011G014800	MatE	PF01554.19	4.5e-64	216	34.9	7.7e-34	117.7	14.8
	1751	Gossypium raimondii	Gorai.009G293400	MatE	PF01554.19	5.6e-64	215.7	25.7	2.9e-32	112.6	5.6
	1752	Gossypium raimondii	Gorai.011G192200	MatE	PF01554.19	3.3e-63	213.2	25.7	1.4e-32	113.6	4.2
	1753	Gossypium raimondii	Gorai.010G037100	MatE	PF01554.19	9.4e-62	208.5	28.8	1.4e-32	113.6	10.9
	1754	Gossypium raimondii	Gorai.002G011300	MatE	PF01554.19	1.9e-61	207.4	30.7	1.4e-35	123.3	10.3
	1755	Gossypium raimondii	Gorai.005G061400	MatE	PF01554.19	3.5e-61	206.6	21.7	3.3e-31	109.2	5.8
	1756	Gossypium raimondii	Gorai.005G178900	MatE	PF01554.19	4.7e-61	206.2	48.2	2.4e-31	109.6	14.6
	1757	Gossypium raimondii	Gorai.013G246100	MatE	PF01554.19	7.2e-61	205.6	31.4	2e-36	126.1	12.8
	1758	Gossypium raimondii	Gorai.007G212500	MatE	PF01554.19	4.9e-60	202.9	33.9	1.5e-31	110.3	11.3
	1759	Gossypium raimondii	Gorai.005G194400	MatE	PF01554.19	9.1e-60	202	30.6	2.3e-31	109.7	13.4
	1760	Gossypium raimondii	Gorai.008G058000	MatE	PF01554.19	2e-59	200.9	25.4	7.7e-30	104.7	6.7
	1761	Gossypium raimondii	Gorai.001G084200	MatE	PF01554.19	1.5e-58	198.1	34.1	3e-30	106.1	13.3
	1762	Gossypium raimondii	Gorai.013G170200	MatE	PF01554.19	2.9e-58	197.1	31.5	1.1e-32	114	13.6
	1763	Gossypium raimondii	Gorai.013G169900	MatE	PF01554.19	3e-58	197	41.5	4.2e-33	115.3	14.8
	1764	Gossypium raimondii	Gorai.007G235800	MatE	PF01554.19	3.3e-58	196.9	34.2	1.6e-30	107	12.3
	1765	Gossypium raimondii	Gorai.003G167400	MatE	PF01554.19	7.4e-58	195.8	25.3	6.1e-31	108.3	9.7
	1766	Gossypium raimondii	Gorai.006G050100	MatE	PF01554.19	8.9e-58	195.5	34.2	7.1e-32	111.3	12.6
	1767	Gossypium raimondii	Gorai.009G232700	MatE	PF01554.19	5.2e-57	193	39.6	1.7e-30	106.9	15
	1768	Gossypium raimondii	Gorai.002G130000	MatE	PF01554.19	9.6e-57	192.2	34.2	3.6e-33	115.5	12.5
	1769	Gossypium raimondii	Gorai.007G004900	MatE	PF01554.19	5.9e-56	189.6	34.7	5.3e-36	124.8	17
	1770	Gossypium raimondii	Gorai.005G194500	MatE	PF01554.19	8.4e-56	189.1	32.1	1.5e-30	107.1	13.7
	1771	Gossypium raimondii	Gorai.009G390400	MatE	PF01554.19	1.3e-55	188.5	32.6	3.1e-30	106	12.6
	1772	Gossypium raimondii	Gorai.013G170000	MatE	PF01554.19	2e-54	184.6	38.6	1.3e-33	117	15.2
	1773	Gossypium raimondii	Gorai.007G251800	MatE	PF01554.19	2.1e-54	184.6	37.7	1.1e-27	97.7	12.9
	1774	Gossypium raimondii	Gorai.011G110400	MatE	PF01554.19	4e-54	183.6	32.1	1.6e-27	97.1	11.7
	1775	Gossypium raimondii	Gorai.009G381600	MatE	PF01554.19	4.4e-53	180.3	36.6	1.7e-28	100.3	15.4
	1776	Gossypium raimondii	Gorai.008G120800	MatE	PF01554.19	6.4e-53	179.8	35.3	3e-26	93.1	12.5
	1777	Gossypium raimondii	Gorai.009G381900	MatE	PF01554.19	7.1e-53	179.6	37.7	4.7e-28	98.9	15.8
	1778	Gossypium raimondii	Gorai.009G382800	MatE	PF01554.19	7.6e-53	179.5	41.7	1.6e-29	103.7	14.6
	1779	Gossypium raimondii	Gorai.008G097100	MatE	PF01554.19	2.2e-52	178	42.1	2.8e-27	96.4	17.6
	1780	Gossypium raimondii	Gorai.004G253200	MatE	PF01554.19	2.5e-52	177.8	46.3	1.7e-27	97.1	11.2
	1781	Gossypium raimondii	Gorai.013G114200	MatE	PF01554.19	3.2e-52	177.5	41.1	4.1e-28	99.1	10.8
	1782	Gossypium raimondii	Gorai.007G249400	MatE	PF01554.19	3.3e-52	177.4	39.8	1.3e-26	94.2	16.7
	1783	Gossypium raimondii	Gorai.002G068800	MatE	PF01554.19	3.1e-51	174.3	43.2	2.8e-28	99.6	18.1
	1784	Gossypium raimondii	Gorai.009G342600	MatE	PF01554.19	1.2e-50	172.4	31	1.7e-27	97.1	3.3
	1785	Gossypium raimondii	Gorai.006G008600	MatE	PF01554.19	1.8e-50	171.8	43.5	5.7e-27	95.4	17.7
	1786	Gossypium raimondii	Gorai.007G251700	MatE	PF01554.19	6.6e-43	147.2	41.3	5.3e-22	79.2	13.3
	1787	Gossypium raimondii	Gorai.007G251500	MatE	PF01554.19	5.6e-42	144.2	39.5	1.8e-21	77.5	14
	1788	Gossypium raimondii	Gorai.004G253300	MatE	PF01554.19	1.1e-33	117.2	21.5	8.6e-18	65.5	8.3
	1789	Gossypium raimondii	Gorai.002G230300	MatE	PF01554.19	4.2e-31	108.8	31.9	4e-14	53.6	13.6
	1790	Gossypium raimondii	Gorai.004G172500	MatE	PF01554.19	5.4e-30	105.2	31	4.3e-13	50.3	0.1
	1791	Gossypium raimondii	Gorai.006G128800	MatE	PF01554.19	4.4e-28	99	26.8	1.1e-12	48.9	11.9
	1792	Gossypium raimondii	Gorai.002G266300	MatE	PF01554.19	1.2e-26	94.3	21.5	4.4e-12	47	11.4
	1793	Gossypium raimondii	Gorai.N015200	MatE	PF01554.19	1.4e-25	90.8	5.7	1.7e-25	90.6	5.7
	1794	Gossypium raimondii	Gorai.004G037400	MatE	PF01554.19	9.1e-24	85	29.9	1.1e-11	45.6	0.3
	1795	Gossypium raimondii	Gorai.009G387100	MatE	PF01554.19	1.1e-22	81.4	20.7	5.4e-12	46.7	1.9
	1796	Gossypium raimondii	Gorai.012G158400	MatE	PF01554.19	1.4e-21	77.9	28.3	1.4e-10	42.1	10.5
	1797	Gossypium raimondii	Gorai.001G084300	MatE	PF01554.19	2.6e-20	73.8	10.8	1.6e-14	54.9	4.1
	1798	Gossypium raimondii	Gorai.006G063900	MatE	PF01554.19	2e-19	70.8	25.4	1.1e-09	39.2	0.1
	1799	Gossypium raimondii	Gorai.005G247400	MatE	PF01554.19	2.3e-18	67.4	22.9	2.4e-12	47.9	5.6
	1800	Gossypium raimondii	Gorai.009G344000	MatE	PF01554.19	2.5e-17	64	31.1	1.1e-05	26.2	0.8
	1801	Gossypium raimondii	Gorai.005G247600	MatE	PF01554.19	4.1e-16	60.1	20.3	2.4e-12	47.9	5.4
	1802	Gossypium raimondii	Gorai.005G247500	MatE	PF01554.19	3.9e-15	56.9	23.7	3.6e-11	44	6.4
	1803	Gossypium raimondii	Gorai.009G383100	MatE	PF01554.19	4e-08	34.1	7.3	4e-08	34.1	7.3
	1804	Helianthus annuus	HanXRQChr13g0405621	MatE	PF01554.19	3e-72	243	28.3	8.8e-37	127.8	10.5
	1805	Helianthus annuus	HanXRQChr07g0206831	MatE	PF01554.19	8.6e-72	241.6	27.4	5.9e-37	128.3	9.8
	1806	Helianthus annuus	HanXRQChr03g0061041	MatE	PF01554.19	9e-68	228.5	29.4	1.8e-34	120.2	3.7
	1807	Helianthus annuus	HanXRQChr10g0277591	MatE	PF01554.19	1.7e-67	227.6	28.1	1.9e-36	126.6	3.2
	1808	Helianthus annuus	HanXRQChr16g0515961	MatE	PF01554.19	1.4e-65	221.4	38.1	4.7e-37	128.6	15.9
	1809	Helianthus annuus	HanXRQChr16g0516181	MatE	PF01554.19	4.4e-65	219.8	40.8	9.7e-35	121.1	17.8
	1810	Helianthus annuus	HanXRQChr08g0213011	MatE	PF01554.19	7.2e-65	219.1	30.5	3.7e-36	125.7	15.7
	1811	Helianthus annuus	HanXRQChr15g0471041	MatE	PF01554.19	3.4e-64	216.8	37.8	3.5e-33	116	15.9
	1812	Helianthus annuus	HanXRQChr05g0129561	MatE	PF01554.19	5.5e-64	216.2	37.3	4.6e-33	115.7	15.5
	1813	Helianthus annuus	HanXRQChr05g0144471	MatE	PF01554.19	6.1e-64	216	40	6.7e-37	128.1	15.7
	1814	Helianthus annuus	HanXRQChr15g0471091	MatE	PF01554.19	9.2e-64	215.5	38.2	4.7e-33	115.6	16.6
	1815	Helianthus annuus	HanXRQChr05g0144441	MatE	PF01554.19	1.8e-63	214.5	41.5	2.5e-36	126.3	14.9
	1816	Helianthus annuus	HanXRQChr13g0418091	MatE	PF01554.19	2.1e-62	211	19.6	7.3e-32	111.8	3.1
	1817	Helianthus annuus	HanXRQChr13g0419251	MatE	PF01554.19	2.1e-62	211	19.6	7.3e-32	111.8	3.1
	1818	Helianthus annuus	HanXRQChr15g0471131	MatE	PF01554.19	2.5e-62	210.8	36.5	2.5e-31	110	14.9
	1819	Helianthus annuus	HanXRQChr02g0040191	MatE	PF01554.19	3e-62	210.5	50.1	2.4e-34	119.8	18.2
	1820	Helianthus annuus	HanXRQChr14g0462041	MatE	PF01554.19	8.2e-62	209.1	23	9.2e-37	127.7	8.3
	1821	Helianthus annuus	HanXRQChr15g0463211	MatE	PF01554.19	1.1e-61	208.7	28.8	6.9e-35	121.6	10
	1822	Helianthus annuus	HanXRQChr11g0326031	MatE	PF01554.19	1.8e-61	208	24.7	2.2e-32	113.4	7.4
	1823	Helianthus annuus	HanXRQChr05g0137101	MatE	PF01554.19	4.1e-61	206.9	36.5	9e-36	124.5	12.3
	1824	Helianthus annuus	HanXRQChr05g0137111	MatE	PF01554.19	5.2e-61	206.5	30	5.8e-34	118.6	14.1
	1825	Helianthus annuus	HanXRQChr12g0364121	MatE	PF01554.19	1.3e-60	205.3	32	3.7e-34	119.2	11.7
	1826	Helianthus annuus	HanXRQChr06g0164891	MatE	PF01554.19	2.8e-60	204.1	22.9	7.3e-31	108.5	7.9
	1827	Helianthus annuus	HanXRQChr08g0213001	MatE	PF01554.19	4.5e-60	203.5	38.5	6.9e-31	108.6	8.4
	1828	Helianthus annuus	HanXRQChr09g0260641	MatE	PF01554.19	5.1e-60	203.3	27.2	1.7e-30	107.3	4
	1829	Helianthus annuus	HanXRQChr08g0213051	MatE	PF01554.19	9.8e-60	202.4	35.8	5.4e-30	105.7	6
	1830	Helianthus annuus	HanXRQChr14g0444901	MatE	PF01554.19	2.2e-59	201.2	31.8	5.3e-31	108.9	11
	1831	Helianthus annuus	HanXRQChr10g0296121	MatE	PF01554.19	3.7e-59	200.5	25.4	5.4e-35	121.9	11.4
	1832	Helianthus annuus	HanXRQChr14g0444891	MatE	PF01554.19	8.7e-59	199.3	33	4.6e-30	105.9	12
	1833	Helianthus annuus	HanXRQChr03g0089511	MatE	PF01554.19	1.5e-58	198.6	22.1	7.4e-30	105.2	4.2
	1834	Helianthus annuus	HanXRQChr09g0262561	MatE	PF01554.19	1.7e-58	198.3	26.2	4.3e-30	106	11.8
	1835	Helianthus annuus	HanXRQChr04g0105641	MatE	PF01554.19	7.6e-58	196.2	47.4	5.6e-32	112.1	15.4
	1836	Helianthus annuus	HanXRQChr08g0213031	MatE	PF01554.19	7.8e-58	196.2	40	5.7e-30	105.6	8.1
	1837	Helianthus annuus	HanXRQChr10g0296141	MatE	PF01554.19	9.2e-58	196	24.9	6.9e-38	131.3	13
	1838	Helianthus annuus	HanXRQChr17g0533221	MatE	PF01554.19	1.1e-57	195.7	27.9	7.1e-30	105.3	9.2
	1839	Helianthus annuus	HanXRQChr01g0000181	MatE	PF01554.19	1.3e-57	195.5	23.3	1.8e-31	110.5	5.1
	1840	Helianthus annuus	HanXRQChr08g0213021	MatE	PF01554.19	2.7e-57	194.5	31.2	3.2e-30	106.4	6.7
	1841	Helianthus annuus	HanXRQChr08g0212991	MatE	PF01554.19	7.4e-57	193	44.2	3.6e-29	103	6.2
	1842	Helianthus annuus	HanXRQChr09g0262481	MatE	PF01554.19	2e-56	191.6	35.3	1.2e-29	104.6	15.1
	1843	Helianthus annuus	HanXRQChr13g0389251	MatE	PF01554.19	2e-56	191.6	39.1	1.6e-30	107.4	14.8
	1844	Helianthus annuus	HanXRQChr09g0262581	MatE	PF01554.19	1.1e-55	189.2	31.8	3e-30	106.5	12.2
	1845	Helianthus annuus	HanXRQChr17g0543471	MatE	PF01554.19	6.9e-54	183.3	37.1	4.6e-28	99.4	8.8
	1846	Helianthus annuus	HanXRQChr04g0125551	MatE	PF01554.19	3.9e-53	180.9	33.1	9.1e-30	105	15.9
	1847	Helianthus annuus	HanXRQChr05g0163251	MatE	PF01554.19	1.2e-52	179.4	36.5	9.5e-31	108.1	12.5
	1848	Helianthus annuus	HanXRQChr17g0539761	MatE	PF01554.19	5.4e-52	177.2	41.2	9.3e-26	91.9	20.9
	1849	Helianthus annuus	HanXRQChr15g0471051	MatE	PF01554.19	1.6e-51	175.7	33.8	1e-31	111.3	17.3
	1850	Helianthus annuus	HanXRQChr05g0163211	MatE	PF01554.19	2.4e-50	171.9	38.8	1.6e-28	100.9	15.4
	1851	Helianthus annuus	HanXRQChr10g0277981	MatE	PF01554.19	2.8e-48	165.1	35.8	3.7e-26	93.2	12.6
	1852	Helianthus annuus	HanXRQChr13g0396761	MatE	PF01554.19	5.9e-48	164.1	31.4	1.8e-26	94.2	12.7
	1853	Helianthus annuus	HanXRQChr16g0521431	MatE	PF01554.19	5.3e-47	161	33.8	6.9e-26	92.3	13
	1854	Helianthus annuus	HanXRQChr06g0168551	MatE	PF01554.19	1.4e-45	156.3	40.2	1.9e-24	87.7	12.1
	1855	Helianthus annuus	HanXRQChr02g0046891	MatE	PF01554.19	2.7e-45	155.4	23.2	1.3e-32	114.2	9.6
	1856	Helianthus annuus	HanXRQChr16g0525361	MatE	PF01554.19	2.8e-45	155.4	34.8	3.5e-25	90	13.9
	1857	Helianthus annuus	HanXRQChr16g0525441	MatE	PF01554.19	4.7e-44	151.4	33.8	2.6e-24	87.2	15.6
	1858	Helianthus annuus	HanXRQChr06g0168521	MatE	PF01554.19	3.3e-43	148.6	37.7	5.9e-25	89.3	14.3
	1859	Helianthus annuus	HanXRQChr01g0017451	MatE	PF01554.19	1.1e-41	143.7	28	1.8e-23	84.5	15.7
	1860	Helianthus annuus	HanXRQChr13g0396771	MatE	PF01554.19	3.6e-37	129	24.7	3.4e-18	67.3	5
	1861	Helianthus annuus	HanXRQChr16g0529511	MatE	PF01554.19	5e-29	102.5	7.1	5e-29	102.5	7.1
	1862	Helianthus annuus	HanXRQChr01g0015771	MatE	PF01554.19	8.1e-29	101.9	30.5	1.1e-12	49.5	0.1
	1863	Helianthus annuus	HanXRQChr05g0160281	MatE	PF01554.19	1.9e-28	100.6	27.3	1.3e-12	49.1	0.4
	1864	Helianthus annuus	HanXRQChr01g0015611	MatE	PF01554.19	6.1e-28	99	31.9	3.6e-13	51	0.1
	1865	Helianthus annuus	HanXRQChr16g0510301	MatE	PF01554.19	4e-26	93.1	28.9	3e-12	48	9.9
	1866	Helianthus annuus	HanXRQChr13g0405841	MatE	PF01554.19	3.5e-25	90	37.2	2.4e-11	45.1	0.1
	1867	Helianthus annuus	HanXRQChr01g0015791	MatE	PF01554.19	1.8e-23	84.5	28.2	1.4e-11	45.8	0.1
	1868	Helianthus annuus	HanXRQChr01g0015751	MatE	PF01554.19	3.7e-23	83.5	30	7.1e-11	43.5	13.7
	1869	Helianthus annuus	HanXRQChr01g0015741	MatE	PF01554.19	2.9e-22	80.5	28.1	1.4e-11	45.8	10.7
	1870	Helianthus annuus	HanXRQChr16g0526901	MatE	PF01554.19	1.9e-21	77.9	37.8	1.3e-11	45.9	10.9
	1871	Helianthus annuus	HanXRQChr14g0459011	MatE	PF01554.19	2.7e-21	77.4	33	3.7e-12	47.7	6.7
	1872	Helianthus annuus	HanXRQChr17g0543631	MatE	PF01554.19	1.4e-20	75.1	22.9	1.5e-14	55.4	5.4
	1873	Helianthus annuus	HanXRQChr05g0160891	MatE	PF01554.19	5.5e-18	66.6	1.3	6.8e-18	66.4	1.3
	1874	Helianthus annuus	HanXRQChr15g0479111	MatE	PF01554.19	2.5e-17	64.5	26.5	9e-12	46.4	9.2
	1875	Helianthus annuus	HanXRQChr16g0521421	MatE	PF01554.19	1.9e-11	45.4	10.8	2.5e-10	41.7	4.3
	1876	Helianthus annuus	HanXRQChr00c0397g0574591	MatE	PF01554.19	1.2e-10	42.7	12.7	1.9e-05	25.9	1.7
	1877	Hordeum vulgare	HORVU0Hr1G021690	MatE	PF01554.19	4.4e-67	225.9	25.4	1.1e-33	117.4	1.7
	1878	Hordeum vulgare	HORVU5Hr1G118820	MatE	PF01554.19	8.2e-67	225	26	1.7e-34	120	4.1
	1879	Hordeum vulgare	HORVU5Hr1G082890	MatE	PF01554.19	1.5e-66	224.2	46.9	3.9e-34	118.8	16.9
	1880	Hordeum vulgare	HORVU2Hr1G094870	MatE	PF01554.19	3.1e-65	219.9	31.7	6e-38	131.2	5
	1881	Hordeum vulgare	HORVU5Hr1G080470	MatE	PF01554.19	1.1e-64	218	19	5.6e-34	118.3	0.2
	1882	Hordeum vulgare	HORVU4Hr1G065660	MatE	PF01554.19	3.1e-64	216.6	21.2	2e-32	113.2	3.8
	1883	Hordeum vulgare	HORVU0Hr1G022350	MatE	PF01554.19	3.9e-64	216.3	24.9	4.2e-32	112.2	7.1
	1884	Hordeum vulgare	HORVU7Hr1G047080	MatE	PF01554.19	4.7e-64	216	28	2.7e-36	125.8	12.5
	1885	Hordeum vulgare	HORVU2Hr1G068140	MatE	PF01554.19	6.7e-64	215.5	34.1	6.8e-34	118	13.1
	1886	Hordeum vulgare	HORVU1Hr1G080850	MatE	PF01554.19	1.4e-63	214.4	23.9	6.4e-33	114.8	8.1
	1887	Hordeum vulgare	HORVU7Hr1G095900	MatE	PF01554.19	1.6e-63	214.3	25.8	1.6e-37	129.7	11.2
	1888	Hordeum vulgare	HORVU3Hr1G110460	MatE	PF01554.19	1.7e-63	214.2	39.8	4.2e-35	121.9	14
	1889	Hordeum vulgare	HORVU7Hr1G047070	MatE	PF01554.19	2.1e-63	213.9	32.4	4.9e-35	121.7	13.5
	1890	Hordeum vulgare	HORVU6Hr1G065390	MatE	PF01554.19	2.6e-63	213.6	33.3	2.7e-34	119.3	6.4
	1891	Hordeum vulgare	HORVU0Hr1G025760	MatE	PF01554.19	3.2e-63	213.3	33.2	3.4e-34	118.9	6.4
	1892	Hordeum vulgare	HORVU3Hr1G074290	MatE	PF01554.19	6.6e-63	212.3	33.2	2.2e-33	116.3	10.5
	1893	Hordeum vulgare	HORVU1Hr1G048830	MatE	PF01554.19	1.6e-62	211.1	30.4	1.9e-32	113.3	5.6
	1894	Hordeum vulgare	HORVU7Hr1G056760	MatE	PF01554.19	3.5e-62	209.9	25.6	1.5e-33	116.8	2.5
	1895	Hordeum vulgare	HORVU2Hr1G046420	MatE	PF01554.19	1.8e-61	207.6	38.4	2.2e-33	116.3	17.1
	1896	Hordeum vulgare	HORVU7Hr1G121100	MatE	PF01554.19	3.2e-61	206.8	29.2	5e-34	118.4	9.8
	1897	Hordeum vulgare	HORVU1Hr1G007910	MatE	PF01554.19	2.5e-60	203.9	40.6	4.4e-34	118.6	15.8
	1898	Hordeum vulgare	HORVU1Hr1G084190	MatE	PF01554.19	1.8e-59	201.1	34.2	2.8e-34	119.2	13.3
	1899	Hordeum vulgare	HORVU6Hr1G084080	MatE	PF01554.19	8.5e-59	198.9	40.3	1e-32	114.1	11.5
	1900	Hordeum vulgare	HORVU3Hr1G063430	MatE	PF01554.19	4e-58	196.8	32.8	1.5e-31	110.3	12.6
	1901	Hordeum vulgare	HORVU4Hr1G011690	MatE	PF01554.19	1.8e-57	194.7	38	1.5e-31	110.3	12.5
	1902	Hordeum vulgare	HORVU3Hr1G005230	MatE	PF01554.19	1.9e-57	194.5	21.9	6.5e-34	118	11.3
	1903	Hordeum vulgare	HORVU7Hr1G112340	MatE	PF01554.19	1.6e-56	191.5	24.2	6.2e-32	111.6	10
	1904	Hordeum vulgare	HORVU5Hr1G086830	MatE	PF01554.19	1.2e-55	188.7	48.2	1.7e-29	103.7	16.4
	1905	Hordeum vulgare	HORVU2Hr1G117540	MatE	PF01554.19	4.6e-55	186.8	32.8	1.9e-31	110	11.5
	1906	Hordeum vulgare	HORVU1Hr1G003490	MatE	PF01554.19	6.4e-55	186.3	43	2.3e-33	116.3	10.8
	1907	Hordeum vulgare	HORVU7Hr1G049240	MatE	PF01554.19	2.4e-54	184.5	35.8	2e-30	106.7	18.6
	1908	Hordeum vulgare	HORVU7Hr1G027270	MatE	PF01554.19	6.1e-54	183.1	31.5	1.9e-28	100.2	10.4
	1909	Hordeum vulgare	HORVU6Hr1G091850	MatE	PF01554.19	9.9e-54	182.5	35.7	4.5e-29	102.3	14.7
	1910	Hordeum vulgare	HORVU5Hr1G069900	MatE	PF01554.19	2.2e-53	181.3	31.4	7.7e-29	101.5	11.7
	1911	Hordeum vulgare	HORVU3Hr1G014320	MatE	PF01554.19	3.9e-53	180.5	28.9	3e-27	96.4	8.7
	1912	Hordeum vulgare	HORVU6Hr1G091840	MatE	PF01554.19	9.4e-53	179.3	34.8	4.7e-26	92.5	13.8
	1913	Hordeum vulgare	HORVU4Hr1G078230	MatE	PF01554.19	1.2e-52	178.9	35.5	4.9e-29	102.2	12.6
	1914	Hordeum vulgare	HORVU2Hr1G063690	MatE	PF01554.19	1.6e-52	178.5	34.4	2.8e-28	99.7	12
	1915	Hordeum vulgare	HORVU5Hr1G124880	MatE	PF01554.19	1.8e-52	178.3	23.7	1.9e-27	97	6.2
	1916	Hordeum vulgare	HORVU5Hr1G008770	MatE	PF01554.19	1.6e-50	172	49.2	8.4e-30	104.7	17
	1917	Hordeum vulgare	HORVU0Hr1G022320	MatE	PF01554.19	2.3e-47	161.8	32.6	2.3e-24	87	8.6
	1918	Hordeum vulgare	HORVU0Hr1G039670	MatE	PF01554.19	1.5e-45	155.9	34.3	4.5e-24	86	16.5
	1919	Hordeum vulgare	HORVU5Hr1G091820	MatE	PF01554.19	2.1e-42	145.6	13.7	2.8e-32	112.7	5.2
	1920	Hordeum vulgare	HORVU2Hr1G068090	MatE	PF01554.19	6.4e-35	121.3	14	6.4e-35	121.3	10.6
	1921	Hordeum vulgare	HORVU1Hr1G068960	MatE	PF01554.19	1.7e-32	113.4	23.5	3.2e-15	57.3	10.5
	1922	Hordeum vulgare	HORVU7Hr1G108070	MatE	PF01554.19	1.4e-31	110.4	9.7	1.4e-31	110.4	9.7
	1923	Hordeum vulgare	HORVU3Hr1G015730	MatE	PF01554.19	2e-30	106.7	10.7	2e-30	106.7	10.7
	1924	Hordeum vulgare	HORVU4Hr1G067510	MatE	PF01554.19	5.9e-27	95.4	26	5.3e-12	46.8	0.1
	1925	Hordeum vulgare	HORVU4Hr1G024560	MatE	PF01554.19	1.2e-25	91.1	28.6	7.4e-13	49.6	10.1
	1926	Hordeum vulgare	HORVU5Hr1G045360	MatE	PF01554.19	3.4e-22	79.9	8.9	3.4e-22	79.9	8.9
	1927	Hordeum vulgare	HORVU3Hr1G010630	MatE	PF01554.19	6.7e-21	75.7	9.2	5.4e-20	72.8	9.2
	1928	Hordeum vulgare	HORVU2Hr1G051540	MatE	PF01554.19	1.9e-20	74.3	4.2	1.9e-20	74.3	4.2
	1929	Hordeum vulgare	HORVU6Hr1G095270	MatE	PF01554.19	4e-20	73.2	38.5	5.2e-12	46.8	13.9
	1930	Hordeum vulgare	HORVU5Hr1G091800	MatE	PF01554.19	5.9e-19	69.4	3.7	9.4e-19	68.8	3.7
	1931	Hordeum vulgare	HORVU4Hr1G024240	MatE	PF01554.19	1.1e-17	65.2	9.6	1.1e-17	65.2	9.6
	1932	Hordeum vulgare	HORVU3Hr1G086130	MatE	PF01554.19	1.4e-17	65	1.2	1.5e-17	64.9	1.2
	1933	Hordeum vulgare	HORVU3Hr1G110380	MatE	PF01554.19	3e-15	57.3	1.5	4.1e-15	56.9	1.5
	1934	Hordeum vulgare	HORVU6Hr1G012070	MatE	PF01554.19	1.1e-14	55.6	35	1.6e-14	55	9.5
	1935	Hordeum vulgare	HORVU1Hr1G085680	MatE	PF01554.19	2.7e-14	54.2	26.4	3.4e-13	50.7	14.3
	1936	Hordeum vulgare	HORVU4Hr1G065650	MatE	PF01554.19	4.9e-14	53.4	3.4	5.4e-10	40.3	0.8
	1937	Hordeum vulgare	HORVU2Hr1G039850	MatE	PF01554.19	1.1e-13	52.3	0.5	1.7e-13	51.7	0.5
	1938	Hordeum vulgare	HORVU5Hr1G040350	MatE	PF01554.19	4.4e-13	50.3	9.8	6.9e-13	49.7	9.8
	1939	Hordeum vulgare	HORVU3Hr1G027710	MatE	PF01554.19	1.1e-10	42.5	4	1.6e-10	42	4
	1940	Hordeum vulgare	HORVU3Hr1G016180	MatE	PF01554.19	2.8e-05	24.9	3.2	3.9e-05	24.5	2.7
	1941	Kalanchoe fedtschenkoi	Kaladp0101s0090	MatE	PF01554.19	8e-73	244.2	27.9	6.2e-38	130.8	6.1
	1942	Kalanchoe fedtschenkoi	Kaladp0011s0552	MatE	PF01554.19	3.3e-68	229.2	21.5	1.5e-37	129.5	4.5
	1943	Kalanchoe fedtschenkoi	Kaladp1260s0003	MatE	PF01554.19	1.1e-67	227.5	30.5	3.7e-35	121.7	11.5
	1944	Kalanchoe fedtschenkoi	Kaladp0018s0276	MatE	PF01554.19	1.1e-67	227.5	15.7	1e-33	117.1	0.5
	1945	Kalanchoe fedtschenkoi	Kaladp0087s0047	MatE	PF01554.19	3e-67	226.1	29.3	1e-38	133.3	14
	1946	Kalanchoe fedtschenkoi	Kaladp0058s0597	MatE	PF01554.19	5.4e-67	225.2	19.8	2.9e-35	122.1	3.8
	1947	Kalanchoe fedtschenkoi	Kaladp0034s0067	MatE	PF01554.19	5.3e-65	218.8	40	2.8e-35	122.1	17.8
	1948	Kalanchoe fedtschenkoi	Kaladp0032s0073	MatE	PF01554.19	6.5e-64	215.2	30.7	6.5e-38	130.7	14.4
	1949	Kalanchoe fedtschenkoi	Kaladp0024s0102	MatE	PF01554.19	2.1e-63	213.6	44.8	2.4e-33	115.8	18.7
	1950	Kalanchoe fedtschenkoi	Kaladp0332s0001	MatE	PF01554.19	2.5e-63	213.3	46.4	7.3e-35	120.8	18.4
	1951	Kalanchoe fedtschenkoi	Kaladp0034s0069	MatE	PF01554.19	2.8e-63	213.1	45.3	7e-34	117.6	19.4
	1952	Kalanchoe fedtschenkoi	Kaladp0332s0003	MatE	PF01554.19	7.6e-63	211.7	46	4.5e-33	115	20.1
	1953	Kalanchoe fedtschenkoi	Kaladp0024s0098	MatE	PF01554.19	9.5e-63	211.4	40.4	6.1e-32	111.3	19.9
	1954	Kalanchoe fedtschenkoi	Kaladp0076s0018	MatE	PF01554.19	1.2e-62	211.1	31.8	1.6e-34	119.6	11.4
	1955	Kalanchoe fedtschenkoi	Kaladp0059s0211	MatE	PF01554.19	2.2e-62	210.3	30.9	1.2e-33	116.8	8.9
	1956	Kalanchoe fedtschenkoi	Kaladp0095s0656	MatE	PF01554.19	1.7e-61	207.3	48.5	1.1e-33	116.9	19.6
	1957	Kalanchoe fedtschenkoi	Kaladp0040s0197	MatE	PF01554.19	2.4e-61	206.9	34.5	1e-32	113.8	12.3
	1958	Kalanchoe fedtschenkoi	Kaladp0042s0329	MatE	PF01554.19	2.7e-61	206.7	44.5	1.5e-32	113.3	15.6
	1959	Kalanchoe fedtschenkoi	Kaladp0076s0017	MatE	PF01554.19	3e-61	206.5	32.2	1.1e-35	123.4	9.3
	1960	Kalanchoe fedtschenkoi	Kaladp0039s0522	MatE	PF01554.19	3.7e-61	206.2	31.1	2e-32	112.9	13.7
	1961	Kalanchoe fedtschenkoi	Kaladp0061s0073	MatE	PF01554.19	1.3e-60	204.5	20.2	6.5e-33	114.4	4.2
	1962	Kalanchoe fedtschenkoi	Kaladp0152s0019	MatE	PF01554.19	2.9e-60	203.3	37.2	7.6e-34	117.5	9.6
	1963	Kalanchoe fedtschenkoi	Kaladp0034s0068	MatE	PF01554.19	4.5e-60	202.7	44.9	5.3e-31	108.2	19.6
	1964	Kalanchoe fedtschenkoi	Kaladp0040s0353	MatE	PF01554.19	5.2e-60	202.5	48.4	2e-32	112.9	15.6
	1965	Kalanchoe fedtschenkoi	Kaladp0034s0071	MatE	PF01554.19	9.7e-60	201.6	38.8	9.3e-30	104.2	14.4
	1966	Kalanchoe fedtschenkoi	Kaladp0442s0027	MatE	PF01554.19	1.7e-59	200.8	30.3	1.6e-31	109.9	14.4
	1967	Kalanchoe fedtschenkoi	Kaladp0042s0034	MatE	PF01554.19	3.5e-59	199.8	37	2.1e-36	125.8	12
	1968	Kalanchoe fedtschenkoi	Kaladp0031s0054	MatE	PF01554.19	1.2e-58	198.1	38.5	1.2e-29	103.8	15.4
	1969	Kalanchoe fedtschenkoi	Kaladp0332s0002	MatE	PF01554.19	5e-58	196.1	39.7	6.8e-32	111.1	19.4
	1970	Kalanchoe fedtschenkoi	Kaladp0046s0318	MatE	PF01554.19	1.8e-57	194.3	28.7	2.1e-29	103	4.9
	1971	Kalanchoe fedtschenkoi	Kaladp0048s0042	MatE	PF01554.19	2.7e-55	187.2	33.6	3.3e-30	105.6	12.3
	1972	Kalanchoe fedtschenkoi	Kaladp0076s0019	MatE	PF01554.19	1.9e-54	184.4	30.3	2.1e-28	99.8	9.4
	1973	Kalanchoe fedtschenkoi	Kaladp0607s0021	MatE	PF01554.19	2.2e-54	184.2	33.6	1.7e-29	103.4	12.6
	1974	Kalanchoe fedtschenkoi	Kaladp0094s0066	MatE	PF01554.19	5.1e-54	183.1	41.3	8.4e-28	97.8	12.9
	1975	Kalanchoe fedtschenkoi	Kaladp1324s0015	MatE	PF01554.19	7e-52	176.1	33.7	2.4e-26	93.1	16.1
	1976	Kalanchoe fedtschenkoi	Kaladp0087s0045	MatE	PF01554.19	1.9e-51	174.7	44.3	2.1e-27	96.5	18
	1977	Kalanchoe fedtschenkoi	Kaladp0018s0281	MatE	PF01554.19	1.9e-51	174.7	34.6	8.8e-31	107.5	13.5
	1978	Kalanchoe fedtschenkoi	Kaladp0011s0381	MatE	PF01554.19	6.5e-51	173	38.4	7.7e-28	97.9	16.7
	1979	Kalanchoe fedtschenkoi	Kaladp1324s0022	MatE	PF01554.19	1.2e-50	172.1	33.2	7.8e-27	94.7	16.1
	1980	Kalanchoe fedtschenkoi	Kaladp0089s0061	MatE	PF01554.19	1.7e-50	171.6	40.8	9.1e-28	97.7	19.2
	1981	Kalanchoe fedtschenkoi	Kaladp0046s0015	MatE	PF01554.19	2.6e-50	171	38.8	2.6e-31	109.2	10.8
	1982	Kalanchoe fedtschenkoi	Kaladp0048s0560	MatE	PF01554.19	1.6e-49	168.4	42.2	8.2e-27	94.6	16.6
	1983	Kalanchoe fedtschenkoi	Kaladp0011s0384	MatE	PF01554.19	4.5e-49	167	37.5	1.9e-26	93.4	16.4
	1984	Kalanchoe fedtschenkoi	Kaladp0022s0253	MatE	PF01554.19	4.4e-48	163.7	36.7	2.2e-28	99.7	16.1
	1985	Kalanchoe fedtschenkoi	Kaladp0033s0289	MatE	PF01554.19	2.8e-46	157.9	33.3	3e-32	112.3	17
	1986	Kalanchoe fedtschenkoi	Kaladp0008s0246	MatE	PF01554.19	6.5e-46	156.7	36.5	1.8e-24	87	14.7
	1987	Kalanchoe fedtschenkoi	Kaladp0011s0533	MatE	PF01554.19	1.4e-44	152.4	43.9	1.9e-24	86.9	16.3
	1988	Kalanchoe fedtschenkoi	Kaladp0024s0099	MatE	PF01554.19	2e-43	148.6	39.7	1.1e-22	81.2	11.9
	1989	Kalanchoe fedtschenkoi	Kaladp0089s0062	MatE	PF01554.19	3.3e-43	147.9	28.3	5.9e-23	82.1	13.2
	1990	Kalanchoe fedtschenkoi	Kaladp0010s0120	MatE	PF01554.19	1.3e-36	126.4	27.6	5.2e-25	88.8	8.7
	1991	Kalanchoe fedtschenkoi	Kaladp1324s0014	MatE	PF01554.19	2.3e-36	125.6	25.8	1e-27	97.5	15.5
	1992	Kalanchoe fedtschenkoi	Kaladp1324s0020	MatE	PF01554.19	3.7e-36	125	34.5	1.9e-29	103.2	17
	1993	Kalanchoe fedtschenkoi	Kaladp0038s0050	MatE	PF01554.19	2.8e-31	109.1	10.6	2.8e-31	109.1	10.6
	1994	Kalanchoe fedtschenkoi	Kaladp0037s0271	MatE	PF01554.19	3e-30	105.8	32.9	6.1e-14	52.8	13.1
	1995	Kalanchoe fedtschenkoi	Kaladp0024s0101	MatE	PF01554.19	6.5e-30	104.7	31.2	3.1e-29	102.5	21.5
	1996	Kalanchoe fedtschenkoi	Kaladp0515s0187	MatE	PF01554.19	1.4e-27	97.1	33	2.5e-11	44.3	15.8
[truncated: 2,221 more rows]

## Sheet: Sup. Table 3
Supplementary Table 3. Pfam domains in the hmmsearch hits of MatE-domain contatining proteins in 74 plant species
	No.	Pfam Domain ID	Abbreviation	Short Name	Long Name	Genes_with_domain	Total_observed_domains	Average_domain_length
	1	PF01554	MatE	MatE	Multi antimicrobial extrusion protein	4188	7724	150.647
	2	PF14667	XYZ1	Polysaccharide biosynthesis C-terminal domain	Polysaccharide biosynthesis protein, C-terminal domain	24	24	95.2083
	3	PF00069	XYZ2	Protein kinase domain	Protein kinase domain	4	4	211
	4	PF08276	XYZ3	PAN-like domain	PAN/Apple domain	2	2	50.5
	5	PF01453	XYZ4	D-mannose binding lectin	Bulb-type lectin domain	4	4	87.25
	6	PF00954	XYZ5	S-locus glycoprotein domain	S-locus glycoprotein domain	4	4	115.5
	7	PF00657	XYZ6	GDSL-like Lipase/Acylhydrolase	GDSL lipase/esterase	1	1	170
	8	PF13456	XYZ7	Reverse transcriptase-like	Ribonuclease H domain	1	1	63
	9	PF07727	XYZ8	Reverse transcriptase (RNA-dependent DNA polymerase)	Reverse transcriptase, RNA-dependent DNA polymerase	2	2	172.5
	10	PF00939	XYZ9	Sodium:sulfate symporter transmembrane region	Solute carrier family 13	3	4	308.25
	11	PF08718	XYZ10	Glycolipid transfer protein (GLTP)	Glycolipid transfer protein domain	1	1	90
	12	PF14226	XYZ11	non-haem dioxygenase in morphine synthesis N-terminal	Non-haem dioxygenase N-terminal domain	1	1	122
	13	PF00646	XYZ12	F-box domain	F-box domain	1	1	37
	14	PF06799	XYZ13	Conserved in the green lineage and diatoms 27	CGLD27-like	2	2	142
	15	PF13639	XYZ14	Ring finger domain	Zinc finger, RING-type	1	1	42
	16	PF01476	XYZ15	LysM domain	LysM domain	2	4	45.25
	17	PF03465	XYZ16	eRF1 domain 3	eRF1 domain 3	1	1	91
	18	PF03463	XYZ17	eRF1 domain 1	eRF1 domain 1/Pelota-like	1	1	128
	19	PF01535	XYZ18	PPR repeat	Pentatricopeptide repeat	3	14	26.8571
	20	PF03023	XYZ19	Lipid II flippase MurJ	Peptidoglycan biosynthesis protein MurJ	1	1	461
	21	PF02902	XYZ20	Ulp1 protease family, C-terminal catalytic domain	Ulp1 protease family, C-terminal catalytic domain	1	1	42
	22	PF07386	XYZ21	Protein of unknown function (DUF1499)	Protein of unknown function DUF1499	1	1	44
	23	PF02776	XYZ22	Thiamine pyrophosphate enzyme, N-terminal TPP binding domain	Thiamine pyrophosphate enzyme, N-terminal TPP-binding domain	1	1	79
	24	PF02775	XYZ23	Thiamine pyrophosphate enzyme, C-terminal TPP binding domain	Thiamine pyrophosphate enzyme, C-terminal TPP-binding	1	1	64
	25	PF00205	XYZ24	Thiamine pyrophosphate enzyme, central domain	Thiamine pyrophosphate enzyme, central domain	1	1	127
	26	PF04937	XYZ25	Protein of unknown function (DUF 659)	Domain of unknown function DUF659	1	1	84
	27	PF07714	XYZ26	Protein tyrosine and serine/threonine kinase	Serine-threonine/tyrosine-protein kinase, catalytic domain	3	3	146
	28	PF05004	XYZ27	Interferon-related developmental regulator (IFRD)	Interferon-related developmental regulator, N-terminal	1	1	94
	29	PF16158	XYZ28	Ig-like domain from next to BRCA1 gene	Next to BRCA1, central domain	1	1	102
	30	PF00569	XYZ29	Zinc finger, ZZ type	Zinc finger, ZZ-type	1	1	36
	31	PF00564	XYZ30	PB1 domain	PB1 domain	1	1	73
	32	PF00694	XYZ31	Aconitase C-terminal domain	Aconitase A/isopropylmalate dehydratase small subunit, swivel domain	1	1	75
	33	PF00295	XYZ32	Glycosyl hydrolases family 28	Glycoside hydrolase, family 28	1	1	143
	34	PF13324	XYZ33	Grap2 and cyclin-D-interacting	-	1	1	270
	35	PF07983	XYZ34	X8 domain	X8 domain	1	1	71
	36	PF05970	XYZ35	PIF1-like helicase	DNA helicase Pif1-like	1	1	361
	37	PF14214	XYZ36	Helitron helicase-like domain at N-terminus	Helitron helicase-like domain	1	1	183
	38	PF02298	XYZ37	Plastocyanin-like domain	Phytocyanin domain	1	1	84
	39	PF13041	XYZ38	PPR repeat family	Pentatricopeptide repeat	2	3	47.3333
	40	PF12854	XYZ39	PPR repeat	Pentatricopeptide repeat	1	1	32
	41	PF13857	XYZ40	Ankyrin repeats (many copies)	-	2	2	48.5
	42	PF11940	XYZ41	Domain of unknown function (DUF3458) Ig-like fold	Peptidase M1, alanyl aminopeptidase, Ig-like fold	1	1	114
	43	PF01433	XYZ42	Peptidase family M1 domain	Peptidase M1, membrane alanine aminopeptidase	1	1	228
	44	PF17900	XYZ43	Peptidase M1 N-terminal domain	-	1	1	111
	45	PF17432	XYZ44	Domain of unknown function (DUF3458_C) ARM repeats	Peptidase M1, alanyl aminopeptidase, C-terminal	1	1	323
	46	PF00483	XYZ45	Nucleotidyl transferase	Nucleotidyl transferase domain	1	1	259
	47	PF00011	XYZ46	Hsp20/alpha crystallin family	Alpha crystallin/Hsp20 domain	1	1	88
	48	PF04195	XYZ47	Putative gypsy type transposon	-	1	1	67
	49	PF12928	XYZ48	tRNA-splicing endonuclease subunit sen54 N-term	tRNA-splicing endonuclease, subunit Sen54, N-terminal	1	1	61
	50	PF07817	XYZ49	GLE1-like protein	GLE1-like	1	1	212
	51	PF13976	XYZ50	GAG-pre-integrase domain	GAG-pre-integrase domain	1	1	64
	52	PF00063	XYZ51	Myosin head (motor domain)	Myosin head, motor domain	1	1	50
	53	PF12796	XYZ52	Ankyrin repeats (3 copies)	Ankyrin repeat-containing domain	1	1	60
	54	PF04506	XYZ53	Rft protein	RFT1	1	1	431

## Sheet: Sup. Table 4
Supplementary Table 4. Pfam domain composition in the hmmsearch hits of MatE-domain contatining proteins in 74 plant species
	No.	Plant species	Gene_Identifier	Pfam_Domain_Composition	No.-of-MatEs	Protein_Length (AA)	Domain_Length (AA)		No.	Pfam_Domain_Composition	Gene_Count	%	Remarks
	1	Acorus americanus	Acora.01G072400	MatE-MatE	2	494	323		1	MatE	672	15.9393	Single MatE domain
	2	Acorus americanus	Acora.01G072500	MatE-MatE	2	238	170		2	MatE-MatE	3426	81.2426	Two MatE domains
	3	Acorus americanus	Acora.01G107900	MatE-MatE	2	517	322		3	MatE-MatE-MatE	16	0.379507	Multiple MatE domains
	4	Acorus americanus	Acora.01G170400	MatE-MatE	2	530	323		4	MatE-MatE-MatE-MatE	9	0.213472	Multiple MatE domains
	5	Acorus americanus	Acora.01G170600	MatE-MatE	2	520	323		5	MatE-MatE-MatE-MatE-MatE	1	0.0237192	Multiple MatE domains
	6	Acorus americanus	Acora.02G026400	MatE-MatE	2	483	323		6	MatE-MatE-MatE-MatE-MatE-MatE	1	0.0237192	Multiple MatE domains
	7	Acorus americanus	Acora.02G026500	MatE-MatE	2	451	323		7	MatE-MatE-MatE-MatE-MatE-MatE-MatE-MatE	1	0.0237192	Multiple MatE domains
	8	Acorus americanus	Acora.02G026600	MatE-MatE	2	483	323		8	MatE-MatE-MatE-MatE-XYZ47	1	0.0237192	Non-specific domain present
	9	Acorus americanus	Acora.02G026700	MatE-MatE	2	486	324		9	MatE-MatE-XYZ11	1	0.0237192	Non-specific domain present
	10	Acorus americanus	Acora.02G145000	MatE-MatE	2	479	322		10	MatE-MatE-XYZ13	1	0.0237192	Non-specific domain present
	11	Acorus americanus	Acora.02G145100	MatE-MatE	2	479	322		11	MatE-MatE-XYZ2	1	0.0237192	Non-specific domain present
	12	Acorus americanus	Acora.02G145200	MatE-MatE	2	463	323		12	MatE-MatE-XYZ21	1	0.0237192	Non-specific domain present
	13	Acorus americanus	Acora.04G077000	MatE-MatE	2	487	322		13	MatE-MatE-XYZ27	1	0.0237192	Non-specific domain present
	14	Acorus americanus	Acora.05G107300	MatE-MatE	2	488	323		14	MatE-MatE-XYZ32	1	0.0237192	Non-specific domain present
	15	Acorus americanus	Acora.05G167300	MatE-MatE	2	470	323		15	MatE-MatE-XYZ33	1	0.0237192	Non-specific domain present
	16	Acorus americanus	Acora.05G168100	MatE-MatE	2	464	323		16	MatE-MatE-XYZ40-XYZ26	1	0.0237192	Non-specific domain present
	17	Acorus americanus	Acora.05G179100	MatE-MatE	2	530	324		17	MatE-MatE-XYZ43-XYZ42-XYZ41-XYZ44	1	0.0237192	Non-specific domain present
	18	Acorus americanus	Acora.06G129700	MatE-MatE	2	492	322		18	MatE-MatE-XYZ45	1	0.0237192	Non-specific domain present
	19	Acorus americanus	Acora.06G159900	MatE-MatE	2	401	275		19	MatE-MatE-XYZ46	1	0.0237192	Non-specific domain present
	20	Acorus americanus	Acora.06G160000	MatE-MatE	2	492	310		20	MatE-MatE-XYZ48	1	0.0237192	Non-specific domain present
	21	Acorus americanus	Acora.06G160100	MatE-MatE	2	499	321		21	MatE-MatE-XYZ49	1	0.0237192	Non-specific domain present
	22	Acorus americanus	Acora.06G160200	MatE-MatE	2	426	240		22	MatE-MatE-XYZ50	1	0.0237192	Non-specific domain present
	23	Acorus americanus	Acora.06G274100	MatE	1	339	162		23	MatE-MatE-XYZ51	1	0.0237192	Non-specific domain present
	24	Acorus americanus	Acora.06G282500	MatE-MatE	2	583	323		24	MatE-MatE-XYZ7	1	0.0237192	Non-specific domain present
	25	Acorus americanus	Acora.07G056200	MatE-MatE	2	537	322		25	MatE-MatE-XYZ8-MatE	1	0.0237192	Non-specific domain present
	26	Acorus americanus	Acora.07G186500	MatE-MatE	2	490	322		26	MatE-XYZ13	1	0.0237192	Non-specific domain present
	27	Acorus americanus	Acora.08G066800	MatE-MatE	2	527	323		27	MatE-XYZ20	1	0.0237192	Non-specific domain present
	28	Acorus americanus	Acora.08G094100	MatE	1	558	151		28	MatE-XYZ40-XYZ52	1	0.0237192	Non-specific domain present
	29	Acorus americanus	Acora.08G129500	MatE-MatE	2	499	322		29	MatE-XYZ8	1	0.0237192	Non-specific domain present
	30	Acorus americanus	Acora.08G166200	MatE-MatE	2	480	324		30	XYZ1	4	0.0948767	Non-specific domain present
	31	Acorus americanus	Acora.08G170800	MatE-MatE	2	508	320		31	XYZ1-MatE	18	0.426945	Non-specific domain present
	32	Acorus americanus	Acora.08G198200	MatE-MatE	2	491	324		32	XYZ10-MatE	1	0.0237192	Non-specific domain present
	33	Acorus americanus	Acora.08G206800	MatE-MatE	2	584	226		33	XYZ12-MatE-MatE	1	0.0237192	Non-specific domain present
	34	Acorus americanus	Acora.09G155900	MatE-MatE	2	493	324		34	XYZ14-MatE-MatE	1	0.0237192	Non-specific domain present
	35	Acorus americanus	Acora.10G029400	MatE-MatE	2	566	245		35	XYZ15-XYZ15-XYZ1-MatE	2	0.0474383	Non-specific domain present
	36	Acorus americanus	Acora.11G091900	MatE-MatE	2	489	319		36	XYZ17-XYZ16-MatE-MatE	1	0.0237192	Non-specific domain present
	37	Acorus americanus	Acora.11G092100	MatE-MatE	2	490	320		37	XYZ18-XYZ18-XYZ18-XYZ18-XYZ18-MatE	1	0.0237192	Non-specific domain present
	38	Acorus americanus	Acora.11G107400	MatE-MatE	2	521	244		38	XYZ19	1	0.0237192	Non-specific domain present
	39	Acorus americanus	Acora.12G019900	MatE-MatE	2	526	323		39	XYZ2-XYZ18-XYZ18-XYZ18-XYZ18-XYZ38-XYZ18-XYZ18-XYZ18-MatE-MatE	1	0.0237192	Non-specific domain present
	40	Acorus americanus	Acora.12G133800	MatE-MatE	2	542	245		40	XYZ22-XYZ24-XYZ23-MatE	1	0.0237192	Non-specific domain present
	41	Acorus americanus	Acora.12G134000	MatE-MatE	2	542	247		41	XYZ25-MatE-MatE	1	0.0237192	Non-specific domain present
	42	Acorus americanus	Acora.12G154000	MatE-MatE	2	511	322		42	XYZ30-XYZ29-XYZ28-MatE	1	0.0237192	Non-specific domain present
	43	Acorus americanus	Acora.M044000	MatE-MatE	2	444	314		43	XYZ31-MatE-MatE	1	0.0237192	Non-specific domain present
	44	Amaranthus hypochondriacus	AH001113	MatE-MatE	2	453	275		44	XYZ34-MatE-MatE	1	0.0237192	Non-specific domain present
	45	Amaranthus hypochondriacus	AH001763	/	0	614	#N/A		45	XYZ36-XYZ35-MatE	1	0.0237192	Non-specific domain present
	46	Amaranthus hypochondriacus	AH001773	MatE	1	406	151		46	XYZ37-MatE	1	0.0237192	Non-specific domain present
	47	Amaranthus hypochondriacus	AH001847	MatE	1	364	160		47	XYZ4-XYZ5-XYZ2-MatE-MatE	1	0.0237192	Non-specific domain present
	48	Amaranthus hypochondriacus	AH002029	MatE	1	387	146		48	XYZ4-XYZ5-XYZ26-MatE-MatE	1	0.0237192	Non-specific domain present
	49	Amaranthus hypochondriacus	AH002814	MatE-MatE	2	474	301		49	XYZ4-XYZ5-XYZ3-XYZ2-MatE-MatE	1	0.0237192	Non-specific domain present
	50	Amaranthus hypochondriacus	AH003061	MatE	1	243	117		50	XYZ4-XYZ5-XYZ3-XYZ26-MatE-MatE	1	0.0237192	Non-specific domain present
	51	Amaranthus hypochondriacus	AH003153	MatE	1	136	65		51	XYZ53	1	0.0237192	Non-specific domain present
	52	Amaranthus hypochondriacus	AH003916	MatE	1	111	73		52	XYZ6-MatE	1	0.0237192	Non-specific domain present
	53	Amaranthus hypochondriacus	AH003917	MatE	1	266	161		53	XYZ9-MatE	1	0.0237192	Non-specific domain present
	54	Amaranthus hypochondriacus	AH003918	MatE	1	292	162		54	XYZ9-MatE-MatE	1	0.0237192	Non-specific domain present
	55	Amaranthus hypochondriacus	AH004183	MatE-MatE	2	429	288		55	XYZ9-XYZ9-MatE-XYZ39-XYZ18-XYZ38-XYZ38	1	0.0237192	Non-specific domain present
	56	Amaranthus hypochondriacus	AH004827	MatE-MatE	2	446	284		56	/	22	0.521822	MatE domain absent
	57	Amaranthus hypochondriacus	AH004828	MatE	1	166	77			Total	4217	100.004
	58	Amaranthus hypochondriacus	AH005165	MatE	1	300	160
	59	Amaranthus hypochondriacus	AH005500	MatE-MatE	2	501	331
	60	Amaranthus hypochondriacus	AH005501	MatE-MatE	2	494	324
	61	Amaranthus hypochondriacus	AH005854	MatE	1	307	162
	62	Amaranthus hypochondriacus	AH005966	MatE	1	304	135
	63	Amaranthus hypochondriacus	AH006093	MatE	1	295	145
	64	Amaranthus hypochondriacus	AH006987	MatE-MatE	2	392	214
	65	Amaranthus hypochondriacus	AH008055	MatE-MatE	2	475	322
	66	Amaranthus hypochondriacus	AH008340	MatE	1	161	106
	67	Amaranthus hypochondriacus	AH008684	MatE-MatE	2	441	291
	68	Amaranthus hypochondriacus	AH009030	MatE-MatE	2	499	323
	69	Amaranthus hypochondriacus	AH009665	MatE-MatE	2	507	300
	70	Amaranthus hypochondriacus	AH010071	MatE-MatE	2	408	296
	71	Amaranthus hypochondriacus	AH010856	MatE	1	422	153
	72	Amaranthus hypochondriacus	AH011000	/	0	201	#N/A
	73	Amaranthus hypochondriacus	AH011790	MatE	1	330	161
	74	Amaranthus hypochondriacus	AH012127	MatE-MatE	2	491	313
	75	Amaranthus hypochondriacus	AH012349	MatE	1	205	132
	76	Amaranthus hypochondriacus	AH012474	MatE-MatE	2	511	323
	77	Amaranthus hypochondriacus	AH013003	MatE-MatE	2	440	256
	78	Amaranthus hypochondriacus	AH013183	MatE	1	378	161
	79	Amaranthus hypochondriacus	AH015007	MatE-MatE	2	496	273
	80	Amaranthus hypochondriacus	AH016113	MatE-MatE	2	442	262
	81	Amaranthus hypochondriacus	AH016653	MatE-MatE	2	541	242
	82	Amaranthus hypochondriacus	AH016703	MatE-MatE	2	543	324
	83	Amaranthus hypochondriacus	AH016984	MatE-MatE	2	544	292
	84	Amaranthus hypochondriacus	AH018735	MatE	1	133	66
	85	Amaranthus hypochondriacus	AH018844	XYZ1-MatE	1	548	142
	86	Amaranthus hypochondriacus	AH019082	MatE	1	394	122
	87	Amaranthus hypochondriacus	AH019594	MatE-MatE	2	496	323
	88	Amaranthus hypochondriacus	AH020905	MatE-MatE	2	460	309
	89	Amborella trichopoda	AmTr_v1.0_scaffold00001.206	MatE	1	570	150
	90	Amborella trichopoda	AmTr_v1.0_scaffold00001.220	MatE	1	343	150
	91	Amborella trichopoda	AmTr_v1.0_scaffold00001.54	MatE-MatE	2	555	229
	92	Amborella trichopoda	AmTr_v1.0_scaffold00006.33	MatE	1	128	43
	93	Amborella trichopoda	AmTr_v1.0_scaffold00006.44	MatE-MatE	2	475	322
	94	Amborella trichopoda	AmTr_v1.0_scaffold00006.46	MatE-MatE	2	491	323
	95	Amborella trichopoda	AmTr_v1.0_scaffold00006.48	MatE-MatE	2	404	278
	96	Amborella trichopoda	AmTr_v1.0_scaffold00006.49	MatE	1	112	43
	97	Amborella trichopoda	AmTr_v1.0_scaffold00006.50	MatE-MatE	2	492	324
	98	Amborella trichopoda	AmTr_v1.0_scaffold00006.53	MatE-MatE	2	492	325
	99	Amborella trichopoda	AmTr_v1.0_scaffold00008.96	MatE-MatE	2	442	321
	100	Amborella trichopoda	AmTr_v1.0_scaffold00008.98	MatE	1	99	76
	101	Amborella trichopoda	AmTr_v1.0_scaffold00008.99	MatE	1	174	51
	102	Amborella trichopoda	AmTr_v1.0_scaffold00009.136	MatE-MatE	2	434	324
	103	Amborella trichopoda	AmTr_v1.0_scaffold00009.137	MatE	1	189	120
	104	Amborella trichopoda	AmTr_v1.0_scaffold00009.138	MatE	1	206	113
	105	Amborella trichopoda	AmTr_v1.0_scaffold00016.159	MatE-MatE	2	493	322
	106	Amborella trichopoda	AmTr_v1.0_scaffold00019.444	MatE-MatE	2	554	322
	107	Amborella trichopoda	AmTr_v1.0_scaffold00021.203	MatE-MatE	2	492	321
	108	Amborella trichopoda	AmTr_v1.0_scaffold00022.396	MatE-MatE	2	504	240
	109	Amborella trichopoda	AmTr_v1.0_scaffold00023.3	MatE-MatE	2	575	254
	110	Amborella trichopoda	AmTr_v1.0_scaffold00032.251	MatE-MatE	2	475	322
	111	Amborella trichopoda	AmTr_v1.0_scaffold00032.253	MatE	1	161	119
	112	Amborella trichopoda	AmTr_v1.0_scaffold00033.29	MatE-MatE	2	489	323
	113	Amborella trichopoda	AmTr_v1.0_scaffold00041.13	MatE-MatE	2	514	323
	114	Amborella trichopoda	AmTr_v1.0_scaffold00045.241	MatE-MatE	2	484	317
	115	Amborella trichopoda	AmTr_v1.0_scaffold00049.190	MatE	1	71	40
	116	Amborella trichopoda	AmTr_v1.0_scaffold00049.191	MatE-MatE	2	496	323
	117	Amborella trichopoda	AmTr_v1.0_scaffold00049.192	MatE	1	135	71
	118	Amborella trichopoda	AmTr_v1.0_scaffold00049.193	MatE	1	179	113
	119	Amborella trichopoda	AmTr_v1.0_scaffold00049.194	MatE	1	179	113
	120	Amborella trichopoda	AmTr_v1.0_scaffold00049.195	MatE	1	121	80
	121	Amborella trichopoda	AmTr_v1.0_scaffold00049.196	MatE-MatE	2	398	275
	122	Amborella trichopoda	AmTr_v1.0_scaffold00049.198	MatE	1	188	127
	123	Amborella trichopoda	AmTr_v1.0_scaffold00049.199	MatE	1	279	161
	124	Amborella trichopoda	AmTr_v1.0_scaffold00059.159	MatE-MatE	2	421	285
	125	Amborella trichopoda	AmTr_v1.0_scaffold00059.163	MatE-MatE	2	456	294
	126	Amborella trichopoda	AmTr_v1.0_scaffold00059.164	MatE-MatE	2	485	323
	127	Amborella trichopoda	AmTr_v1.0_scaffold00059.165	MatE-MatE	2	481	323
	128	Amborella trichopoda	AmTr_v1.0_scaffold00059.200	MatE	1	157	60
	129	Amborella trichopoda	AmTr_v1.0_scaffold00059.201	MatE	1	259	143
	130	Amborella trichopoda	AmTr_v1.0_scaffold00060.20	MatE	1	152	114
	131	Amborella trichopoda	AmTr_v1.0_scaffold00060.21	MatE	1	215	120
	132	Amborella trichopoda	AmTr_v1.0_scaffold00060.26	MatE-MatE	2	496	322
	133	Amborella trichopoda	AmTr_v1.0_scaffold00062.165	MatE-MatE	2	461	301
	134	Amborella trichopoda	AmTr_v1.0_scaffold00068.163	MatE-MatE	2	493	323
	135	Amborella trichopoda	AmTr_v1.0_scaffold00069.90	MatE-MatE	2	523	323
	136	Amborella trichopoda	AmTr_v1.0_scaffold00070.115	MatE-MatE	2	508	322
	137	Amborella trichopoda	AmTr_v1.0_scaffold00077.27	MatE-MatE	2	505	324
	138	Amborella trichopoda	AmTr_v1.0_scaffold00092.47	MatE-MatE	2	452	322
	139	Amborella trichopoda	AmTr_v1.0_scaffold00137.33	MatE	1	113	111
	140	Amborella trichopoda	AmTr_v1.0_scaffold03505.1	MatE	1	148	106
	141	Amborella trichopoda	AmTr_v1.0_scaffold03617.1	MatE-MatE	2	475	316
	142	Ananas comosus	Aco000270	MatE-MatE	2	499	311
	143	Ananas comosus	Aco000295	MatE-MatE	2	461	212
	144	Ananas comosus	Aco000561	MatE-MatE	2	515	231
	145	Ananas comosus	Aco001257	MatE	1	105	75
	146	Ananas comosus	Aco002214	MatE-MatE	2	501	321
	147	Ananas comosus	Aco004052	MatE-MatE	2	622	291
	148	Ananas comosus	Aco004960	MatE-MatE	2	576	323
	149	Ananas comosus	Aco006867	MatE-MatE-MatE-MatE	4	1113	640
	150	Ananas comosus	Aco008583	MatE-MatE	2	484	274
	151	Ananas comosus	Aco009002	MatE-MatE	2	470	324
	152	Ananas comosus	Aco009040	MatE-MatE	2	529	322
	153	Ananas comosus	Aco009044	MatE-MatE	2	484	323
	154	Ananas comosus	Aco009181	MatE-MatE	2	590	220
	155	Ananas comosus	Aco009960	MatE-MatE	2	543	322
	156	Ananas comosus	Aco010227	MatE-MatE-XYZ43-XYZ42-XYZ41-XYZ44	2	1416	304
	157	Ananas comosus	Aco010492	MatE-MatE	2	623	323
	158	Ananas comosus	Aco010493	MatE-MatE	2	484	289
	159	Ananas comosus	Aco010806	MatE-MatE	2	541	322
	160	Ananas comosus	Aco011140	MatE-MatE	2	517	322
	161	Ananas comosus	Aco012403	MatE	1	267	162
	162	Ananas comosus	Aco012627	MatE-MatE	2	411	276
	163	Ananas comosus	Aco012667	MatE-MatE	2	462	324
	164	Ananas comosus	Aco012668	MatE-MatE-MatE-MatE-MatE	5	1233	707
	165	Ananas comosus	Aco012669	MatE-MatE	2	479	325
	166	Ananas comosus	Aco013044	MatE-MatE	2	619	223
	167	Ananas comosus	Aco013747	MatE-MatE	2	463	300
	168	Ananas comosus	Aco013799	MatE-MatE	2	535	321
	169	Ananas comosus	Aco013893	MatE-MatE	2	523	323
	170	Ananas comosus	Aco015177	MatE-MatE	2	540	321
	171	Ananas comosus	Aco015566	MatE-MatE	2	542	323
	172	Ananas comosus	Aco015732	MatE-MatE	2	500	323
	173	Ananas comosus	Aco015888	MatE-MatE	2	548	324
	174	Ananas comosus	Aco017604	MatE	1	318	125
	175	Ananas comosus	Aco017866	MatE-MatE	2	474	290
	176	Ananas comosus	Aco018540	MatE-MatE	2	402	274
	177	Ananas comosus	Aco019318	MatE-MatE	2	494	320
	178	Ananas comosus	Aco020724	MatE	1	390	100
	179	Ananas comosus	Aco020891	MatE	1	393	93
	180	Ananas comosus	Aco020898	MatE	1	318	93
	181	Ananas comosus	Aco021840	MatE-MatE-MatE	3	530	353
	182	Ananas comosus	Aco024411	MatE-MatE	2	513	324
	183	Ananas comosus	Aco025066	MatE-MatE	2	405	261
	184	Ananas comosus	Aco028659	MatE-MatE-MatE	3	876	444
	185	Ananas comosus	Aco029670	MatE-MatE	2	400	275
	186	Ananas comosus	Aco029923	MatE-MatE	2	536	323
	187	Ananas comosus	Aco031369	MatE	1	140	99
	188	Aquilegia coerulea	Aqcoe0499s0001	MatE	1	73	72
	189	Aquilegia coerulea	Aqcoe0790s0001	MatE	1	306	161
	190	Aquilegia coerulea	Aqcoe1G002600	MatE-MatE	2	495	321
	191	Aquilegia coerulea	Aqcoe1G002700	MatE-MatE	2	491	321
	192	Aquilegia coerulea	Aqcoe1G035300	MatE-MatE	2	567	232
	193	Aquilegia coerulea	Aqcoe1G035400	MatE-MatE	2	551	242
	194	Aquilegia coerulea	Aqcoe1G150100	MatE-MatE	2	546	244
	195	Aquilegia coerulea	Aqcoe1G186900	MatE-MatE	2	510	321
	196	Aquilegia coerulea	Aqcoe1G213600	MatE-MatE	2	486	321
	197	Aquilegia coerulea	Aqcoe1G238700	MatE-MatE	2	512	323
	198	Aquilegia coerulea	Aqcoe1G238800	MatE-MatE	2	555	323
	199	Aquilegia coerulea	Aqcoe1G238900	MatE-MatE	2	513	323
	200	Aquilegia coerulea	Aqcoe1G401600	MatE-MatE	2	464	323
	201	Aquilegia coerulea	Aqcoe2G393300	MatE-MatE	2	516	322
	202	Aquilegia coerulea	Aqcoe3G005200	MatE	1	218	113
	203	Aquilegia coerulea	Aqcoe3G005300	MatE-MatE	2	596	323
	204	Aquilegia coerulea	Aqcoe3G029300	MatE-MatE	2	472	272
	205	Aquilegia coerulea	Aqcoe3G088800	MatE-MatE	2	494	324
	206	Aquilegia coerulea	Aqcoe3G225000	MatE-MatE	2	502	323
	207	Aquilegia coerulea	Aqcoe3G404800	MatE-MatE	2	479	325
	208	Aquilegia coerulea	Aqcoe3G404900	MatE-MatE	2	480	323
	209	Aquilegia coerulea	Aqcoe4G010300	MatE-MatE	2	482	324
	210	Aquilegia coerulea	Aqcoe4G092000	MatE	1	279	155
	211	Aquilegia coerulea	Aqcoe4G095500	MatE-MatE	2	487	324
	212	Aquilegia coerulea	Aqcoe4G095600	MatE-MatE	2	483	324
	213	Aquilegia coerulea	Aqcoe4G095700	MatE-MatE	2	470	324
	214	Aquilegia coerulea	Aqcoe4G095800	MatE	1	427	160
	215	Aquilegia coerulea	Aqcoe4G133600	MatE	1	286	162
	216	Aquilegia coerulea	Aqcoe4G152900	MatE	1	283	111
	217	Aquilegia coerulea	Aqcoe5G091200	MatE-MatE	2	497	321
	218	Aquilegia coerulea	Aqcoe5G109400	MatE-MatE	2	493	323
	219	Aquilegia coerulea	Aqcoe5G180300	MatE-MatE	2	583	307
	220	Aquilegia coerulea	Aqcoe5G180400	MatE	1	581	155
	221	Aquilegia coerulea	Aqcoe5G200600	MatE-MatE	2	519	322
	222	Aquilegia coerulea	Aqcoe5G200700	MatE-MatE	2	429	281
	223	Aquilegia coerulea	Aqcoe5G305000	MatE-MatE	2	504	323
	224	Aquilegia coerulea	Aqcoe5G363500	MatE	1	134	125
	225	Aquilegia coerulea	Aqcoe5G399700	MatE	1	261	79
	226	Aquilegia coerulea	Aqcoe5G402100	MatE-MatE	2	469	322
	227	Aquilegia coerulea	Aqcoe5G402200	MatE-MatE	2	530	322
	228	Aquilegia coerulea	Aqcoe5G402300	MatE-MatE	2	520	323
	229	Aquilegia coerulea	Aqcoe5G402400	MatE-MatE	2	525	323
	230	Aquilegia coerulea	Aqcoe5G429700	MatE	1	105	99
	231	Aquilegia coerulea	Aqcoe5G429800	MatE-MatE	2	413	197
	232	Aquilegia coerulea	Aqcoe5G431600	MatE-MatE	2	394	275
	233	Aquilegia coerulea	Aqcoe5G432900	MatE-MatE	2	518	323
	234	Aquilegia coerulea	Aqcoe5G433200	MatE	1	191	127
	235	Aquilegia coerulea	Aqcoe6G064800	MatE-MatE	2	546	324
	236	Aquilegia coerulea	Aqcoe6G073400	MatE-MatE	2	469	321
	237	Aquilegia coerulea	Aqcoe6G073500	MatE-MatE	2	491	322
	238	Aquilegia coerulea	Aqcoe6G073600	MatE-MatE	2	492	320
	239	Aquilegia coerulea	Aqcoe6G073700	MatE	1	309	160
	240	Aquilegia coerulea	Aqcoe6G073800	MatE-MatE	2	486	321
	241	Aquilegia coerulea	Aqcoe6G108400	MatE-MatE	2	497	323
	242	Aquilegia coerulea	Aqcoe6G142400	MatE-MatE	2	532	324
	243	Aquilegia coerulea	Aqcoe6G187200	MatE-MatE	2	621	230
	244	Aquilegia coerulea	Aqcoe6G201500	MatE-MatE	2	499	323
	245	Aquilegia coerulea	Aqcoe6G201600	MatE	1	215	150
	246	Aquilegia coerulea	Aqcoe7G047100	MatE-MatE	2	544	323
	247	Aquilegia coerulea	Aqcoe7G064500	MatE-MatE	2	504	323
	248	Aquilegia coerulea	Aqcoe7G151900	MatE-MatE	2	572	323
	249	Aquilegia coerulea	Aqcoe7G381500	MatE	1	237	71
	250	Arabidopsis thaliana	AT1G11670	MatE-MatE	2	503	324
	251	Arabidopsis thaliana	AT1G12950	MatE-MatE	2	522	323
	252	Arabidopsis thaliana	AT1G15150	MatE-MatE	2	487	323
	253	Arabidopsis thaliana	AT1G15160	MatE-MatE	2	487	323
	254	Arabidopsis thaliana	AT1G15170	MatE-MatE	2	481	322
	255	Arabidopsis thaliana	AT1G15180	MatE-MatE	2	482	323
	256	Arabidopsis thaliana	AT1G23300	MatE-MatE	2	515	322
	257	Arabidopsis thaliana	AT1G33080	MatE-MatE	2	494	318
	258	Arabidopsis thaliana	AT1G33090	MatE-MatE	2	494	320
	259	Arabidopsis thaliana	AT1G33100	MatE-MatE	2	491	321
	260	Arabidopsis thaliana	AT1G33110	MatE-MatE	2	494	320
	261	Arabidopsis thaliana	AT1G47530	MatE-MatE	2	484	322
	262	Arabidopsis thaliana	AT1G51340	MatE-MatE	2	515	245
	263	Arabidopsis thaliana	AT1G58340	MatE-MatE	2	532	324
	264	Arabidopsis thaliana	AT1G61890	MatE-MatE	2	501	324
	265	Arabidopsis thaliana	AT1G64820	MatE-MatE	2	502	324
	266	Arabidopsis thaliana	AT1G66760	MatE-MatE	2	482	324
	267	Arabidopsis thaliana	AT1G66780	MatE-MatE	2	485	323
	268	Arabidopsis thaliana	AT1G71140	MatE-MatE	2	485	323
	269	Arabidopsis thaliana	AT1G71870	MatE-MatE	2	510	323
	270	Arabidopsis thaliana	AT1G73700	MatE-MatE	2	476	324
	271	Arabidopsis thaliana	AT2G04040	MatE-MatE	2	476	323
	272	Arabidopsis thaliana	AT2G04050	MatE-MatE	2	476	322
	273	Arabidopsis thaliana	AT2G04066	MatE	1	171	77
	274	Arabidopsis thaliana	AT2G04070	MatE-MatE	2	476	323
	275	Arabidopsis thaliana	AT2G04080	MatE-MatE	2	476	323
	276	Arabidopsis thaliana	AT2G04090	MatE-MatE	2	477	323
	277	Arabidopsis thaliana	AT2G04100	MatE-MatE	2	483	322
	278	Arabidopsis thaliana	AT2G21340	MatE	1	559	153
	279	Arabidopsis thaliana	AT2G34360	MatE-MatE	2	480	282
	280	Arabidopsis thaliana	AT2G38330	MatE-MatE	2	521	312
	281	Arabidopsis thaliana	AT2G38510	MatE-MatE	2	486	324
	282	Arabidopsis thaliana	AT3G03620	MatE-MatE	2	500	316
	283	Arabidopsis thaliana	AT3G08040	MatE-MatE	2	526	248
	284	Arabidopsis thaliana	AT3G21690	MatE-MatE	2	506	323
	285	Arabidopsis thaliana	AT3G23550	MatE-MatE	2	469	323
	286	Arabidopsis thaliana	AT3G23560	MatE-MatE	2	477	323
	287	Arabidopsis thaliana	AT3G26590	MatE-MatE	2	500	322
	288	Arabidopsis thaliana	AT3G59030	MatE-MatE	2	507	321
	289	Arabidopsis thaliana	AT4G00350	MatE-MatE	2	542	324
	290	Arabidopsis thaliana	AT4G21903	MatE-MatE	2	517	321
	291	Arabidopsis thaliana	AT4G21910	MatE-MatE	2	509	321
	292	Arabidopsis thaliana	AT4G22790	MatE-MatE	2	491	323
	293	Arabidopsis thaliana	AT4G23030	MatE-MatE	2	502	326
	294	Arabidopsis thaliana	AT4G25640	MatE-MatE	2	514	323
	295	Arabidopsis thaliana	AT4G29140	MatE-MatE	2	532	321
	296	Arabidopsis thaliana	AT4G38380	MatE-MatE	2	560	227
	297	Arabidopsis thaliana	AT4G39030	MatE	1	543	157
	298	Arabidopsis thaliana	AT5G10420	MatE-MatE	2	489	319
	299	Arabidopsis thaliana	AT5G17700	MatE-MatE	2	497	314
	300	Arabidopsis thaliana	AT5G19700	MatE-MatE	2	508	322
	301	Arabidopsis thaliana	AT5G38030	MatE-MatE	2	498	322
	302	Arabidopsis thaliana	AT5G44050	MatE-MatE	2	491	322
	303	Arabidopsis thaliana	AT5G49130	MatE-MatE	2	502	322
	304	Arabidopsis thaliana	AT5G52050	MatE-MatE	2	505	323
	305	Arabidopsis thaliana	AT5G52450	MatE-MatE	2	486	323
	306	Arabidopsis thaliana	AT5G65380	MatE-MatE	2	486	322
	307	Arachis hypogaea	arahy.Tifrunner.gnm1.ann1.08HZBK	MatE-MatE	2	459	322
	308	Arachis hypogaea	arahy.Tifrunner.gnm1.ann1.09ED9P	MatE-MatE	2	515	312
	309	Arachis hypogaea	arahy.Tifrunner.gnm1.ann1.09KEBU	MatE-MatE	2	484	323
	310	Arachis hypogaea	arahy.Tifrunner.gnm1.ann1.0NN7BN	MatE-MatE-MatE-MatE	4	964	644
	311	Arachis hypogaea	arahy.Tifrunner.gnm1.ann1.0UIU5S	XYZ1	0	176	#N/A
	312	Arachis hypogaea	arahy.Tifrunner.gnm1.ann1.14330B	MatE-MatE	2	406	292
	313	Arachis hypogaea	arahy.Tifrunner.gnm1.ann1.15LFE4	MatE-MatE	2	467	274
	314	Arachis hypogaea	arahy.Tifrunner.gnm1.ann1.17N5TA	MatE	1	108	82
	315	Arachis hypogaea	arahy.Tifrunner.gnm1.ann1.1DJ7XZ	MatE	1	541	148
	316	Arachis hypogaea	arahy.Tifrunner.gnm1.ann1.1ERV7Y	MatE-MatE	2	490	213
	317	Arachis hypogaea	arahy.Tifrunner.gnm1.ann1.1L1WJ8	MatE-MatE	2	398	289
	318	Arachis hypogaea	arahy.Tifrunner.gnm1.ann1.1Y45Q7	MatE-MatE	2	520	252
	319	Arachis hypogaea	arahy.Tifrunner.gnm1.ann1.22RBTX	MatE-MatE	2	509	320
	320	Arachis hypogaea	arahy.Tifrunner.gnm1.ann1.2H67VJ	MatE-MatE	2	495	323
	321	Arachis hypogaea	arahy.Tifrunner.gnm1.ann1.2QIE74	MatE-MatE	2	502	322
	322	Arachis hypogaea	arahy.Tifrunner.gnm1.ann1.2WQJ7Q	MatE-MatE	2	558	324
	323	Arachis hypogaea	arahy.Tifrunner.gnm1.ann1.37C7XW	MatE-MatE	2	520	252
	324	Arachis hypogaea	arahy.Tifrunner.gnm1.ann1.3BU2IH	MatE-MatE	2	458	236
	325	Arachis hypogaea	arahy.Tifrunner.gnm1.ann1.3HHC30	MatE-MatE	2	492	323
	326	Arachis hypogaea	arahy.Tifrunner.gnm1.ann1.3S3RK6	MatE-MatE	2	499	320
	327	Arachis hypogaea	arahy.Tifrunner.gnm1.ann1.3YRJ0Q	MatE-MatE	2	497	323
	328	Arachis hypogaea	arahy.Tifrunner.gnm1.ann1.45PR62	MatE-MatE-XYZ33	2	839	325
	329	Arachis hypogaea	arahy.Tifrunner.gnm1.ann1.4S5LXH	MatE-MatE	2	503	324
	330	Arachis hypogaea	arahy.Tifrunner.gnm1.ann1.4U2MDP	MatE-MatE	2	491	323
	331	Arachis hypogaea	arahy.Tifrunner.gnm1.ann1.5DIS84	MatE	1	437	79
	332	Arachis hypogaea	arahy.Tifrunner.gnm1.ann1.5LL02H	MatE	1	97	68
	333	Arachis hypogaea	arahy.Tifrunner.gnm1.ann1.65MVIR	MatE	1	351	162
	334	Arachis hypogaea	arahy.Tifrunner.gnm1.ann1.6P2K74	MatE-MatE	2	457	320
	335	Arachis hypogaea	arahy.Tifrunner.gnm1.ann1.716UDI	MatE-MatE	2	510	321
	336	Arachis hypogaea	arahy.Tifrunner.gnm1.ann1.747ND8	MatE-MatE	2	462	259
	337	Arachis hypogaea	arahy.Tifrunner.gnm1.ann1.77VLFZ	MatE-MatE	2	495	323
	338	Arachis hypogaea	arahy.Tifrunner.gnm1.ann1.7NDL57	MatE-MatE	2	513	323
	339	Arachis hypogaea	arahy.Tifrunner.gnm1.ann1.8D4CC7	MatE-MatE	2	440	267
	340	Arachis hypogaea	arahy.Tifrunner.gnm1.ann1.8W4GAU	MatE-MatE	2	454	323
	341	Arachis hypogaea	arahy.Tifrunner.gnm1.ann1.B3W5YN	MatE-MatE	2	500	323
	342	Arachis hypogaea	arahy.Tifrunner.gnm1.ann1.B4CBXE	MatE-MatE	2	474	277
	343	Arachis hypogaea	arahy.Tifrunner.gnm1.ann1.B845YX	MatE-MatE	2	481	255
	344	Arachis hypogaea	arahy.Tifrunner.gnm1.ann1.B9WRDV	MatE	1	131	83
	345	Arachis hypogaea	arahy.Tifrunner.gnm1.ann1.BBQR41	MatE-MatE	2	494	321
	346	Arachis hypogaea	arahy.Tifrunner.gnm1.ann1.BK8UPU	MatE-MatE	2	569	252
	347	Arachis hypogaea	arahy.Tifrunner.gnm1.ann1.BV54DM	MatE	1	484	92
	348	Arachis hypogaea	arahy.Tifrunner.gnm1.ann1.BV73BK	MatE-MatE-MatE-MatE	4	880	545
	349	Arachis hypogaea	arahy.Tifrunner.gnm1.ann1.C41B5E	MatE	1	552	144
	350	Arachis hypogaea	arahy.Tifrunner.gnm1.ann1.C634CF	MatE-MatE	2	515	312
	351	Arachis hypogaea	arahy.Tifrunner.gnm1.ann1.CTT4B3	MatE-MatE	2	376	308
	352	Arachis hypogaea	arahy.Tifrunner.gnm1.ann1.CU8EVV	MatE-MatE	2	514	320
	353	Arachis hypogaea	arahy.Tifrunner.gnm1.ann1.D0WG0L	MatE-MatE	2	462	312
	354	Arachis hypogaea	arahy.Tifrunner.gnm1.ann1.DBIL6B	MatE-MatE	2	535	319
	355	Arachis hypogaea	arahy.Tifrunner.gnm1.ann1.DH6IGP	MatE	1	491	92
	356	Arachis hypogaea	arahy.Tifrunner.gnm1.ann1.E7UEEQ	MatE-MatE	2	493	321
	357	Arachis hypogaea	arahy.Tifrunner.gnm1.ann1.E9KHJB	MatE	1	107	66
	358	Arachis hypogaea	arahy.Tifrunner.gnm1.ann1.EN8HK1	MatE-MatE	2	445	292
	359	Arachis hypogaea	arahy.Tifrunner.gnm1.ann1.FJ2DZD	MatE-MatE	2	510	323
	360	Arachis hypogaea	arahy.Tifrunner.gnm1.ann1.FWRT0A	MatE-MatE	2	510	321
	361	Arachis hypogaea	arahy.Tifrunner.gnm1.ann1.G80ETX	MatE-MatE	2	493	322
	362	Arachis hypogaea	arahy.Tifrunner.gnm1.ann1.GK4T5X	MatE	1	531	91
	363	Arachis hypogaea	arahy.Tifrunner.gnm1.ann1.GX8W1W	MatE-MatE	2	378	228
	364	Arachis hypogaea	arahy.Tifrunner.gnm1.ann1.H64M7Z	MatE	1	300	82
	365	Arachis hypogaea	arahy.Tifrunner.gnm1.ann1.HF4V0W	MatE	1	234	135
	366	Arachis hypogaea	arahy.Tifrunner.gnm1.ann1.HS29P7	MatE-MatE	2	503	324
	367	Arachis hypogaea	arahy.Tifrunner.gnm1.ann1.HSA1AU	MatE-MatE	2	581	321
	368	Arachis hypogaea	arahy.Tifrunner.gnm1.ann1.IBJJ46	MatE-MatE	2	520	322
	369	Arachis hypogaea	arahy.Tifrunner.gnm1.ann1.II0B1V	MatE	1	66	43
	370	Arachis hypogaea	arahy.Tifrunner.gnm1.ann1.IK0U2W	MatE-MatE	2	489	319
	371	Arachis hypogaea	arahy.Tifrunner.gnm1.ann1.IPZ39I	MatE	1	541	148
	372	Arachis hypogaea	arahy.Tifrunner.gnm1.ann1.ITY3SF	MatE-MatE	2	501	320
	373	Arachis hypogaea	arahy.Tifrunner.gnm1.ann1.J04VDZ	MatE-MatE	2	561	302
	374	Arachis hypogaea	arahy.Tifrunner.gnm1.ann1.JFC2EZ	MatE-MatE	2	515	312
	375	Arachis hypogaea	arahy.Tifrunner.gnm1.ann1.K7F148	MatE-MatE	2	475	311
	376	Arachis hypogaea	arahy.Tifrunner.gnm1.ann1.K8SE68	MatE-MatE	2	439	243
	377	Arachis hypogaea	arahy.Tifrunner.gnm1.ann1.K8VWBY	MatE-MatE	2	466	290
	378	Arachis hypogaea	arahy.Tifrunner.gnm1.ann1.KJPV2Q	MatE	1	257	160
	379	Arachis hypogaea	arahy.Tifrunner.gnm1.ann1.KLG2UC	MatE-MatE	2	534	325
	380	Arachis hypogaea	arahy.Tifrunner.gnm1.ann1.L0U7LH	MatE	1	206	111
	381	Arachis hypogaea	arahy.Tifrunner.gnm1.ann1.LUZ6WJ	MatE-MatE	2	1836	318
	382	Arachis hypogaea	arahy.Tifrunner.gnm1.ann1.M8SMER	MatE-MatE	2	493	328
	383	Arachis hypogaea	arahy.Tifrunner.gnm1.ann1.N01QY3	MatE-MatE	2	509	244
	384	Arachis hypogaea	arahy.Tifrunner.gnm1.ann1.N8KRVL	MatE-MatE	2	477	314
	385	Arachis hypogaea	arahy.Tifrunner.gnm1.ann1.NFLV1C	MatE-MatE	2	394	267
	386	Arachis hypogaea	arahy.Tifrunner.gnm1.ann1.P7VUGU	MatE-MatE	2	454	289
	387	Arachis hypogaea	arahy.Tifrunner.gnm1.ann1.PBN9WF	MatE-MatE	2	485	283
	388	Arachis hypogaea	arahy.Tifrunner.gnm1.ann1.PEQF49	XYZ17-XYZ16-MatE-MatE	2	756	275
	389	Arachis hypogaea	arahy.Tifrunner.gnm1.ann1.PWI1R1	MatE-MatE	2	369	239
	390	Arachis hypogaea	arahy.Tifrunner.gnm1.ann1.Q5L44J	MatE-MatE	2	459	321
	391	Arachis hypogaea	arahy.Tifrunner.gnm1.ann1.Q5QJ3U	MatE-MatE	2	450	309
	392	Arachis hypogaea	arahy.Tifrunner.gnm1.ann1.QQ9WEM	MatE-MatE	2	557	324
	393	Arachis hypogaea	arahy.Tifrunner.gnm1.ann1.RHB0JA	MatE-MatE	2	547	324
	394	Arachis hypogaea	arahy.Tifrunner.gnm1.ann1.S65VS3	MatE-MatE	2	493	321
	395	Arachis hypogaea	arahy.Tifrunner.gnm1.ann1.S9LP7J	MatE	1	551	88
	396	Arachis hypogaea	arahy.Tifrunner.gnm1.ann1.SGPK7M	MatE-MatE	2	502	320
	397	Arachis hypogaea	arahy.Tifrunner.gnm1.ann1.SGT6RC	MatE-MatE	2	494	310
	398	Arachis hypogaea	arahy.Tifrunner.gnm1.ann1.SM4FP5	MatE-MatE	2	494	321
	399	Arachis hypogaea	arahy.Tifrunner.gnm1.ann1.SY2QMJ	MatE	1	270	160
	400	Arachis hypogaea	arahy.Tifrunner.gnm1.ann1.T29US9	MatE-MatE	2	513	323
	401	Arachis hypogaea	arahy.Tifrunner.gnm1.ann1.TND3PH	MatE	1	542	143
	402	Arachis hypogaea	arahy.Tifrunner.gnm1.ann1.UAS7KI	MatE-MatE	2	389	211
	403	Arachis hypogaea	arahy.Tifrunner.gnm1.ann1.UCA87P	/	0	96	#N/A
	404	Arachis hypogaea	arahy.Tifrunner.gnm1.ann1.UQFX5N	MatE-MatE	2	548	324
	405	Arachis hypogaea	arahy.Tifrunner.gnm1.ann1.V3YXUH	MatE-MatE	2	534	319
	406	Arachis hypogaea	arahy.Tifrunner.gnm1.ann1.VI8BIT	MatE-MatE	2	500	323
	407	Arachis hypogaea	arahy.Tifrunner.gnm1.ann1.VXI9Y2	MatE-MatE	2	492	323
	408	Arachis hypogaea	arahy.Tifrunner.gnm1.ann1.W2E3A5	MatE	1	460	157
	409	Arachis hypogaea	arahy.Tifrunner.gnm1.ann1.W8BY14	MatE-MatE	2	561	302
	410	Arachis hypogaea	arahy.Tifrunner.gnm1.ann1.WG9HC3	MatE-MatE	2	520	322
	411	Arachis hypogaea	arahy.Tifrunner.gnm1.ann1.WMKD0W	MatE-MatE	2	488	324
	412	Arachis hypogaea	arahy.Tifrunner.gnm1.ann1.WPG9ZU	MatE-MatE	2	474	319
	413	Arachis hypogaea	arahy.Tifrunner.gnm1.ann1.X8YVGZ	MatE-MatE	2	485	271
	414	Arachis hypogaea	arahy.Tifrunner.gnm1.ann1.XW3T4W	MatE-MatE-MatE-MatE	4	927	623
	415	Arachis hypogaea	arahy.Tifrunner.gnm1.ann1.Y6ZMDV	MatE	1	372	161
	416	Arachis hypogaea	arahy.Tifrunner.gnm1.ann1.Y8F5KD	MatE-MatE	2	500	323
	417	Arachis hypogaea	arahy.Tifrunner.gnm1.ann1.YHN8YH	MatE-MatE	2	537	242
	418	Arachis hypogaea	arahy.Tifrunner.gnm1.ann1.Z17CL9	MatE-MatE	2	569	252
	419	Arachis hypogaea	arahy.Tifrunner.gnm1.ann1.Z9FA5A	MatE	1	542	143
	420	Arachis hypogaea	arahy.Tifrunner.gnm1.ann1.ZAC0X2	MatE	1	421	83
	421	Arachis hypogaea	arahy.Tifrunner.gnm1.ann1.ZK1PB2	MatE-MatE	2	467	274
	422	Arachis hypogaea	arahy.Tifrunner.gnm1.ann1.ZRA95S	MatE-MatE	2	503	243
	423	Arachis hypogaea	arahy.Tifrunner.gnm1.ann1.ZY7B9V	MatE-MatE	2	454	323
	424	Asparagus officinalis	AsparagusV1_01.1695	MatE-MatE	2	463	323
	425	Asparagus officinalis	AsparagusV1_01.2155	MatE	1	285	109
	426	Asparagus officinalis	AsparagusV1_01.2904	MatE-MatE	2	404	278
	427	Asparagus officinalis	AsparagusV1_01.2905	XYZ22-XYZ24-XYZ23-MatE	1	567	129
	428	Asparagus officinalis	AsparagusV1_02.1289	MatE-MatE	2	494	321
	429	Asparagus officinalis	AsparagusV1_02.2140	MatE-MatE	2	465	231
	430	Asparagus officinalis	AsparagusV1_02.327	XYZ1-MatE	1	578	143
	431	Asparagus officinalis	AsparagusV1_03.1239	MatE-MatE	2	465	323
	432	Asparagus officinalis	AsparagusV1_03.1874	MatE-MatE	2	398	311
	433	Asparagus officinalis	AsparagusV1_03.335	MatE-MatE	2	485	321
	434	Asparagus officinalis	AsparagusV1_04.1122	MatE-MatE	2	496	323
	435	Asparagus officinalis	AsparagusV1_04.1950	MatE-MatE	2	323	251
	436	Asparagus officinalis	AsparagusV1_04.2805	MatE-MatE	2	401	273
	437	Asparagus officinalis	AsparagusV1_05.2678	MatE	1	252	56
	438	Asparagus officinalis	AsparagusV1_05.450	MatE-MatE	2	430	321
	439	Asparagus officinalis	AsparagusV1_05.452	MatE-MatE	2	450	277
	440	Asparagus officinalis	AsparagusV1_06.1576	MatE-MatE	2	516	323
	441	Asparagus officinalis	AsparagusV1_06.672	MatE-MatE	2	399	275
	442	Asparagus officinalis	AsparagusV1_06.673	MatE	1	289	163
	443	Asparagus officinalis	AsparagusV1_07.1872	MatE-MatE	2	489	323
	444	Asparagus officinalis	AsparagusV1_07.3117	MatE-MatE	2	464	323
	445	Asparagus officinalis	AsparagusV1_07.3822	MatE-MatE	2	477	324
	446	Asparagus officinalis	AsparagusV1_07.3825	MatE-MatE	2	479	323
	447	Asparagus officinalis	AsparagusV1_07.3826	MatE	1	171	108
	448	Asparagus officinalis	AsparagusV1_07.553	MatE-MatE	2	493	324
	449	Asparagus officinalis	AsparagusV1_08.1002	MatE	1	403	93
	450	Asparagus officinalis	AsparagusV1_08.1005	MatE-MatE	2	494	245
	451	Asparagus officinalis	AsparagusV1_08.1698	MatE-MatE	2	491	215
	452	Asparagus officinalis	AsparagusV1_08.332	MatE	1	223	158
	453	Asparagus officinalis	AsparagusV1_10.557	MatE	1	195	35
	454	Asparagus officinalis	AsparagusV1_Unassigned.1131	MatE-MatE	2	594	237
	455	Asparagus officinalis	AsparagusV1_Unassigned.1135	MatE-MatE	2	479	322
	456	Asparagus officinalis	AsparagusV1_Unassigned.32	MatE-MatE	2	344	225
	457	Asparagus officinalis	AsparagusV1_Unassigned.422	MatE	1	91	49
	458	Asparagus officinalis	AsparagusV1_Unassigned.599	MatE-MatE	2	401	273
	459	Beta vulgaris	EL10Ac1g00060	MatE-MatE	2	509	323
	460	Beta vulgaris	EL10Ac1g00394	MatE-MatE	2	413	279
	461	Beta vulgaris	EL10Ac1g01081	MatE-MatE	2	500	321
	462	Beta vulgaris	EL10Ac1g01113	MatE-MatE	2	449	289
	463	Beta vulgaris	EL10Ac1g01804	MatE-MatE	2	372	201
	464	Beta vulgaris	EL10Ac1g02300	MatE-MatE	2	572	324
	465	Beta vulgaris	EL10Ac2g03048	MatE	1	289	138
	466	Beta vulgaris	EL10Ac2g04329	MatE-MatE	2	553	237
	467	Beta vulgaris	EL10Ac3g05442	MatE-MatE-MatE-MatE	4	958	632
	468	Beta vulgaris	EL10Ac3g05692	MatE-MatE	2	576	324
	469	Beta vulgaris	EL10Ac4g08205	MatE-MatE	2	375	242
	470	Beta vulgaris	EL10Ac4g08208	MatE-MatE	2	372	255
	471	Beta vulgaris	EL10Ac4g08209	MatE-MatE	2	486	323
	472	Beta vulgaris	EL10Ac4g09211	MatE-MatE	2	460	292
	473	Beta vulgaris	EL10Ac4g09214	MatE-MatE	2	510	321
	474	Beta vulgaris	EL10Ac4g09216	MatE-MatE	2	472	306
	475	Beta vulgaris	EL10Ac4g09218	MatE-MatE	2	447	318
	476	Beta vulgaris	EL10Ac4g10255	MatE-MatE	2	462	242
	477	Beta vulgaris	EL10Ac4g10272	MatE	1	484	88
	478	Beta vulgaris	EL10Ac5g10518	MatE-MatE	2	496	323
	479	Beta vulgaris	EL10Ac5g11500	MatE-MatE	2	527	299
	480	Beta vulgaris	EL10Ac5g11507	MatE-MatE	2	524	318
	481	Beta vulgaris	EL10Ac5g11658	MatE-MatE	2	477	321
	482	Beta vulgaris	EL10Ac5g12490	MatE-MatE	2	562	322
	483	Beta vulgaris	EL10Ac5g12643	MatE-MatE	2	507	322
	484	Beta vulgaris	EL10Ac5g12727	MatE-MatE	2	508	324
	485	Beta vulgaris	EL10Ac6g13137	MatE-MatE	2	481	283
	486	Beta vulgaris	EL10Ac6g13803	MatE-MatE	2	404	213
	487	Beta vulgaris	EL10Ac6g13804	MatE-MatE	2	525	322
	488	Beta vulgaris	EL10Ac6g14268	MatE-MatE	2	483	320
	489	Beta vulgaris	EL10Ac6g14270	MatE-MatE	2	426	289
	490	Beta vulgaris	EL10Ac6g14799	MatE-MatE	2	516	323
	491	Beta vulgaris	EL10Ac6g14801	MatE-MatE	2	482	295
	492	Beta vulgaris	EL10Ac6g14802	MatE-MatE	2	556	268
	493	Beta vulgaris	EL10Ac6g14803	MatE-MatE	2	484	294
	494	Beta vulgaris	EL10Ac6g15052	MatE-MatE	2	480	324
	495	Beta vulgaris	EL10Ac6g15755	MatE-MatE	2	512	325
	496	Beta vulgaris	EL10Ac7g17076	MatE-MatE	2	470	323
	497	Beta vulgaris	EL10Ac7g17702	MatE-MatE	2	480	322
	498	Beta vulgaris	EL10Ac7g17703	MatE-MatE	2	350	214
	499	Beta vulgaris	EL10Ac7g17704	MatE-MatE	2	568	297
	500	Beta vulgaris	EL10Ac8g18372	MatE-MatE	2	592	321
	501	Beta vulgaris	EL10Ac8g18955	MatE	1	186	110
	502	Beta vulgaris	EL10Ac8g19568	MatE-MatE	2	460	270
	503	Beta vulgaris	EL10Ac8g20042	MatE-MatE	2	508	323
	504	Beta vulgaris	EL10Ac9g21268	/	0	427	#N/A
	505	Beta vulgaris	EL10Ac9g21656	MatE-MatE	2	983	302
	506	Beta vulgaris	EL10Ac9g22879	MatE	1	417	160
	507	Boechera stricta	Bostr.0556s0329	MatE-MatE	2	499	322
	508	Boechera stricta	Bostr.0568s0250	MatE-MatE	2	486	322
	509	Boechera stricta	Bostr.10040s0340	MatE-MatE	2	531	324
	510	Boechera stricta	Bostr.10064s0071	MatE-MatE	2	542	324
	511	Boechera stricta	Bostr.10089s0007	MatE-MatE	2	507	321
	512	Boechera stricta	Bostr.10180s0005	MatE-MatE	2	500	325
	513	Boechera stricta	Bostr.10273s0166	MatE-MatE	2	511	323
	514	Boechera stricta	Bostr.10273s0231	MatE	1	212	87
	515	Boechera stricta	Bostr.12659s0191	MatE-MatE	2	476	195
	516	Boechera stricta	Bostr.13175s0058	MatE-MatE	2	345	230
	517	Boechera stricta	Bostr.13671s0155	MatE-MatE	2	517	323
	518	Boechera stricta	Bostr.13671s0300	MatE-MatE	2	503	324
	519	Boechera stricta	Bostr.15654s0083	MatE-MatE	2	485	322
	520	Boechera stricta	Bostr.15774s0041	MatE-MatE	2	506	322
	521	Boechera stricta	Bostr.15774s0352	MatE-MatE	2	509	323
	522	Boechera stricta	Bostr.19046s0080	MatE-MatE	2	487	314
	523	Boechera stricta	Bostr.19424s0087	MatE-MatE	2	483	322
	524	Boechera stricta	Bostr.19424s0088	MatE	1	404	158
	525	Boechera stricta	Bostr.19424s0089	MatE-MatE	2	476	323
	526	Boechera stricta	Bostr.19424s0289	MatE-MatE	2	476	323
	527	Boechera stricta	Bostr.19424s0477	MatE-MatE	2	504	323
	528	Boechera stricta	Bostr.20903s0135	MatE-MatE	2	507	321
	529	Boechera stricta	Bostr.22157s0176	MatE-MatE	2	501	324
	530	Boechera stricta	Bostr.22252s0221	MatE-MatE	2	528	252
	531	Boechera stricta	Bostr.23794s0217	MatE-MatE	2	485	324
	532	Boechera stricta	Bostr.23794s0239	MatE-MatE	2	520	312
	533	Boechera stricta	Bostr.23794s0672	MatE-MatE	2	485	324
	534	Boechera stricta	Bostr.25542s0024	MatE-MatE	2	561	226
	535	Boechera stricta	Bostr.25542s0091	MatE	1	545	157
	536	Boechera stricta	Bostr.26527s0230	MatE-MatE	2	507	323
	537	Boechera stricta	Bostr.26527s0438	MatE-MatE	2	495	313
	538	Boechera stricta	Bostr.26675s0063	MatE	1	422	97
	539	Boechera stricta	Bostr.26675s0064	MatE-MatE	2	515	245
	540	Boechera stricta	Bostr.26959s0245	MatE-MatE	2	536	323
	541	Boechera stricta	Bostr.26959s0246	MatE-MatE	2	482	324
	542	Boechera stricta	Bostr.27539s0001	MatE	1	208	113
	543	Boechera stricta	Bostr.28264s0001	MatE-MatE	2	295	232
	544	Boechera stricta	Bostr.3148s0054	MatE-MatE	2	490	322
	545	Boechera stricta	Bostr.3288s0013	MatE-MatE	2	500	323
	546	Boechera stricta	Bostr.3359s0053	MatE-MatE	2	494	320
	547	Boechera stricta	Bostr.3359s0054	MatE-MatE	2	527	320
	548	Boechera stricta	Bostr.3359s0058	MatE	1	186	119
	549	Boechera stricta	Bostr.5022s0102	MatE	1	560	151
	550	Boechera stricta	Bostr.7128s0130	MatE	1	119	115
	551	Boechera stricta	Bostr.7128s0131	MatE-MatE	2	479	323
	552	Boechera stricta	Bostr.7305s0025	MatE-MatE	2	486	323
	553	Boechera stricta	Bostr.7867s0070	MatE-MatE	2	492	321
	554	Boechera stricta	Bostr.7867s0091	MatE-MatE	2	506	325
	555	Boechera stricta	Bostr.7867s0377	MatE-MatE	2	488	322
	556	Boechera stricta	Bostr.7867s0758	MatE-MatE	2	532	321
	557	Botryococcus braunii	Bobra.0036s0053	MatE	1	531	154
	558	Botryococcus braunii	Bobra.0044s0045	MatE	1	251	148
	559	Botryococcus braunii	Bobra.0068s0085	MatE	1	549	159
	560	Botryococcus braunii	Bobra.0070s0004	MatE	1	579	155
	561	Botryococcus braunii	Bobra.0102s0059	MatE-MatE	2	502	318
	562	Botryococcus braunii	Bobra.0284s0015	MatE-MatE	2	543	301
	563	Botryococcus braunii	Bobra.0327s0003	MatE	1	239	130
	564	Botryococcus braunii	Bobra.0327s0004	MatE	1	254	161
	565	Botryococcus braunii	Bobra.0338s0051	MatE-MatE	2	514	306
	566	Botryococcus braunii	Bobra.116_1s0014	MatE	1	296	147
	567	Botryococcus braunii	Bobra.116_1s0015	MatE	1	192	138
	568	Botryococcus braunii	Bobra.67_3s0002	XYZ1-MatE	1	335	144
	569	Brachypodium distachyon	Bradi1g00272	MatE-MatE	2	449	303
	570	Brachypodium distachyon	Bradi1g00780	MatE-MatE	2	606	322
	571	Brachypodium distachyon	Bradi1g02370	MatE-MatE	2	527	322
	572	Brachypodium distachyon	Bradi1g14350	MatE-MatE	2	492	324
	573	Brachypodium distachyon	Bradi1g15670	MatE-MatE	2	494	323
	574	Brachypodium distachyon	Bradi1g15680	MatE-MatE	2	512	322
	575	Brachypodium distachyon	Bradi1g26240	MatE-MatE	2	496	323
	576	Brachypodium distachyon	Bradi1g26800	MatE-MatE	2	477	324
	577	Brachypodium distachyon	Bradi1g26810	MatE-MatE	2	487	322
	578	Brachypodium distachyon	Bradi1g34660	MatE-MatE	2	497	288
	579	Brachypodium distachyon	Bradi1g37947	MatE-MatE	2	571	322
	580	Brachypodium distachyon	Bradi1g42390	MatE-MatE	2	479	325
	581	Brachypodium distachyon	Bradi1g42410	MatE-MatE	2	396	277
	582	Brachypodium distachyon	Bradi1g59200	MatE-MatE	2	489	319
	583	Brachypodium distachyon	Bradi1g66270	MatE-MatE	2	480	323
	584	Brachypodium distachyon	Bradi1g69120	MatE-MatE	2	619	324
	585	Brachypodium distachyon	Bradi1g69770	MatE-MatE	2	559	252
	586	Brachypodium distachyon	Bradi1g72007	MatE-MatE	2	506	322
	587	Brachypodium distachyon	Bradi2g12080	MatE-MatE	2	486	322
	588	Brachypodium distachyon	Bradi2g16223	MatE-MatE	2	455	310
	589	Brachypodium distachyon	Bradi2g16887	MatE-MatE	2	475	322
	590	Brachypodium distachyon	Bradi2g17260	MatE-MatE	2	514	326
	591	Brachypodium distachyon	Bradi2g46750	MatE-MatE	2	492	324
	592	Brachypodium distachyon	Bradi2g50927	MatE-MatE	2	533	323
	593	Brachypodium distachyon	Bradi2g57310	MatE-MatE	2	482	325
	594	Brachypodium distachyon	Bradi3g02170	MatE	1	546	152
	595	Brachypodium distachyon	Bradi3g11205	MatE	1	332	114
	596	Brachypodium distachyon	Bradi3g22880	MatE-MatE	2	472	324
	597	Brachypodium distachyon	Bradi3g23000	MatE-MatE	2	499	324
	598	Brachypodium distachyon	Bradi3g23150	MatE-MatE	2	502	243
	599	Brachypodium distachyon	Bradi3g31580	MatE-MatE	2	562	321
	600	Brachypodium distachyon	Bradi3g38450	MatE-MatE	2	489	322
	601	Brachypodium distachyon	Bradi3g42290	MatE-MatE	2	510	326
	602	Brachypodium distachyon	Bradi3g51590	MatE-MatE	2	582	324
	603	Brachypodium distachyon	Bradi3g55790	MatE-MatE	2	514	319
	604	Brachypodium distachyon	Bradi3g55800	MatE-MatE	2	571	321
	605	Brachypodium distachyon	Bradi3g60830	XYZ2-XYZ18-XYZ18-XYZ18-XYZ18-XYZ38-XYZ18-XYZ18-XYZ18-MatE-MatE	2	1403	308
	606	Brachypodium distachyon	Bradi4g01610	MatE-MatE	2	504	321
	607	Brachypodium distachyon	Bradi4g07595	MatE	1	171	109
	608	Brachypodium distachyon	Bradi4g12390	MatE-MatE	2	496	322
	609	Brachypodium distachyon	Bradi4g26770	MatE-MatE	2	552	237
	610	Brachypodium distachyon	Bradi4g35660	MatE-MatE	2	524	322
	611	Brachypodium distachyon	Bradi4g37097	MatE-MatE	2	571	226
	612	Brachypodium distachyon	Bradi4g39390	MatE-MatE	2	474	323
	613	Brachypodium distachyon	Bradi4g43900	MatE-MatE	2	506	321
	614	Brachypodium distachyon	Bradi4g44826	MatE-MatE	2	550	237
	615	Brachypodium distachyon	Bradi5g07146	MatE-MatE	2	467	323
	616	Brachypodium distachyon	Bradi5g07152	MatE-MatE	2	480	323
	617	Brachypodium distachyon	Bradi5g07160	MatE-MatE	2	481	322
	618	Brachypodium distachyon	Bradi5g18830	MatE-MatE	2	580	323
	619	Chenopodium quinoa	AUR62000117	XYZ9-XYZ9-MatE-XYZ39-XYZ18-XYZ38-XYZ38	1	1315	92
	620	Chenopodium quinoa	AUR62000949	MatE-MatE-XYZ50	2	1343	294
	621	Chenopodium quinoa	AUR62001938	MatE-MatE	2	760	323
	622	Chenopodium quinoa	AUR62002270	MatE-MatE	2	466	288
	623	Chenopodium quinoa	AUR62002274	MatE	1	443	160
	624	Chenopodium quinoa	AUR62002275	MatE-MatE	2	493	323
	625	Chenopodium quinoa	AUR62002764	MatE-MatE	2	536	323
	626	Chenopodium quinoa	AUR62002765	MatE-MatE	2	364	298
	627	Chenopodium quinoa	AUR62002767	MatE-MatE	2	374	295
	628	Chenopodium quinoa	AUR62002768	MatE-MatE	2	488	323
	629	Chenopodium quinoa	AUR62003279	MatE	1	404	161
	630	Chenopodium quinoa	AUR62003281	/	0	334	#N/A
	631	Chenopodium quinoa	AUR62003282	MatE-MatE	2	510	323
	632	Chenopodium quinoa	AUR62003870	MatE-MatE	2	516	323
	633	Chenopodium quinoa	AUR62003921	MatE-MatE-XYZ11	2	520	321
	634	Chenopodium quinoa	AUR62003970	MatE-MatE-XYZ13	2	640	198
	635	Chenopodium quinoa	AUR62004384	XYZ4-XYZ5-XYZ3-XYZ2-MatE-MatE	2	1361	324
	636	Chenopodium quinoa	AUR62004670	XYZ12-MatE-MatE	2	930	298
	637	Chenopodium quinoa	AUR62005019	MatE-MatE	2	365	241
	638	Chenopodium quinoa	AUR62005456	MatE	1	306	161
	639	Chenopodium quinoa	AUR62005457	MatE-MatE	2	186	137
	640	Chenopodium quinoa	AUR62006376	MatE-MatE	2	464	323
	641	Chenopodium quinoa	AUR62007177	MatE-MatE	2	369	152
	642	Chenopodium quinoa	AUR62008811	MatE-XYZ40-XYZ52	1	255	46
	643	Chenopodium quinoa	AUR62009384	MatE-MatE	2	550	241
	644	Chenopodium quinoa	AUR62009833	XYZ53	0	564	#N/A
	645	Chenopodium quinoa	AUR62010407	MatE	1	501	150
	646	Chenopodium quinoa	AUR62010408	MatE	1	417	118
	647	Chenopodium quinoa	AUR62010410	MatE	1	805	114
	648	Chenopodium quinoa	AUR62010526	MatE-MatE	2	493	322
	649	Chenopodium quinoa	AUR62010654	MatE	1	315	161
	650	Chenopodium quinoa	AUR62010884	MatE-MatE	2	467	308
	651	Chenopodium quinoa	AUR62011362	MatE-MatE	2	632	324
	652	Chenopodium quinoa	AUR62012695	MatE-MatE	2	512	323
	653	Chenopodium quinoa	AUR62012938	MatE-MatE	2	590	301
	654	Chenopodium quinoa	AUR62015173	MatE-MatE	2	510	321
	655	Chenopodium quinoa	AUR62015422	MatE-MatE	2	493	323
	656	Chenopodium quinoa	AUR62015423	MatE-MatE	2	452	254
	657	Chenopodium quinoa	AUR62015424	MatE-MatE	2	438	303
	658	Chenopodium quinoa	AUR62016699	MatE-MatE	2	475	324
	659	Chenopodium quinoa	AUR62016806	MatE	1	523	152
	660	Chenopodium quinoa	AUR62016809	MatE	1	990	112
	661	Chenopodium quinoa	AUR62017294	MatE-MatE	2	507	324
	662	Chenopodium quinoa	AUR62017369	MatE-MatE	2	504	320
	663	Chenopodium quinoa	AUR62017625	MatE-MatE	2	510	321
	664	Chenopodium quinoa	AUR62018826	MatE	1	234	101
	665	Chenopodium quinoa	AUR62018827	MatE	1	315	152
	666	Chenopodium quinoa	AUR62018990	MatE	1	207	113
	667	Chenopodium quinoa	AUR62018991	MatE-MatE	2	434	237
	668	Chenopodium quinoa	AUR62019297	XYZ9-MatE	1	880	92
	669	Chenopodium quinoa	AUR62019441	MatE-MatE	2	474	320
	670	Chenopodium quinoa	AUR62021139	MatE-MatE	2	500	324
	671	Chenopodium quinoa	AUR62021237	MatE-MatE	2	446	312
	672	Chenopodium quinoa	AUR62021396	MatE-MatE	2	574	321
	673	Chenopodium quinoa	AUR62021965	MatE-MatE	2	456	323
	674	Chenopodium quinoa	AUR62022589	MatE-MatE	2	479	324
	675	Chenopodium quinoa	AUR62023065	MatE-MatE	2	582	236
	676	Chenopodium quinoa	AUR62023589	MatE-MatE	2	470	319
	677	Chenopodium quinoa	AUR62024284	MatE-MatE	2	529	322
	678	Chenopodium quinoa	AUR62024288	MatE-MatE	2	433	215
	679	Chenopodium quinoa	AUR62025427	MatE-MatE	2	484	323
	680	Chenopodium quinoa	AUR62026273	MatE-MatE	2	460	263
	681	Chenopodium quinoa	AUR62026462	MatE-MatE	2	460	263
	682	Chenopodium quinoa	AUR62027138	MatE-MatE	2	588	300
	683	Chenopodium quinoa	AUR62027186	MatE-MatE	2	510	323
	684	Chenopodium quinoa	AUR62027187	MatE	1	422	160
	685	Chenopodium quinoa	AUR62027188	MatE-MatE	2	411	203
	686	Chenopodium quinoa	AUR62027832	MatE	1	211	145
	687	Chenopodium quinoa	AUR62027833	MatE-MatE	2	471	321
	688	Chenopodium quinoa	AUR62028930	MatE	1	592	133
	689	Chenopodium quinoa	AUR62029048	MatE	1	336	160
	690	Chenopodium quinoa	AUR62029709	MatE-MatE	2	510	323
	691	Chenopodium quinoa	AUR62029938	MatE	1	336	161
	692	Chenopodium quinoa	AUR62029942	MatE-MatE	2	436	316
	693	Chenopodium quinoa	AUR62030530	MatE-MatE	2	528	240
	694	Chenopodium quinoa	AUR62030765	MatE-MatE	2	501	242
	695	Chenopodium quinoa	AUR62031399	MatE-MatE	2	437	278
	696	Chenopodium quinoa	AUR62033747	MatE-MatE	2	451	312
	697	Chenopodium quinoa	AUR62033765	MatE-MatE	2	436	316
	698	Chenopodium quinoa	AUR62033823	MatE	1	325	163
	699	Chenopodium quinoa	AUR62033860	MatE-MatE	2	420	261
	700	Chenopodium quinoa	AUR62033944	MatE-MatE	2	393	219
	701	Chenopodium quinoa	AUR62035369	MatE-MatE	2	474	323
	702	Chenopodium quinoa	AUR62035758	MatE-MatE	2	568	324
	703	Chenopodium quinoa	AUR62035878	MatE-MatE	2	496	323
	704	Chenopodium quinoa	AUR62036320	MatE	1	245	158
	705	Chenopodium quinoa	AUR62036496	MatE-MatE	2	476	321
	706	Chenopodium quinoa	AUR62037074	MatE-MatE	2	475	321
	707	Chenopodium quinoa	AUR62037261	MatE-MatE	2	488	323
	708	Chenopodium quinoa	AUR62037262	MatE-MatE	2	388	238
	709	Chenopodium quinoa	AUR62038235	MatE-MatE	2	482	320
	710	Chenopodium quinoa	AUR62039189	MatE-MatE	2	484	323
	711	Chenopodium quinoa	AUR62040079	MatE-MatE	2	394	214
	712	Chenopodium quinoa	AUR62040275	MatE	1	315	114
	713	Chlamydomonas reinhardtii	Cre01.g007901	MatE-MatE	2	870	322
	714	Chlamydomonas reinhardtii	Cre01.g014150	MatE-MatE	2	563	317
	715	Chlamydomonas reinhardtii	Cre01.g027764	MatE-MatE	2	681	320
	716	Chlamydomonas reinhardtii	Cre01.g051211	MatE-MatE	2	1073	317
	717	Chlamydomonas reinhardtii	Cre03.g177750	MatE	1	540	152
	718	Chlamydomonas reinhardtii	Cre03.g205850	MatE-MatE	2	866	320
	719	Chlamydomonas reinhardtii	Cre04.g213000	MatE-MatE	2	528	305
	720	Chlamydomonas reinhardtii	Cre04.g213150	XYZ1-MatE	1	523	149
	721	Chlamydomonas reinhardtii	Cre08.g369600	XYZ1-MatE	1	694	150
	722	Chlamydomonas reinhardtii	Cre10.g444900	MatE-MatE	2	535	317
	723	Chlamydomonas reinhardtii	Cre10.g445850	MatE-MatE	2	1216	266
	724	Chlamydomonas reinhardtii	Cre12.g499700	MatE-MatE	2	611	320
	725	Chlamydomonas reinhardtii	Cre12.g523250	MatE-MatE	2	480	328
	726	Chlamydomonas reinhardtii	Cre14.g610750	MatE-MatE	2	599	318
	727	Chlamydomonas reinhardtii	Cre14.g625350	MatE-MatE	2	514	328
	728	Chlamydomonas reinhardtii	Cre17.g739650	XYZ1-MatE	1	989	149
	729	Chromochloris zofingiensis	Cz03g01110	MatE	1	295	159
	730	Chromochloris zofingiensis	Cz03g01120	MatE	1	203	146
	731	Chromochloris zofingiensis	Cz03g08080	MatE-MatE	2	497	321
	732	Chromochloris zofingiensis	Cz06g13140	MatE-MatE	2	609	325
	733	Chromochloris zofingiensis	Cz07g24100	MatE-MatE	2	486	284
	734	Chromochloris zofingiensis	Cz08g29060	MatE	1	346	171
	735	Chromochloris zofingiensis	Cz08g29080	MatE	1	145	72
	736	Chromochloris zofingiensis	Cz09g00130	MatE	1	467	154
	737	Chromochloris zofingiensis	Cz09g00140	MatE	1	193	130
	738	Chromochloris zofingiensis	Cz11g12010	MatE-MatE	2	639	303
	739	Chromochloris zofingiensis	Cz12g07120	MatE-MatE	2	467	314
	740	Chromochloris zofingiensis	Cz15g10270	MatE-MatE	2	448	314
	741	Chromochloris zofingiensis	Cz16g03090	MatE-MatE	2	561	303
	742	Chromochloris zofingiensis	Cz16g21310	MatE-MatE	2	593	290
	743	Chromochloris zofingiensis	Cz17g13040	MatE-MatE	2	626	306
	744	Chromochloris zofingiensis	Cz17g17070	MatE	1	364	155
	745	Chromochloris zofingiensis	Cz17g17080	MatE	1	245	152
	746	Cicer arietinum	Ca_01456	MatE-MatE	2	473	239
	747	Cicer arietinum	Ca_01457	MatE-MatE	2	402	285
	748	Cicer arietinum	Ca_02383	MatE-MatE	2	512	322
	749	Cicer arietinum	Ca_02410	MatE-MatE	2	445	308
	750	Cicer arietinum	Ca_02643	MatE-MatE	2	506	247
	751	Cicer arietinum	Ca_04443	MatE-MatE	2	463	315
	752	Cicer arietinum	Ca_04499	MatE-MatE	2	452	310
	753	Cicer arietinum	Ca_04987	MatE-MatE	2	561	324
	754	Cicer arietinum	Ca_05556	MatE-MatE	2	384	287
	755	Cicer arietinum	Ca_05557	MatE-MatE	2	481	322
	756	Cicer arietinum	Ca_05558	MatE-MatE	2	491	322
	757	Cicer arietinum	Ca_06007	MatE	1	182	54
	758	Cicer arietinum	Ca_06187	XYZ14-MatE-MatE	2	716	320
	759	Cicer arietinum	Ca_07126	MatE-MatE	2	503	323
	760	Cicer arietinum	Ca_07127	MatE-MatE	2	507	323
	761	Cicer arietinum	Ca_07667	MatE-MatE	2	335	272
	762	Cicer arietinum	Ca_07669	MatE-MatE	2	419	311
	763	Cicer arietinum	Ca_08164	MatE-MatE	2	350	194
	764	Cicer arietinum	Ca_08165	MatE-MatE	2	481	321
	765	Cicer arietinum	Ca_08734	MatE-MatE	2	343	230
	766	Cicer arietinum	Ca_09829	MatE-MatE	2	603	226
	767	Cicer arietinum	Ca_10158	MatE-MatE	2	505	321
	768	Cicer arietinum	Ca_10374	MatE-MatE	2	432	244
	769	Cicer arietinum	Ca_10845	MatE-MatE	2	396	244
	770	Cicer arietinum	Ca_12623	MatE-MatE	2	455	323
	771	Cicer arietinum	Ca_14748	MatE	1	182	137
	772	Cicer arietinum	Ca_15417	MatE	1	520	130
	773	Cicer arietinum	Ca_15419	MatE-MatE	2	545	313
	774	Cicer arietinum	Ca_16838	MatE	1	250	162
	775	Cicer arietinum	Ca_16843	MatE-MatE	2	475	323
	776	Cicer arietinum	Ca_17860	MatE-MatE	2	380	240
	777	Cicer arietinum	Ca_17928	MatE-MatE	2	538	241
	778	Cicer arietinum	Ca_18121	MatE-MatE	2	492	323
	779	Cicer arietinum	Ca_18123	MatE-MatE	2	486	323
	780	Cicer arietinum	Ca_18184	MatE	1	95	46
	781	Cicer arietinum	Ca_18185	MatE-MatE	2	201	144
	782	Cicer arietinum	Ca_19696	MatE	1	374	160
	783	Cicer arietinum	Ca_20897	MatE-MatE	2	494	324
	784	Cicer arietinum	Ca_21038	MatE	1	145	86
	785	Cicer arietinum	Ca_21039	MatE-MatE	2	404	223
	786	Cicer arietinum	Ca_21457	MatE	1	154	97
	787	Cicer arietinum	Ca_21458	MatE	1	195	105
	788	Cicer arietinum	Ca_21674	MatE-MatE	2	463	263
	789	Cicer arietinum	Ca_22122	MatE-MatE	2	497	322
	790	Cicer arietinum	Ca_22521	MatE-MatE	2	483	322
	791	Cicer arietinum	Ca_25099	MatE-MatE	2	418	256
	792	Cicer arietinum	Ca_25147	MatE-MatE	2	483	249
	793	Cicer arietinum	Ca_28063	MatE-MatE	2	362	240
	794	Cinnamomum kanehirae	CKAN_00051600	MatE-MatE	2	486	324
	795	Cinnamomum kanehirae	CKAN_00182000	MatE-MatE	2	515	323
	796	Cinnamomum kanehirae	CKAN_00207800	MatE-MatE	2	519	245
	797	Cinnamomum kanehirae	CKAN_00268200	MatE-MatE	2	512	323
	798	Cinnamomum kanehirae	CKAN_00268300	MatE-MatE	2	520	323
	799	Cinnamomum kanehirae	CKAN_00323300	MatE-MatE	2	484	320
	800	Cinnamomum kanehirae	CKAN_00323500	MatE-MatE	2	485	321
	801	Cinnamomum kanehirae	CKAN_00323600	MatE-MatE	2	492	321
	802	Cinnamomum kanehirae	CKAN_00323800	MatE-MatE	2	485	321
	803	Cinnamomum kanehirae	CKAN_00323900	MatE-MatE	2	484	321
	804	Cinnamomum kanehirae	CKAN_00626000	MatE-MatE	2	523	244
	805	Cinnamomum kanehirae	CKAN_00640200	MatE-MatE	2	542	324
	806	Cinnamomum kanehirae	CKAN_00685000	MatE-MatE	2	472	319
	807	Cinnamomum kanehirae	CKAN_00702600	MatE-MatE	2	381	233
	808	Cinnamomum kanehirae	CKAN_00759300	MatE-MatE	2	530	322
	809	Cinnamomum kanehirae	CKAN_00772100	MatE	1	539	148
	810	Cinnamomum kanehirae	CKAN_00827100	MatE-MatE	2	487	321
	811	Cinnamomum kanehirae	CKAN_00935200	MatE-MatE	2	517	321
	812	Cinnamomum kanehirae	CKAN_00938600	MatE-MatE	2	527	325
	813	Cinnamomum kanehirae	CKAN_00996000	MatE-MatE	2	587	245
	814	Cinnamomum kanehirae	CKAN_01095600	MatE-MatE	2	521	323
	815	Cinnamomum kanehirae	CKAN_01227100	MatE-MatE	2	493	322
	816	Cinnamomum kanehirae	CKAN_01289300	MatE-MatE	2	471	322
	817	Cinnamomum kanehirae	CKAN_01517500	MatE-MatE	2	496	324
	818	Cinnamomum kanehirae	CKAN_01654900	MatE-MatE	2	539	325
	819	Cinnamomum kanehirae	CKAN_01781900	MatE-MatE	2	500	321
	820	Cinnamomum kanehirae	CKAN_01782000	MatE-MatE	2	502	320
	821	Cinnamomum kanehirae	CKAN_01818500	MatE-MatE	2	563	323
	822	Cinnamomum kanehirae	CKAN_01904000	MatE-MatE	2	449	313
	823	Cinnamomum kanehirae	CKAN_01980500	MatE-MatE	2	512	323
	824	Cinnamomum kanehirae	CKAN_01995100	MatE-MatE	2	597	324
	825	Cinnamomum kanehirae	CKAN_01995500	MatE-MatE	2	545	289
	826	Cinnamomum kanehirae	CKAN_02125600	MatE-MatE	2	515	323
	827	Cinnamomum kanehirae	CKAN_02147000	MatE	1	260	112
	828	Cinnamomum kanehirae	CKAN_02157800	MatE-MatE	2	586	302
	829	Cinnamomum kanehirae	CKAN_02168600	MatE-MatE	2	487	322
	830	Cinnamomum kanehirae	CKAN_02177000	MatE-MatE	2	519	323
	831	Cinnamomum kanehirae	CKAN_02319500	MatE-MatE	2	503	330
	832	Cinnamomum kanehirae	CKAN_02319600	MatE-MatE-MatE-MatE-MatE-MatE-MatE-MatE	8	2131	1241
	833	Cinnamomum kanehirae	CKAN_02393300	MatE-MatE	2	504	323
	834	Cinnamomum kanehirae	CKAN_02501800	MatE	1	377	89
	835	Cinnamomum kanehirae	CKAN_02503000	MatE-MatE-MatE	3	531	370
	836	Citrullus lanatus	Cla97C00G000130	MatE-MatE	2	508	323
	837	Citrullus lanatus	Cla97C00G000140	MatE-MatE	2	510	323
	838	Citrullus lanatus	Cla97C01G001070	MatE-MatE	2	486	323
	839	Citrullus lanatus	Cla97C01G003190	MatE-MatE	2	544	324
	840	Citrullus lanatus	Cla97C01G003610	MatE-MatE	2	488	323
	841	Citrullus lanatus	Cla97C01G013590	MatE-MatE	2	484	323
	842	Citrullus lanatus	Cla97C01G017890	MatE-MatE	2	432	307
	843	Citrullus lanatus	Cla97C01G017900	MatE-MatE	2	485	322
	844	Citrullus lanatus	Cla97C02G028310	MatE-MatE	2	512	323
	845	Citrullus lanatus	Cla97C02G028330	MatE-MatE	2	513	323
	846	Citrullus lanatus	Cla97C02G030140	XYZ1-MatE	1	599	138
	847	Citrullus lanatus	Cla97C02G049330	MatE-MatE	2	638	246
	848	Citrullus lanatus	Cla97C03G056510	MatE-MatE	2	453	251
	849	Citrullus lanatus	Cla97C03G066400	MatE-MatE	2	530	322
	850	Citrullus lanatus	Cla97C04G073310	MatE-MatE	2	563	242
	851	Citrullus lanatus	Cla97C05G089770	MatE-MatE	2	440	307
	852	Citrullus lanatus	Cla97C05G091620	MatE-MatE	2	477	321
	853	Citrullus lanatus	Cla97C05G104110	MatE-MatE	2	488	323
	854	Citrullus lanatus	Cla97C05G107910	MatE-MatE	2	505	323
	855	Citrullus lanatus	Cla97C06G113000	MatE-MatE	2	501	321
	856	Citrullus lanatus	Cla97C06G114480	MatE-MatE	2	551	322
	857	Citrullus lanatus	Cla97C06G123960	MatE-MatE	2	463	322
	858	Citrullus lanatus	Cla97C06G123980	MatE-MatE	2	495	324
	859	Citrullus lanatus	Cla97C06G124070	MatE-MatE	2	490	324
	860	Citrullus lanatus	Cla97C06G124080	MatE-MatE	2	508	324
	861	Citrullus lanatus	Cla97C06G127110	MatE	1	276	160
	862	Citrullus lanatus	Cla97C08G145380	MatE-MatE	2	372	285
	863	Citrullus lanatus	Cla97C08G154380	MatE-MatE	2	474	322
	864	Citrullus lanatus	Cla97C08G155050	MatE-MatE	2	578	324
	865	Citrullus lanatus	Cla97C09G166440	MatE-MatE	2	614	243
	866	Citrullus lanatus	Cla97C09G173070	MatE-MatE	2	494	323
	867	Citrullus lanatus	Cla97C10G191930	MatE-MatE	2	483	323
	868	Citrullus lanatus	Cla97C10G195180	MatE-MatE	2	585	251
	869	Citrullus lanatus	Cla97C10G206060	MatE-MatE	2	513	324
	870	Citrullus lanatus	Cla97C11G208460	MatE-MatE	2	513	323
	871	Citrullus lanatus	Cla97C11G210700	MatE	1	551	155
	872	Citrullus lanatus	Cla97C11G210710	MatE	1	273	126
	873	Citrullus lanatus	Cla97C11G218320	MatE-MatE	2	488	322
	874	Citrullus lanatus	Cla97C11G224010	MatE-MatE	2	481	322
	875	Citrus sinensis	orange1.1g007548m.g	MatE-MatE	2	599	227
	876	Citrus sinensis	orange1.1g008290m.g	MatE-MatE	2	571	221
	877	Citrus sinensis	orange1.1g008695m.g	MatE	1	557	149
	878	Citrus sinensis	orange1.1g008783m.g	MatE-MatE	2	553	324
	879	Citrus sinensis	orange1.1g008932m.g	MatE	1	548	148
	880	Citrus sinensis	orange1.1g009192m.g	MatE-MatE	2	540	324
	881	Citrus sinensis	orange1.1g009588m.g	MatE-MatE	2	531	323
	882	Citrus sinensis	orange1.1g010025m.g	MatE-MatE	2	520	322
	883	Citrus sinensis	orange1.1g010121m.g	MatE-MatE	2	517	323
	884	Citrus sinensis	orange1.1g010159m.g	MatE-MatE	2	516	245
	885	Citrus sinensis	orange1.1g010173m.g	MatE-MatE	2	516	294
	886	Citrus sinensis	orange1.1g010345m.g	MatE-MatE	2	512	324
	887	Citrus sinensis	orange1.1g010561m.g	MatE-MatE	2	507	322
	888	Citrus sinensis	orange1.1g010798m.g	MatE-MatE	2	501	322
	889	Citrus sinensis	orange1.1g010889m.g	MatE-MatE	2	498	257
	890	Citrus sinensis	orange1.1g010912m.g	MatE-MatE	2	497	324
	891	Citrus sinensis	orange1.1g011035m.g	MatE-MatE	2	495	322
	892	Citrus sinensis	orange1.1g011062m.g	MatE-MatE	2	494	323
	893	Citrus sinensis	orange1.1g011186m.g	MatE-MatE	2	491	323
	894	Citrus sinensis	orange1.1g011296m.g	MatE-MatE	2	489	323
	895	Citrus sinensis	orange1.1g011371m.g	MatE-MatE	2	487	321
	896	Citrus sinensis	orange1.1g011666m.g	MatE-MatE	2	480	323
	897	Citrus sinensis	orange1.1g011678m.g	MatE-MatE	2	479	322
	898	Citrus sinensis	orange1.1g011857m.g	MatE-MatE	2	476	323
	899	Citrus sinensis	orange1.1g012113m.g	MatE-MatE	2	470	322
	900	Citrus sinensis	orange1.1g012464m.g	MatE-MatE	2	463	324
	901	Citrus sinensis	orange1.1g015865m.g	MatE-MatE	2	399	275
	902	Citrus sinensis	orange1.1g015884m.g	MatE-MatE	2	398	275
	903	Citrus sinensis	orange1.1g016063m.g	MatE-MatE	2	396	275
	904	Citrus sinensis	orange1.1g021881m.g	MatE	1	306	160
	905	Citrus sinensis	orange1.1g026802m.g	MatE	1	233	149
	906	Citrus sinensis	orange1.1g029607m.g	MatE	1	190	117
	907	Citrus sinensis	orange1.1g035514m.g	MatE-MatE	2	482	324
	908	Citrus sinensis	orange1.1g035802m.g	MatE	1	174	110
	909	Citrus sinensis	orange1.1g035877m.g	MatE	1	162	76
	910	Citrus sinensis	orange1.1g036434m.g	MatE-MatE	2	244	203
	911	Citrus sinensis	orange1.1g037649m.g	MatE	1	257	113
	912	Citrus sinensis	orange1.1g037703m.g	MatE-MatE	2	478	324
	913	Citrus sinensis	orange1.1g038536m.g	/	0	221	#N/A
	914	Citrus sinensis	orange1.1g039534m.g	MatE-MatE	2	380	137
	915	Citrus sinensis	orange1.1g039773m.g	/	0	150	#N/A
	916	Citrus sinensis	orange1.1g042512m.g	MatE-MatE	2	513	325
	917	Citrus sinensis	orange1.1g042947m.g	MatE-MatE	2	487	322
	918	Citrus sinensis	orange1.1g043161m.g	MatE-MatE	2	444	324
	919	Citrus sinensis	orange1.1g043801m.g	MatE	1	215	161
	920	Citrus sinensis	orange1.1g044433m.g	MatE	1	303	160
	921	Citrus sinensis	orange1.1g044850m.g	MatE	1	250	126
	922	Citrus sinensis	orange1.1g045328m.g	MatE-MatE	2	501	321
	923	Citrus sinensis	orange1.1g045377m.g	MatE	1	256	158
	924	Citrus sinensis	orange1.1g045659m.g	MatE-MatE	2	461	323
	925	Citrus sinensis	orange1.1g046061m.g	MatE-MatE	2	505	321
	926	Citrus sinensis	orange1.1g046971m.g	MatE	1	244	92
	927	Citrus sinensis	orange1.1g047089m.g	MatE	1	183	140
	928	Citrus sinensis	orange1.1g048788m.g	MatE-MatE	2	525	325
	929	Coccomyxa subellipsoidea	Csubel.e_gw1.22.61.1	MatE-MatE	2	469	325
	930	Coccomyxa subellipsoidea	Csubel.estExt_fgenesh1_pg.C_20338	MatE-MatE	2	409	286
	931	Coccomyxa subellipsoidea	Csubel.estExt_Genemark1.C_60208	MatE-MatE	2	384	234
	932	Coccomyxa subellipsoidea	Csubel.fgenesh1_pg.4_#_24	MatE-MatE	2	526	307
	933	Coccomyxa subellipsoidea	Csubel.Genemark1.1886_g	MatE-MatE	2	555	233
	934	Coccomyxa subellipsoidea	Csubel.Genemark1.3270_g	MatE	1	455	155
	935	Coccomyxa subellipsoidea	Csubel.Genemark1.546_g	MatE-MatE	2	547	324
	936	Coccomyxa subellipsoidea	Csubel.Genemark1.5984_g	MatE-MatE	2	499	301
	937	Cucumis melo	MELO3C000668	MatE	1	154	58
	938	Cucumis melo	MELO3C002190	MatE-MatE	2	484	322
	939	Cucumis melo	MELO3C002526	MatE-MatE	2	447	323
	940	Cucumis melo	MELO3C004078	MatE-MatE	2	488	322
	941	Cucumis melo	MELO3C004592	MatE-MatE	2	500	280
	942	Cucumis melo	MELO3C005592	MatE-MatE	2	487	323
	943	Cucumis melo	MELO3C005632	MatE-MatE	2	533	324
	944	Cucumis melo	MELO3C005831	MatE-MatE	2	453	295
	945	Cucumis melo	MELO3C006874	MatE-MatE	2	498	323
	946	Cucumis melo	MELO3C007730	MatE-MatE	2	458	267
	947	Cucumis melo	MELO3C007731	MatE-MatE	2	479	322
	948	Cucumis melo	MELO3C009111	MatE-MatE	2	410	271
	949	Cucumis melo	MELO3C011055	MatE-MatE	2	476	322
	950	Cucumis melo	MELO3C011114	MatE-MatE	2	590	324
	951	Cucumis melo	MELO3C011957	MatE	1	218	151
	952	Cucumis melo	MELO3C012290	MatE-MatE	2	469	321
	953	Cucumis melo	MELO3C012291	MatE-MatE	2	416	274
	954	Cucumis melo	MELO3C013263	XYZ1-MatE	1	599	137
	955	Cucumis melo	MELO3C014595	MatE-MatE	2	521	246
	956	Cucumis melo	MELO3C015417	MatE-MatE	2	532	322
	957	Cucumis melo	MELO3C016689	MatE-MatE	2	481	322
	958	Cucumis melo	MELO3C017343	MatE-MatE	2	496	324
	959	Cucumis melo	MELO3C017344	MatE-MatE	2	496	324
	960	Cucumis melo	MELO3C017345	MatE-MatE	2	516	324
	961	Cucumis melo	MELO3C018814	MatE-MatE	2	513	322
	962	Cucumis melo	MELO3C018815	MatE-MatE	2	489	323
	963	Cucumis melo	MELO3C018967	MatE-MatE	2	484	321
	964	Cucumis melo	MELO3C019406	MatE-MatE-MatE	3	473	284
	965	Cucumis melo	MELO3C021199	MatE-MatE	2	491	321
	966	Cucumis melo	MELO3C021314	MatE-MatE	2	506	322
	967	Cucumis melo	MELO3C022180	MatE-MatE	2	368	231
	968	Cucumis melo	MELO3C023344	MatE	1	549	155
	969	Cucumis melo	MELO3C023345	MatE	1	544	155
	970	Cucumis melo	MELO3C023550	MatE-MatE	2	557	252
	971	Cucumis melo	MELO3C023658	MatE-MatE	2	493	323
	972	Cucumis melo	MELO3C023976	MatE	1	606	91
	973	Cucumis melo	MELO3C025898	MatE	1	103	85
	974	Cucumis melo	MELO3C026023	MatE-MatE	2	571	243
	975	Cucumis melo	MELO3C026255	MatE-MatE	2	368	246
	976	Cucumis melo	MELO3C028562	MatE	1	416	146
	977	Cucumis melo	MELO3C029541	MatE-MatE	2	456	309
	978	Cucumis melo	MELO3C034028	MatE-MatE	2	458	321
	979	Cucumis sativus	CsaV3_1G001030	MatE	1	163	114
	980	Cucumis sativus	CsaV3_1G001040	MatE	1	304	117
	981	Cucumis sativus	CsaV3_1G001050	MatE-MatE	2	495	324
	982	Cucumis sativus	CsaV3_1G004170	MatE	1	223	158
	983	Cucumis sativus	CsaV3_1G004180	MatE	1	281	161
	984	Cucumis sativus	CsaV3_1G004190	MatE-MatE	2	496	324
	985	Cucumis sativus	CsaV3_1G007750	MatE-MatE	2	486	322
	986	Cucumis sativus	CsaV3_1G011510	MatE-MatE	2	496	323
	987	Cucumis sativus	CsaV3_1G039850	MatE-MatE	2	538	322
	988	Cucumis sativus	CsaV3_2G001830	MatE-MatE	2	518	323
	989	Cucumis sativus	CsaV3_2G008050	MatE-MatE	2	486	322
	990	Cucumis sativus	CsaV3_2G008060	MatE-MatE	2	484	323
	991	Cucumis sativus	CsaV3_2G015190	MatE	1	547	155
	992	Cucumis sativus	CsaV3_2G015200	MatE	1	571	156
	993	Cucumis sativus	CsaV3_2G029970	MatE-MatE	2	474	322
	994	Cucumis sativus	CsaV3_2G030540	MatE-MatE	2	588	324
	995	Cucumis sativus	CsaV3_3G016800	MatE-MatE	2	555	323
	996	Cucumis sativus	CsaV3_3G019480	MatE	1	187	153
	997	Cucumis sativus	CsaV3_3G019490	MatE	1	129	120
	998	Cucumis sativus	CsaV3_3G032150	MatE-MatE	2	585	244
	999	Cucumis sativus	CsaV3_3G033180	MatE-MatE	2	534	323
	1000	Cucumis sativus	CsaV3_4G009120	MatE-MatE	2	484	323
	1001	Cucumis sativus	CsaV3_4G024250	MatE-MatE	2	521	246
	1002	Cucumis sativus	CsaV3_4G026780	MatE-MatE	2	554	243
	1003	Cucumis sativus	CsaV3_4G026920	MatE-MatE	2	554	243
	1004	Cucumis sativus	CsaV3_4G033600	MatE-MatE	2	481	323
	1005	Cucumis sativus	CsaV3_5G001150	MatE-MatE	2	487	323
	1006	Cucumis sativus	CsaV3_5G003220	MatE-MatE	2	534	324
	1007	Cucumis sativus	CsaV3_5G003620	MatE-MatE	2	457	229
	1008	Cucumis sativus	CsaV3_5G031190	MatE-MatE	2	504	323
	1009	Cucumis sativus	CsaV3_5G034780	MatE-MatE	2	480	319
	1010	Cucumis sativus	CsaV3_5G034790	MatE-MatE	2	481	321
	1011	Cucumis sativus	CsaV3_5G034800	MatE-MatE	2	485	323
	1012	Cucumis sativus	CsaV3_5G040020	MatE-MatE	2	459	325
	1013	Cucumis sativus	CsaV3_6G000680	MatE-MatE	2	491	321
	1014	Cucumis sativus	CsaV3_6G023870	MatE-MatE	2	526	322
	1015	Cucumis sativus	CsaV3_6G045170	MatE-MatE	2	494	320
	1016	Cucumis sativus	CsaV3_6G045180	MatE-MatE	2	485	319
	1017	Cucumis sativus	CsaV3_7G001750	XYZ15-XYZ15-XYZ1-MatE	1	944	137
	1018	Cucumis sativus	CsaV3_7G003610	MatE-MatE	2	507	323
	1019	Cucumis sativus	CsaV3_7G003620	MatE-MatE	2	516	323
	1020	Cucumis sativus	CsaV3_7G003630	MatE-MatE	2	510	323
	1021	Cucumis sativus	CsaV3_7G003640	MatE-MatE	2	517	323
	1022	Cucumis sativus	CsaV3_7G003650	MatE-MatE	2	513	322
	1023	Cucumis sativus	CsaV3_7G024260	MatE-MatE	2	493	323
	1024	Cucumis sativus	CsaV3_7G031060	MatE-MatE	2	557	252
	1025	Daucus carota	DCAR_002071	MatE-MatE	2	515	244
	1026	Daucus carota	DCAR_003211	MatE-MatE	2	626	250
	1027	Daucus carota	DCAR_003646	MatE	1	482	113
	1028	Daucus carota	DCAR_003677	MatE	1	533	149
	1029	Daucus carota	DCAR_004679	MatE-MatE	2	470	322
	1030	Daucus carota	DCAR_006291	MatE-MatE	2	608	238
	1031	Daucus carota	DCAR_006938	MatE	1	318	163
	1032	Daucus carota	DCAR_008150	MatE-MatE	2	508	322
	1033	Daucus carota	DCAR_008423	MatE-MatE	2	517	323
	1034	Daucus carota	DCAR_009382	MatE-MatE	2	497	318
	1035	Daucus carota	DCAR_010718	MatE-MatE-XYZ40-XYZ26	2	893	323
	1036	Daucus carota	DCAR_011378	MatE-MatE	2	476	324
	1037	Daucus carota	DCAR_011584	MatE-MatE	2	529	301
	1038	Daucus carota	DCAR_011665	MatE-MatE	2	458	320
	1039	Daucus carota	DCAR_011666	MatE-MatE-MatE	3	778	479
	1040	Daucus carota	DCAR_011667	MatE-MatE	2	490	320
	1041	Daucus carota	DCAR_012838	MatE-MatE	2	536	324
	1042	Daucus carota	DCAR_014600	MatE-MatE	2	517	323
	1043	Daucus carota	DCAR_015163	XYZ6-MatE	1	507	163
	1044	Daucus carota	DCAR_015165	MatE-MatE	2	491	324
	1045	Daucus carota	DCAR_015166	MatE-MatE	2	491	324
	1046	Daucus carota	DCAR_016028	MatE	1	277	161
	1047	Daucus carota	DCAR_016029	MatE-MatE	2	509	325
	1048	Daucus carota	DCAR_016951	MatE-MatE-XYZ45	2	958	320
	1049	Daucus carota	DCAR_018165	MatE-MatE	2	532	323
	1050	Daucus carota	DCAR_018648	MatE-MatE	2	447	317
	1051	Daucus carota	DCAR_018788	MatE-MatE	2	438	302
	1052	Daucus carota	DCAR_019300	MatE	1	300	135
	1053	Daucus carota	DCAR_019656	MatE-MatE	2	511	293
	1054	Daucus carota	DCAR_019658	MatE-MatE	2	490	323
	1055	Daucus carota	DCAR_020009	MatE	1	350	130
	1056	Daucus carota	DCAR_020636	MatE-MatE	2	480	301
	1057	Daucus carota	DCAR_020637	MatE-MatE	2	463	309
	1058	Daucus carota	DCAR_021077	MatE	1	431	160
	1059	Daucus carota	DCAR_021078	MatE-MatE	2	453	233
	1060	Daucus carota	DCAR_021173	XYZ31-MatE-MatE	2	777	323
	1061	Daucus carota	DCAR_022401	MatE-MatE	2	560	244
	1062	Daucus carota	DCAR_022402	XYZ34-MatE-MatE	2	689	243
	1063	Daucus carota	DCAR_023105	MatE-MatE	2	489	323
	1064	Daucus carota	DCAR_023294	MatE-MatE	2	455	314
	1065	Daucus carota	DCAR_023621	MatE-MatE	2	483	332
	1066	Daucus carota	DCAR_023999	XYZ1	0	519	#N/A
	1067	Daucus carota	DCAR_025893	MatE-MatE	2	464	299
	1068	Daucus carota	DCAR_025894	MatE-MatE	2	568	323
	1069	Daucus carota	DCAR_025895	MatE-MatE	2	461	323
	1070	Daucus carota	DCAR_025896	MatE-MatE	2	491	323
	1071	Daucus carota	DCAR_025898	MatE-MatE	2	487	334
	1072	Daucus carota	DCAR_025899	MatE-MatE	2	374	243
	1073	Daucus carota	DCAR_026514	MatE	1	247	73
	1074	Daucus carota	DCAR_026847	MatE-MatE	2	512	322
	1075	Daucus carota	DCAR_028655	MatE-MatE	2	506	322
	1076	Daucus carota	DCAR_031150	MatE-MatE	2	529	323
	1077	Daucus carota	DCAR_031151	MatE-MatE	2	511	323
	1078	Daucus carota	DCAR_032287	MatE-MatE	2	472	234
	1079	Dioscorea alata	Dioal.0060s0178	MatE-MatE	2	434	324
	1080	Dioscorea alata	Dioal.0060s0179	MatE-MatE	2	445	323
	1081	Dioscorea alata	Dioal.0160s0017	MatE-MatE	2	456	228
	1082	Dioscorea alata	Dioal.0244s0005	MatE-MatE	2	526	323
	1083	Dioscorea alata	Dioal.0359s0007	MatE-MatE	2	569	267
	1084	Dioscorea alata	Dioal.0370s0075	MatE-MatE	2	460	320
	1085	Dioscorea alata	Dioal.0490s0003	MatE-MatE	2	477	324
	1086	Dioscorea alata	Dioal.0594s0001	MatE-MatE	2	386	275
	1087	Dioscorea alata	Dioal.0594s0018	MatE-MatE	2	506	323
	1088	Dioscorea alata	Dioal.0789s0032	MatE-MatE	2	511	240
	1089	Dioscorea alata	Dioal.0818s0007	MatE-MatE	2	482	249
	1090	Dioscorea alata	Dioal.0895s0017	MatE-MatE	2	517	322
	1091	Dioscorea alata	Dioal.0994s0042	MatE-MatE	2	475	324
	1092	Dioscorea alata	Dioal.1026s0036	MatE-MatE	2	492	322
	1093	Dioscorea alata	Dioal.1124s0034	MatE-MatE	2	432	307
	1094	Dioscorea alata	Dioal.11334s0001	MatE-MatE	2	402	272
	1095	Dioscorea alata	Dioal.1136s0026	MatE-MatE	2	484	324
	1096	Dioscorea alata	Dioal.1209s0025	MatE-MatE	2	525	322
	1097	Dioscorea alata	Dioal.12353s0001	MatE	1	208	144
	1098	Dioscorea alata	Dioal.13016s0001	MatE-MatE	2	387	275
	1099	Dioscorea alata	Dioal.1502s0001	MatE	1	210	161
	1100	Dioscorea alata	Dioal.1577s0007	MatE	1	150	125
	1101	Dioscorea alata	Dioal.1577s0008	MatE	1	210	108
	1102	Dioscorea alata	Dioal.1577s0009	MatE-MatE	2	487	318
	1103	Dioscorea alata	Dioal.1577s0010	MatE-MatE	2	480	321
	1104	Dioscorea alata	Dioal.1619s0020	MatE-MatE	2	583	226
	1105	Dioscorea alata	Dioal.1764s0008	MatE-MatE	2	315	246
	1106	Dioscorea alata	Dioal.2001s0008	MatE-MatE	2	505	322
	1107	Dioscorea alata	Dioal.2013s0008	MatE-MatE	2	396	234
	1108	Dioscorea alata	Dioal.2122s0001	MatE-MatE	2	503	323
	1109	Dioscorea alata	Dioal.2500s0003	MatE-MatE	2	496	323
	1110	Dioscorea alata	Dioal.2620s0002	MatE-MatE	2	434	289
	1111	Dioscorea alata	Dioal.2623s0023	MatE-MatE	2	402	283
	1112	Dioscorea alata	Dioal.2913s0003	MatE-MatE	2	510	322
	1113	Dioscorea alata	Dioal.4010s0004	MatE-MatE	2	464	323
	1114	Dioscorea alata	Dioal.4684s0001	MatE-MatE	2	538	323
	1115	Dioscorea alata	Dioal.4702s0001	MatE-MatE	2	560	324
	1116	Dioscorea alata	Dioal.4829s0001	MatE-MatE	2	396	274
	1117	Dioscorea alata	Dioal.6051s0001	MatE-MatE	2	349	273
	1118	Dioscorea alata	Dioal.6436s0001	MatE-MatE	2	481	253
	1119	Dioscorea alata	Dioal.7864s0001	MatE	1	301	164
	1120	Dioscorea alata	Dioal.8007s0017	MatE	1	515	149
	1121	Dunaliella salina	Dusal.0007s00004	XYZ1	0	641	#N/A
	1122	Dunaliella salina	Dusal.0036s00020	MatE-MatE	2	551	324
	1123	Dunaliella salina	Dusal.0098s00028	MatE	1	127	118
	1124	Dunaliella salina	Dusal.0098s00029	MatE	1	204	118
	1125	Dunaliella salina	Dusal.0120s00003	MatE-MatE	2	780	306
	1126	Dunaliella salina	Dusal.0162s00002	MatE-MatE	2	544	314
	1127	Dunaliella salina	Dusal.0172s00022	MatE-MatE	2	489	315
	1128	Dunaliella salina	Dusal.0388s00014	MatE-MatE	2	623	316
	1129	Dunaliella salina	Dusal.0394s00008	MatE	1	641	71
	1130	Dunaliella salina	Dusal.0394s00009	MatE-MatE	2	581	323
	1131	Dunaliella salina	Dusal.0582s00004	MatE	1	503	151
	1132	Dunaliella salina	Dusal.0735s00003	MatE	1	226	92
	1133	Dunaliella salina	Dusal.2268s00001	MatE	1	293	161
	1134	Dunaliella salina	Dusal.4521s00001	MatE	1	150	121
	1135	Eleusine coracana	ELECO.r07.1AG0004310	MatE-MatE	2	516	322
	1136	Eleusine coracana	ELECO.r07.1AG0018770	MatE-MatE	2	486	323
	1137	Eleusine coracana	ELECO.r07.1AG0028870	MatE-MatE	2	493	325
	1138	Eleusine coracana	ELECO.r07.1AG0028880	MatE-MatE	2	499	325
	1139	Eleusine coracana	ELECO.r07.1AG0034480	MatE-MatE	2	477	323
	1140	Eleusine coracana	ELECO.r07.1AG0044480	MatE-MatE	2	535	252
	1141	Eleusine coracana	ELECO.r07.1BG0052720	MatE-MatE	2	493	322
	1142	Eleusine coracana	ELECO.r07.1BG0052740	MatE-MatE	2	492	322
	1143	Eleusine coracana	ELECO.r07.1BG0079100	MatE-MatE	2	493	325
	1144	Eleusine coracana	ELECO.r07.1BG0079110	MatE-MatE	2	501	325
	1145	Eleusine coracana	ELECO.r07.1BG0084500	MatE-MatE	2	478	323
	1146	Eleusine coracana	ELECO.r07.1BG0084660	MatE-MatE	2	403	275
	1147	Eleusine coracana	ELECO.r07.1BG0094500	MatE-MatE	2	583	259
	1148	Eleusine coracana	ELECO.r07.2AG0099770	MatE	1	535	150
	1149	Eleusine coracana	ELECO.r07.2AG0109750	MatE-MatE	2	491	325
	1150	Eleusine coracana	ELECO.r07.2AG0109760	MatE-MatE	2	476	325
	1151	Eleusine coracana	ELECO.r07.2AG0109770	MatE-MatE	2	461	301
	1152	Eleusine coracana	ELECO.r07.2AG0109800	MatE	1	320	161
	1153	Eleusine coracana	ELECO.r07.2AG0109810	MatE-MatE	2	475	325
	1154	Eleusine coracana	ELECO.r07.2AG0109820	MatE-MatE	2	488	323
	1155	Eleusine coracana	ELECO.r07.2AG0109830	MatE	1	348	72
	1156	Eleusine coracana	ELECO.r07.2AG0114310	MatE-MatE	2	556	321
	1157	Eleusine coracana	ELECO.r07.2AG0122680	MatE-MatE	2	484	323
	1158	Eleusine coracana	ELECO.r07.2AG0150900	MatE-MatE	2	551	321
	1159	Eleusine coracana	ELECO.r07.2BG0153220	MatE	1	534	150
	1160	Eleusine coracana	ELECO.r07.2BG0163300	MatE-MatE	2	436	294
	1161	Eleusine coracana	ELECO.r07.2BG0163310	MatE-MatE	2	485	324
	1162	Eleusine coracana	ELECO.r07.2BG0163320	MatE-MatE	2	503	325
	1163	Eleusine coracana	ELECO.r07.2BG0163330	MatE-MatE	2	359	275
	1164	Eleusine coracana	ELECO.r07.2BG0163360	MatE-MatE	2	420	295
	1165	Eleusine coracana	ELECO.r07.2BG0163370	MatE-MatE	2	507	287
	1166	Eleusine coracana	ELECO.r07.2BG0163380	MatE-MatE	2	473	318
	1167	Eleusine coracana	ELECO.r07.2BG0163390	MatE-MatE	2	484	325
	1168	Eleusine coracana	ELECO.r07.2BG0168110	MatE-MatE	2	557	321
	1169	Eleusine coracana	ELECO.r07.2BG0178040	MatE-MatE	2	433	208
	1170	Eleusine coracana	ELECO.r07.2BG0196340	MatE-MatE	2	572	324
	1171	Eleusine coracana	ELECO.r07.2BG0206320	MatE-MatE	2	497	321
	1172	Eleusine coracana	ELECO.r07.3AG0207500	MatE-MatE-XYZ21	2	652	321
	1173	Eleusine coracana	ELECO.r07.3AG0208980	MatE-MatE	2	510	323
	1174	Eleusine coracana	ELECO.r07.3AG0225830	MatE-MatE	2	478	323
	1175	Eleusine coracana	ELECO.r07.3AG0227750	MatE-MatE	2	494	323
	1176	Eleusine coracana	ELECO.r07.3AG0227760	MatE	1	256	144
	1177	Eleusine coracana	ELECO.r07.3AG0227770	MatE	1	317	161
	1178	Eleusine coracana	ELECO.r07.3AG0236650	MatE-MatE	2	493	322
	1179	Eleusine coracana	ELECO.r07.3AG0238950	MatE-MatE	2	549	244
	1180	Eleusine coracana	ELECO.r07.3AG0239790	MatE-MatE	2	604	324
	1181	Eleusine coracana	ELECO.r07.3BG0252530	MatE-MatE	2	433	246
	1182	Eleusine coracana	ELECO.r07.3BG0254060	MatE-MatE	2	510	323
	1183	Eleusine coracana	ELECO.r07.3BG0270630	MatE-MatE	2	477	323
	1184	Eleusine coracana	ELECO.r07.3BG0273320	MatE-MatE	2	482	298
	1185	Eleusine coracana	ELECO.r07.3BG0273330	MatE-MatE	2	508	322
	1186	Eleusine coracana	ELECO.r07.3BG0273340	MatE-MatE	2	494	322
	1187	Eleusine coracana	ELECO.r07.3BG0288240	MatE-MatE	2	611	324
	1188	Eleusine coracana	ELECO.r07.3BG0289060	MatE-MatE	2	550	244
	1189	Eleusine coracana	ELECO.r07.3BG0291380	MatE-MatE	2	496	322
	1190	Eleusine coracana	ELECO.r07.4AG0306910	MatE-MatE	2	559	324
	1191	Eleusine coracana	ELECO.r07.4AG0317630	MatE-MatE	2	415	221
	1192	Eleusine coracana	ELECO.r07.4AG0321340	MatE-MatE	2	476	324
	1193	Eleusine coracana	ELECO.r07.4BG0337930	MatE-MatE	2	557	324
	1194	Eleusine coracana	ELECO.r07.4BG0349010	MatE	1	309	160
	1195	Eleusine coracana	ELECO.r07.4BG0357060	MatE-MatE	2	476	324
	1196	Eleusine coracana	ELECO.r07.4BG0358160	MatE-MatE	2	489	323
	1197	Eleusine coracana	ELECO.r07.5AG0363930	MatE-MatE	2	392	254
	1198	Eleusine coracana	ELECO.r07.5AG0363940	MatE	1	279	126
	1199	Eleusine coracana	ELECO.r07.5AG0379790	MatE-MatE	2	509	321
	1200	Eleusine coracana	ELECO.r07.5AG0389030	MatE-MatE	2	477	245
	1201	Eleusine coracana	ELECO.r07.5AG0398090	MatE-MatE	2	494	321
	1202	Eleusine coracana	ELECO.r07.5BG0412030	MatE-MatE	2	388	277
	1203	Eleusine coracana	ELECO.r07.5BG0412040	MatE-MatE	2	499	324
	1204	Eleusine coracana	ELECO.r07.5BG0426840	MatE-MatE	2	502	321
	1205	Eleusine coracana	ELECO.r07.5BG0446670	MatE-MatE	2	494	321
	1206	Eleusine coracana	ELECO.r07.5BG0446690	MatE	1	191	107
	1207	Eleusine coracana	ELECO.r07.6AG0506950	MatE-MatE	2	487	323
	1208	Eleusine coracana	ELECO.r07.6AG0519780	MatE-MatE	2	573	324
	1209	Eleusine coracana	ELECO.r07.6AG0519790	MatE-MatE	2	477	324
	1210	Eleusine coracana	ELECO.r07.6AG0529000	MatE-MatE	2	551	322
	1211	Eleusine coracana	ELECO.r07.6AG0538220	MatE-MatE	2	447	234
	1212	Eleusine coracana	ELECO.r07.6AG0538230	MatE-MatE	2	479	322
	1213	Eleusine coracana	ELECO.r07.6AG0538240	MatE-MatE	2	480	322
	1214	Eleusine coracana	ELECO.r07.6AG0541520	MatE-MatE	2	473	236
	1215	Eleusine coracana	ELECO.r07.6AG0541570	MatE-MatE	2	503	324
	1216	Eleusine coracana	ELECO.r07.6AG0542840	MatE-MatE	2	561	324
	1217	Eleusine coracana	ELECO.r07.6AG0543290	MatE-MatE	2	475	323
	1218	Eleusine coracana	ELECO.r07.6AG0543300	MatE-MatE	2	472	322
	1219	Eleusine coracana	ELECO.r07.6AG0550220	MatE-MatE	2	364	242
	1220	Eleusine coracana	ELECO.r07.6BG0459020	MatE-MatE	2	482	316
	1221	Eleusine coracana	ELECO.r07.6BG0471990	MatE-MatE	2	487	324
	1222	Eleusine coracana	ELECO.r07.6BG0472000	MatE-MatE	2	477	324
	1223	Eleusine coracana	ELECO.r07.6BG0483030	MatE-MatE	2	547	322
	1224	Eleusine coracana	ELECO.r07.6BG0491470	MatE-MatE	2	418	312
	1225	Eleusine coracana	ELECO.r07.6BG0491480	MatE-MatE-MatE	3	951	479
	1226	Eleusine coracana	ELECO.r07.6BG0494800	MatE	1	281	161
	1227	Eleusine coracana	ELECO.r07.6BG0496040	MatE-MatE	2	557	324
	1228	Eleusine coracana	ELECO.r07.6BG0496490	MatE-MatE	2	476	324
	1229	Eleusine coracana	ELECO.r07.6BG0496500	MatE-MatE	2	472	323
	1230	Eleusine coracana	ELECO.r07.6BG0503810	MatE-MatE	2	475	323
	1231	Eleusine coracana	ELECO.r07.7AG0568350	MatE-MatE	2	574	322
	1232	Eleusine coracana	ELECO.r07.7AG0569230	MatE-MatE	2	479	282
	1233	Eleusine coracana	ELECO.r07.7AG0569240	MatE-MatE	2	335	172
	1234	Eleusine coracana	ELECO.r07.7AG0569250	MatE-MatE	2	496	323
	1235	Eleusine coracana	ELECO.r07.7BG0599730	MatE-MatE	2	483	322
	1236	Eleusine coracana	ELECO.r07.7BG0600970	MatE-MatE	2	509	323
	1237	Eleusine coracana	ELECO.r07.7BG0600980	MatE-MatE	2	354	205
	1238	Eleusine coracana	ELECO.r07.7BG0600990	MatE-MatE	2	499	323
	1239	Eleusine coracana	ELECO.r07.8AG0633320	MatE-MatE	2	497	324
	1240	Eleusine coracana	ELECO.r07.8AG0634670	MatE-MatE	2	481	323
	1241	Eleusine coracana	ELECO.r07.8AG0634680	MatE-MatE	2	475	322
	1242	Eleusine coracana	ELECO.r07.8AG0639610	MatE-MatE	2	507	290
	1243	Eleusine coracana	ELECO.r07.8AG0640200	MatE-MatE	2	511	324
	1244	Eleusine coracana	ELECO.r07.8AG0641230	MatE-MatE	2	483	324
	1245	Eleusine coracana	ELECO.r07.8BG0662380	MatE-MatE	2	477	325
	1246	Eleusine coracana	ELECO.r07.8BG0663640	MatE-MatE	2	485	322
	1247	Eleusine coracana	ELECO.r07.8BG0663650	MatE-MatE	2	486	322
	1248	Eleusine coracana	ELECO.r07.8BG0668280	MatE-MatE	2	523	321
	1249	Eleusine coracana	ELECO.r07.8BG0668810	MatE-MatE	2	514	323
	1250	Eleusine coracana	ELECO.r07.8BG0669700	MatE-MatE	2	480	324
	1251	Eleusine coracana	ELECO.r07.9AG0672120	MatE-MatE	2	542	245
	1252	Eleusine coracana	ELECO.r07.9AG0673190	MatE-MatE	2	499	321
	1253	Eleusine coracana	ELECO.r07.9AG0678040	MatE-MatE	2	552	319
	1254	Eleusine coracana	ELECO.r07.9BG0695660	MatE-MatE	2	542	245
	1255	Eleusine coracana	ELECO.r07.9BG0696830	MatE-MatE	2	319	227
	1256	Eleusine coracana	ELECO.r07.9BG0701770	MatE-MatE	2	552	319
	1257	Eleusine coracana	ELECO.r07.UnG0727790	MatE-MatE	2	403	275
	1258	Eruca vesicaria	Eruve.0007s0031	MatE-MatE	2	519	323
	1259	Eruca vesicaria	Eruve.0007s0119	MatE-MatE	2	476	324
	1260	Eruca vesicaria	Eruve.0011s0044	MatE-MatE	2	505	324
	1261	Eruca vesicaria	Eruve.0040s0030	MatE-MatE	2	497	313
	1262	Eruca vesicaria	Eruve.0049s0019	MatE-MatE	2	483	323
	1263	Eruca vesicaria	Eruve.0049s0020	MatE-MatE	2	481	324
	1264	Eruca vesicaria	Eruve.0049s0050	MatE-MatE	2	503	323
	1265	Eruca vesicaria	Eruve.0060s0013	MatE-MatE	2	398	247
	1266	Eruca vesicaria	Eruve.0063s0096	MatE	1	231	157
	1267	Eruca vesicaria	Eruve.0098s0040	MatE-MatE	2	489	323
	1268	Eruca vesicaria	Eruve.0103s0083	MatE	1	537	157
	1269	Eruca vesicaria	Eruve.0122s0083	MatE-MatE	2	502	322
	1270	Eruca vesicaria	Eruve.0132s0017	MatE-MatE	2	502	323
	1271	Eruca vesicaria	Eruve.0152s0013	MatE-MatE	2	294	208
	1272	Eruca vesicaria	Eruve.0162s0013	MatE	1	538	149
	1273	Eruca vesicaria	Eruve.0169s0008	MatE-MatE	2	541	321
	1274	Eruca vesicaria	Eruve.0216s0014	MatE-MatE	2	502	321
	1275	Eruca vesicaria	Eruve.0233s0020	MatE-MatE	2	490	312
	1276	Eruca vesicaria	Eruve.0243s0023	MatE	1	519	149
	1277	Eruca vesicaria	Eruve.0252s0042	MatE-MatE	2	497	322
	1278	Eruca vesicaria	Eruve.0279s0014	MatE-MatE	2	517	314
	1279	Eruca vesicaria	Eruve.0282s0026	MatE-MatE	2	488	318
	1280	Eruca vesicaria	Eruve.0286s0027	MatE-MatE	2	505	323
	1281	Eruca vesicaria	Eruve.0314s0045	MatE-MatE	2	529	249
	1282	Eruca vesicaria	Eruve.0342s0034	MatE-MatE	2	481	324
	1283	Eruca vesicaria	Eruve.0344s0029	MatE	1	372	151
	1284	Eruca vesicaria	Eruve.0344s0030	MatE	1	557	153
	1285	Eruca vesicaria	Eruve.0355s0067	MatE-MatE	2	486	322
	1286	Eruca vesicaria	Eruve.0355s0068	MatE-MatE	2	487	322
	1287	Eruca vesicaria	Eruve.0364s0006	MatE-MatE	2	505	323
	1288	Eruca vesicaria	Eruve.0394s0034	MatE-MatE	2	439	316
	1289	Eruca vesicaria	Eruve.0397s0024	MatE-MatE	2	462	294
	1290	Eruca vesicaria	Eruve.0423s0025	MatE-MatE	2	507	324
	1291	Eruca vesicaria	Eruve.0440s0013	MatE-MatE	2	519	245
	1292	Eruca vesicaria	Eruve.0465s0014	MatE-MatE	2	505	323
	1293	Eruca vesicaria	Eruve.0485s0018	MatE	1	173	157
	1294	Eruca vesicaria	Eruve.0559s0026	MatE	1	155	86
	1295	Eruca vesicaria	Eruve.0559s0029	MatE	1	320	161
	1296	Eruca vesicaria	Eruve.0607s0012	MatE-MatE	2	359	237
	1297	Eruca vesicaria	Eruve.0629s0024	MatE-MatE	2	501	324
	1298	Eruca vesicaria	Eruve.0697s0004	MatE-MatE	2	563	224
	1299	Eruca vesicaria	Eruve.0698s0029	MatE	1	535	149
	1300	Eruca vesicaria	Eruve.0702s0014	MatE-MatE	2	479	323
	1301	Eruca vesicaria	Eruve.0704s0032	MatE-MatE	2	481	324
	1302	Eruca vesicaria	Eruve.0724s0011	MatE-MatE	2	507	325
	1303	Eruca vesicaria	Eruve.0726s0013	MatE	1	314	91
	1304	Eruca vesicaria	Eruve.0748s0029	MatE-MatE	2	480	321
	1305	Eruca vesicaria	Eruve.0754s0011	MatE-MatE	2	506	323
	1306	Eruca vesicaria	Eruve.0754s0012	MatE-MatE	2	513	323
	1307	Eruca vesicaria	Eruve.0769s0017	MatE-MatE	2	485	321
	1308	Eruca vesicaria	Eruve.0793s0028	MatE-MatE	2	526	239
	1309	Eruca vesicaria	Eruve.0795s0008	MatE-MatE	2	396	272
	1310	Eruca vesicaria	Eruve.0836s0021	MatE-MatE	2	536	321
	1311	Eruca vesicaria	Eruve.0839s0005	MatE-MatE	2	483	323
	1312	Eruca vesicaria	Eruve.0890s0024	MatE-MatE	2	494	323
	1313	Eruca vesicaria	Eruve.0914s0006	MatE-MatE	2	530	312
	1314	Eruca vesicaria	Eruve.0939s0007	MatE-MatE	2	502	323
	1315	Eruca vesicaria	Eruve.0939s0008	MatE-MatE	2	495	323
	1316	Eruca vesicaria	Eruve.0939s0032	MatE-MatE	2	514	325
	1317	Eruca vesicaria	Eruve.1047s0012	MatE-MatE	2	486	324
	1318	Eruca vesicaria	Eruve.1073s0015	MatE-MatE	2	505	323
	1319	Eruca vesicaria	Eruve.1108s0014	MatE-MatE	2	536	241
	1320	Eruca vesicaria	Eruve.1126s0034	MatE-MatE	2	508	323
	1321	Eruca vesicaria	Eruve.1171s0001	MatE-MatE	2	485	322
	1322	Eruca vesicaria	Eruve.1171s0002	MatE-MatE	2	480	322
	1323	Eruca vesicaria	Eruve.1171s0003	MatE-MatE	2	486	322
	1324	Eruca vesicaria	Eruve.11751s0001	MatE	1	132	74
	1325	Eruca vesicaria	Eruve.1181s0004	MatE-MatE	2	489	312
	1326	Eruca vesicaria	Eruve.1182s0009	MatE-MatE	2	531	324
	1327	Eruca vesicaria	Eruve.1197s0021	MatE-MatE	2	527	322
	1328	Eruca vesicaria	Eruve.1291s0009	MatE-MatE	2	495	323
	1329	Eruca vesicaria	Eruve.1291s0010	MatE-MatE	2	495	323
	1330	Eruca vesicaria	Eruve.1291s0011	MatE-MatE	2	453	324
	1331	Eruca vesicaria	Eruve.12941s0001	MatE-MatE	2	393	322
	1332	Eruca vesicaria	Eruve.1298s0005	MatE-MatE	2	509	323
	1333	Eruca vesicaria	Eruve.1329s0008	MatE-MatE	2	543	225
	1334	Eruca vesicaria	Eruve.1364s0004	MatE-MatE	2	480	324
	1335	Eruca vesicaria	Eruve.1377s0002	MatE-MatE	2	507	321
	1336	Eruca vesicaria	Eruve.1387s0004	MatE-MatE	2	482	324
	1337	Eruca vesicaria	Eruve.1391s0015	MatE-MatE	2	449	248
	1338	Eruca vesicaria	Eruve.1398s0011	MatE-MatE	2	484	323
	1339	Eruca vesicaria	Eruve.1398s0012	MatE-MatE	2	471	324
	1340	Eruca vesicaria	Eruve.1458s0020	MatE-MatE	2	504	324
	1341	Eruca vesicaria	Eruve.1475s0035	MatE	1	153	84
	1342	Eruca vesicaria	Eruve.1519s0008	MatE-MatE	2	472	324
	1343	Eruca vesicaria	Eruve.1539s0019	MatE	1	263	161
	1344	Eruca vesicaria	Eruve.1539s0021	XYZ36-XYZ35-MatE	1	1545	145
	1345	Eruca vesicaria	Eruve.1566s0035	MatE-MatE	2	397	247
	1346	Eruca vesicaria	Eruve.1572s0031	MatE	1	153	84
	1347	Eruca vesicaria	Eruve.1605s0001	MatE-MatE	2	396	273
	1348	Eruca vesicaria	Eruve.1628s0012	MatE-MatE	2	486	323
	1349	Eruca vesicaria	Eruve.1638s0018	MatE-MatE	2	519	323
	1350	Eruca vesicaria	Eruve.1653s0001	MatE-MatE	2	482	324
	1351	Eruca vesicaria	Eruve.16593s0001	MatE	1	123	62
	1352	Eruca vesicaria	Eruve.1820s0021	MatE-MatE	2	498	316
	1353	Eruca vesicaria	Eruve.1834s0013	MatE-MatE	2	497	321
	1354	Eruca vesicaria	Eruve.1841s0001	MatE-MatE	2	401	271
	1355	Eruca vesicaria	Eruve.1841s0008	MatE-MatE	2	493	321
	1356	Eruca vesicaria	Eruve.1874s0001	MatE-MatE	2	483	323
	1357	Eruca vesicaria	Eruve.1891s0018	MatE-MatE	2	337	243
	1358	Eruca vesicaria	Eruve.2016s0003	MatE-MatE	2	484	322
	1359	Eruca vesicaria	Eruve.2045s0014	MatE	1	216	147
	1360	Eruca vesicaria	Eruve.2045s0016	MatE-MatE	2	504	324
	1361	Eruca vesicaria	Eruve.2239s0002	MatE-MatE	2	489	322
	1362	Eruca vesicaria	Eruve.2295s0003	MatE-MatE	2	559	233
	1363	Eruca vesicaria	Eruve.2303s0001	MatE-MatE	2	481	324
	1364	Eruca vesicaria	Eruve.2361s0015	MatE-MatE	2	487	323
	1365	Eruca vesicaria	Eruve.2530s0003	MatE-MatE	2	518	242
	1366	Eruca vesicaria	Eruve.2741s0020	MatE-MatE	2	489	322
	1367	Eruca vesicaria	Eruve.2741s0021	MatE-MatE	2	480	321
	1368	Eruca vesicaria	Eruve.2824s0003	MatE-MatE	2	483	321
	1369	Eruca vesicaria	Eruve.2940s0009	MatE-MatE	2	536	321
	1370	Eruca vesicaria	Eruve.2981s0005	MatE-MatE	2	505	321
	1371	Eruca vesicaria	Eruve.3307s0007	MatE-MatE	2	478	292
	1372	Eruca vesicaria	Eruve.3365s0004	MatE-MatE	2	483	288
	1373	Eruca vesicaria	Eruve.3366s0002	MatE-MatE	2	486	323
	1374	Eruca vesicaria	Eruve.3412s0009	MatE-MatE	2	505	323
	1375	Eruca vesicaria	Eruve.3678s0001	MatE-MatE	2	432	200
	1376	Eruca vesicaria	Eruve.3784s0001	MatE-MatE	2	531	324
	1377	Eruca vesicaria	Eruve.3927s0003	MatE-MatE	2	498	316
	1378	Eruca vesicaria	Eruve.3933s0009	MatE-MatE	2	483	321
	1379	Eruca vesicaria	Eruve.3941s0003	MatE-MatE	2	481	324
	1380	Eruca vesicaria	Eruve.3966s0004	MatE-MatE	2	497	322
	1381	Eruca vesicaria	Eruve.3966s0005	MatE-MatE	2	488	322
	1382	Eruca vesicaria	Eruve.3971s0006	MatE-MatE	2	506	323
	1383	Eruca vesicaria	Eruve.3971s0007	MatE-MatE	2	513	323
	1384	Eruca vesicaria	Eruve.3997s0011	MatE-MatE	2	495	323
	1385	Eruca vesicaria	Eruve.3997s0012	MatE-MatE	2	494	323
	1386	Eruca vesicaria	Eruve.3997s0013	MatE-MatE	2	453	324
	1387	Eruca vesicaria	Eruve.4004s0002	MatE-MatE	2	533	324
	1388	Eruca vesicaria	Eruve.4148s0001	MatE-MatE	2	398	274
	1389	Eruca vesicaria	Eruve.4474s0001	MatE-MatE	2	475	298
	1390	Eruca vesicaria	Eruve.4560s0009	MatE-MatE	2	489	323
	1391	Eruca vesicaria	Eruve.4560s0010	MatE-MatE	2	406	278
	1392	Eruca vesicaria	Eruve.4718s0008	MatE-MatE	2	487	322
	1393	Eruca vesicaria	Eruve.4718s0009	MatE-MatE	2	486	322
	1394	Eruca vesicaria	Eruve.4734s0006	MatE-MatE	2	497	313
	1395	Eruca vesicaria	Eruve.5549s0003	MatE-MatE	2	476	323
	1396	Eruca vesicaria	Eruve.6090s0005	MatE-MatE	2	500	323
	1397	Eruca vesicaria	Eruve.6090s0006	MatE-MatE	2	373	248
	1398	Eruca vesicaria	Eruve.6128s0001	MatE-MatE	2	492	323
	1399	Eruca vesicaria	Eruve.6139s0001	MatE-MatE	2	486	322
	1400	Eruca vesicaria	Eruve.6139s0002	MatE-MatE	2	487	322
	1401	Eruca vesicaria	Eruve.6139s0003	MatE-MatE	2	486	322
	1402	Eruca vesicaria	Eruve.6413s0003	MatE-MatE	2	514	325
	1403	Eruca vesicaria	Eruve.6653s0002	MatE	1	555	153
	1404	Eruca vesicaria	Eruve.7264s0001	MatE	1	190	138
	1405	Eruca vesicaria	Eruve.7264s0003	MatE-MatE	2	415	300
	1406	Eruca vesicaria	Eruve.7687s0001	MatE	1	308	163
	1407	Eruca vesicaria	Eruve.7746s0001	MatE	1	279	162
	1408	Eruca vesicaria	Eruve.7874s0001	MatE	1	155	86
	1409	Eruca vesicaria	Eruve.7955s0001	MatE-MatE	2	485	321
	1410	Eruca vesicaria	Eruve.9379s0001	MatE-MatE	2	501	324
	1411	Eucalyptus grandis	Eucgr.A00475	MatE-MatE	2	492	322
	1412	Eucalyptus grandis	Eucgr.A00615	MatE-MatE	2	556	244
	1413	Eucalyptus grandis	Eucgr.A00719	MatE-MatE	2	470	324
	1414	Eucalyptus grandis	Eucgr.A01710	MatE-MatE	2	520	322
	1415	Eucalyptus grandis	Eucgr.A02047	MatE-MatE	2	495	321
	1416	Eucalyptus grandis	Eucgr.A02048	MatE-MatE	2	494	321
	1417	Eucalyptus grandis	Eucgr.A02154	MatE-MatE	2	489	321
	1418	Eucalyptus grandis	Eucgr.A02155	MatE-MatE	2	490	321
	1419	Eucalyptus grandis	Eucgr.A02156	MatE-MatE	2	488	321
	1420	Eucalyptus grandis	Eucgr.A02157	MatE	1	209	136
	1421	Eucalyptus grandis	Eucgr.A02158	MatE-MatE	2	388	293
	1422	Eucalyptus grandis	Eucgr.A02386	MatE-MatE	2	423	204
	1423	Eucalyptus grandis	Eucgr.A02755	MatE-MatE	2	495	322
	1424	Eucalyptus grandis	Eucgr.A02813	MatE-MatE	2	465	309
	1425	Eucalyptus grandis	Eucgr.B00053	MatE-MatE	2	470	322
	1426	Eucalyptus grandis	Eucgr.B00054	MatE-MatE	2	506	322
	1427	Eucalyptus grandis	Eucgr.B00055	MatE-MatE	2	502	323
	1428	Eucalyptus grandis	Eucgr.B00056	MatE-MatE	2	463	323
	1429	Eucalyptus grandis	Eucgr.B00058	MatE-MatE	2	493	322
	1430	Eucalyptus grandis	Eucgr.B02867	MatE-MatE	2	496	324
	1431	Eucalyptus grandis	Eucgr.B02868	MatE-MatE	2	489	324
	1432	Eucalyptus grandis	Eucgr.B02869	MatE-MatE	2	472	275
	1433	Eucalyptus grandis	Eucgr.B02870	MatE	1	85	51
	1434	Eucalyptus grandis	Eucgr.B02871	MatE-MatE	2	481	324
	1435	Eucalyptus grandis	Eucgr.B02872	MatE-MatE	2	489	324
	1436	Eucalyptus grandis	Eucgr.B02873	MatE-MatE	2	474	318
	1437	Eucalyptus grandis	Eucgr.B02875	MatE-MatE	2	505	324
	1438	Eucalyptus grandis	Eucgr.B02877	MatE-MatE	2	418	317
	1439	Eucalyptus grandis	Eucgr.B03290	MatE-MatE	2	502	321
	1440	Eucalyptus grandis	Eucgr.B03292	MatE-MatE	2	406	278
	1441	Eucalyptus grandis	Eucgr.B03293	MatE-MatE	2	409	279
	1442	Eucalyptus grandis	Eucgr.B03295	MatE-MatE	2	532	323
	1443	Eucalyptus grandis	Eucgr.C00965	MatE-MatE	2	529	321
	1444	Eucalyptus grandis	Eucgr.C02272	MatE-MatE	2	383	318
	1445	Eucalyptus grandis	Eucgr.C02273	MatE	1	398	107
	1446	Eucalyptus grandis	Eucgr.C02396	MatE-MatE	2	491	323
	1447	Eucalyptus grandis	Eucgr.C02398	MatE-MatE	2	396	275
	1448	Eucalyptus grandis	Eucgr.C02400	MatE-MatE	2	380	250
	1449	Eucalyptus grandis	Eucgr.C02401	MatE	1	103	49
	1450	Eucalyptus grandis	Eucgr.C02406	MatE	1	186	111
	1451	Eucalyptus grandis	Eucgr.C02409	MatE-MatE	2	409	297
	1452	Eucalyptus grandis	Eucgr.C02411	MatE-MatE	2	491	323
	1453	Eucalyptus grandis	Eucgr.C02413	MatE-MatE	2	487	323
	1454	Eucalyptus grandis	Eucgr.C02419	MatE-MatE	2	491	323
	1455	Eucalyptus grandis	Eucgr.D01312	MatE-MatE	2	397	275
	1456	Eucalyptus grandis	Eucgr.D01315	MatE-MatE	2	512	321
	1457	Eucalyptus grandis	Eucgr.D01316	MatE-MatE	2	514	323
	1458	Eucalyptus grandis	Eucgr.D01922	MatE-MatE	2	392	276
	1459	Eucalyptus grandis	Eucgr.D01923	MatE-MatE	2	497	325
	1460	Eucalyptus grandis	Eucgr.D01969	MatE-MatE	2	453	309
	1461	Eucalyptus grandis	Eucgr.D01972	MatE-MatE	2	430	238
	1462	Eucalyptus grandis	Eucgr.E00116	MatE-MatE	2	500	324
	1463	Eucalyptus grandis	Eucgr.F00271	MatE-MatE	2	357	237
	1464	Eucalyptus grandis	Eucgr.F00275	MatE	1	224	157
	1465	Eucalyptus grandis	Eucgr.F00276	MatE-MatE	2	411	234
	1466	Eucalyptus grandis	Eucgr.F00278	MatE-MatE	2	452	228
	1467	Eucalyptus grandis	Eucgr.F00387	MatE-MatE	2	513	322
	1468	Eucalyptus grandis	Eucgr.F00501	MatE-MatE	2	400	272
	1469	Eucalyptus grandis	Eucgr.F00502	XYZ1-MatE	1	437	158
	1470	Eucalyptus grandis	Eucgr.F00504	MatE	1	242	161
	1471	Eucalyptus grandis	Eucgr.F00505	MatE-MatE	2	493	320
	1472	Eucalyptus grandis	Eucgr.F00506	MatE	1	261	158
	1473	Eucalyptus grandis	Eucgr.F00509	MatE-MatE	2	483	310
	1474	Eucalyptus grandis	Eucgr.F01152	MatE-MatE	2	501	323
	1475	Eucalyptus grandis	Eucgr.F01153	MatE-MatE	2	422	251
	1476	Eucalyptus grandis	Eucgr.F01154	MatE-MatE	2	492	323
	1477	Eucalyptus grandis	Eucgr.F01527	MatE-MatE	2	484	322
	1478	Eucalyptus grandis	Eucgr.F02179	MatE-MatE	2	539	324
	1479	Eucalyptus grandis	Eucgr.F02633	MatE-MatE	2	495	323
	1480	Eucalyptus grandis	Eucgr.G01719	MatE	1	583	151
	1481	Eucalyptus grandis	Eucgr.G02226	MatE	1	381	161
	1482	Eucalyptus grandis	Eucgr.G03382	MatE	1	466	93
	1483	Eucalyptus grandis	Eucgr.G03383	MatE	1	466	93
	1484	Eucalyptus grandis	Eucgr.H01657	MatE-MatE	2	409	286
	1485	Eucalyptus grandis	Eucgr.H03952	MatE-MatE	2	456	309
	1486	Eucalyptus grandis	Eucgr.H04732	MatE-MatE	2	494	323
	1487	Eucalyptus grandis	Eucgr.I01242	MatE-MatE	2	514	323
	1488	Eucalyptus grandis	Eucgr.I01314	MatE	1	389	146
	1489	Eucalyptus grandis	Eucgr.I01509	MatE-MatE	2	633	226
	1490	Eucalyptus grandis	Eucgr.J00768	MatE-MatE	2	528	245
	1491	Eucalyptus grandis	Eucgr.J01527	MatE-MatE	2	511	318
	1492	Eucalyptus grandis	Eucgr.J01528	MatE-MatE	2	482	324
	1493	Eucalyptus grandis	Eucgr.J02520	MatE-MatE	2	594	219
	1494	Eucalyptus grandis	Eucgr.J03200	MatE	1	224	95
	1495	Eucalyptus grandis	Eucgr.K00224	MatE-MatE	2	450	322
	1496	Eucalyptus grandis	Eucgr.K01280	MatE	1	342	161
	1497	Eucalyptus grandis	Eucgr.K01550	MatE-MatE	2	479	321
	1498	Eucalyptus grandis	Eucgr.K02246	MatE-MatE	2	499	324
	1499	Eucalyptus grandis	Eucgr.L00936	MatE-MatE	2	568	219
	1500	Eucalyptus grandis	Eucgr.L01178	MatE	1	164	97
	1501	Eucalyptus grandis	Eucgr.L02464	MatE	1	280	161
	1502	Eucalyptus grandis	Eucgr.L02523	MatE	1	188	126
	1503	Eucalyptus grandis	Eucgr.L02538	MatE	1	374	163
	1504	Eucalyptus grandis	Eucgr.L02539	MatE-MatE	2	397	306
	1505	Eucalyptus grandis	Eucgr.L03433	MatE	1	257	154
	1506	Eutrema salsugineum	Thhalv10000106m.g	MatE	1	564	151
	1507	Eutrema salsugineum	Thhalv10002512m.g	MatE-MatE	2	476	323
	1508	Eutrema salsugineum	Thhalv10002904m.g	MatE-MatE	2	483	323
	1509	Eutrema salsugineum	Thhalv10003032m.g	MatE-MatE	2	469	324
	1510	Eutrema salsugineum	Thhalv10004047m.g	MatE-MatE	2	506	322
	1511	Eutrema salsugineum	Thhalv10004087m.g	MatE-MatE	2	488	321
	1512	Eutrema salsugineum	Thhalv10004090m.g	MatE-MatE	2	486	322
	1513	Eutrema salsugineum	Thhalv10005286m.g	MatE-MatE	2	494	322
	1514	Eutrema salsugineum	Thhalv10005907m.g	MatE-MatE	2	507	321
	1515	Eutrema salsugineum	Thhalv10007376m.g	MatE-MatE	2	519	323
	1516	Eutrema salsugineum	Thhalv10007409m.g	MatE-MatE	2	507	324
	1517	Eutrema salsugineum	Thhalv10007460m.g	MatE-MatE	2	494	319
	1518	Eutrema salsugineum	Thhalv10007464m.g	MatE-MatE	2	493	319
	1519	Eutrema salsugineum	Thhalv10007529m.g	MatE-MatE	2	475	323
	1520	Eutrema salsugineum	Thhalv10009778m.g	MatE-MatE	2	497	320
	1521	Eutrema salsugineum	Thhalv10009930m.g	MatE-MatE	2	508	300
	1522	Eutrema salsugineum	Thhalv10011401m.g	MatE-MatE	2	515	245
	1523	Eutrema salsugineum	Thhalv10011435m.g	MatE-MatE	2	485	322
	1524	Eutrema salsugineum	Thhalv10011437m.g	MatE-MatE	2	484	322
	1525	Eutrema salsugineum	Thhalv10013302m.g	MatE-MatE	2	507	323
	1526	Eutrema salsugineum	Thhalv10013347m.g	MatE-MatE	2	497	312
	1527	Eutrema salsugineum	Thhalv10013374m.g	MatE-MatE	2	489	323
	1528	Eutrema salsugineum	Thhalv10013393m.g	MatE-MatE	2	486	322
	1529	Eutrema salsugineum	Thhalv10015455m.g	MatE-MatE	2	514	320
	1530	Eutrema salsugineum	Thhalv10015947m.g	MatE-MatE	2	490	323
	1531	Eutrema salsugineum	Thhalv10016494m.g	MatE-MatE	2	536	312
	1532	Eutrema salsugineum	Thhalv10016570m.g	MatE-MatE	2	490	324
	1533	Eutrema salsugineum	Thhalv10017583m.g	MatE-MatE	2	488	324
	1534	Eutrema salsugineum	Thhalv10018419m.g	MatE-MatE	2	508	323
	1535	Eutrema salsugineum	Thhalv10018422m.g	MatE-MatE	2	507	323
	1536	Eutrema salsugineum	Thhalv10018467m.g	MatE-MatE	2	483	324
	1537	Eutrema salsugineum	Thhalv10018475m.g	MatE-MatE	2	481	324
	1538	Eutrema salsugineum	Thhalv10018500m.g	MatE-MatE	2	467	235
	1539	Eutrema salsugineum	Thhalv10019527m.g	MatE	1	223	157
	1540	Eutrema salsugineum	Thhalv10019592m.g	MatE	1	271	162
	1541	Eutrema salsugineum	Thhalv10020489m.g	MatE-MatE	2	532	251
	1542	Eutrema salsugineum	Thhalv10020526m.g	MatE-MatE	2	515	323
	1543	Eutrema salsugineum	Thhalv10020644m.g	MatE-MatE	2	475	323
	1544	Eutrema salsugineum	Thhalv10020869m.g	MatE-MatE	2	397	275
	1545	Eutrema salsugineum	Thhalv10022143m.g	MatE-MatE	2	499	316
	1546	Eutrema salsugineum	Thhalv10023417m.g	MatE-MatE	2	501	324
	1547	Eutrema salsugineum	Thhalv10024168m.g	MatE-MatE	2	527	324
	1548	Eutrema salsugineum	Thhalv10024830m.g	MatE-MatE	2	553	227
	1549	Eutrema salsugineum	Thhalv10024859m.g	MatE	1	542	157
	1550	Eutrema salsugineum	Thhalv10024865m.g	MatE-MatE	2	540	321
	1551	Eutrema salsugineum	Thhalv10024949m.g	MatE-MatE	2	512	325
	1552	Eutrema salsugineum	Thhalv10024969m.g	MatE-MatE	2	504	321
	1553	Eutrema salsugineum	Thhalv10024978m.g	MatE-MatE	2	502	321
	1554	Eutrema salsugineum	Thhalv10025023m.g	MatE-MatE	2	491	322
	1555	Eutrema salsugineum	Thhalv10025035m.g	MatE-MatE	2	488	323
	1556	Eutrema salsugineum	Thhalv10027142m.g	MatE-MatE	2	508	321
	1557	Fragaria vesca	FvH4_1g06290	MatE-MatE	2	545	323
	1558	Fragaria vesca	FvH4_1g15940	MatE-MatE	2	539	323
	1559	Fragaria vesca	FvH4_1g20090	MatE	1	345	160
	1560	Fragaria vesca	FvH4_2g10111	MatE	1	585	150
	1561	Fragaria vesca	FvH4_2g10120	MatE	1	542	149
	1562	Fragaria vesca	FvH4_2g12380	MatE-MatE	2	500	322
	1563	Fragaria vesca	FvH4_2g14370	MatE-MatE	2	489	319
	1564	Fragaria vesca	FvH4_2g16390	MatE-MatE	2	625	229
	1565	Fragaria vesca	FvH4_2g26470	MatE-MatE	2	506	321
	1566	Fragaria vesca	FvH4_2g40430	MatE-MatE	2	484	322
	1567	Fragaria vesca	FvH4_3g02250	MatE-MatE	2	509	322
	1568	Fragaria vesca	FvH4_3g02260	MatE-MatE	2	525	322
	1569	Fragaria vesca	FvH4_3g02790	MatE	1	152	119
	1570	Fragaria vesca	FvH4_3g02831	MatE-MatE	2	498	324
	1571	Fragaria vesca	FvH4_3g19700	MatE-MatE	2	491	290
	1572	Fragaria vesca	FvH4_3g19720	MatE-MatE	2	608	325
	1573	Fragaria vesca	FvH4_3g20060	MatE-MatE	2	473	320
	1574	Fragaria vesca	FvH4_3g28870	MatE-MatE	2	514	256
	1575	Fragaria vesca	FvH4_4g09990	MatE-MatE	2	504	324
	1576	Fragaria vesca	FvH4_4g18550	MatE-MatE	2	537	322
	1577	Fragaria vesca	FvH4_4g25500	MatE-MatE	2	518	323
	1578	Fragaria vesca	FvH4_4g25510	MatE-MatE	2	531	323
	1579	Fragaria vesca	FvH4_4g26340	MatE-MatE	2	510	323
	1580	Fragaria vesca	FvH4_4g26360	MatE-MatE	2	482	323
	1581	Fragaria vesca	FvH4_4g26361	MatE-MatE	2	454	289
	1582	Fragaria vesca	FvH4_4g26362	MatE-MatE	2	491	324
	1583	Fragaria vesca	FvH4_4g26370	MatE-MatE	2	482	324
	1584	Fragaria vesca	FvH4_5g00900	MatE-MatE	2	506	323
	1585	Fragaria vesca	FvH4_5g01490	MatE-MatE	2	572	325
	1586	Fragaria vesca	FvH4_5g16890	MatE-MatE	2	490	325
	1587	Fragaria vesca	FvH4_5g30800	MatE-MatE	2	396	272
	1588	Fragaria vesca	FvH4_5g30801	MatE	1	85	43
	1589	Fragaria vesca	FvH4_5g31740	MatE	1	206	150
	1590	Fragaria vesca	FvH4_5g33670	MatE-MatE	2	546	324
	1591	Fragaria vesca	FvH4_5g36160	MatE-MatE	2	527	289
	1592	Fragaria vesca	FvH4_5g36170	MatE-MatE	2	507	323
	1593	Fragaria vesca	FvH4_5g36191	MatE-MatE	2	495	322
	1594	Fragaria vesca	FvH4_5g36270	MatE-MatE	2	366	237
	1595	Fragaria vesca	FvH4_6g10060	MatE-MatE	2	548	325
	1596	Fragaria vesca	FvH4_6g10700	MatE-MatE	2	559	246
	1597	Fragaria vesca	FvH4_6g23370	MatE-MatE	2	508	244
	1598	Fragaria vesca	FvH4_6g37810	MatE-MatE	2	493	321
	1599	Fragaria vesca	FvH4_6g38980	MatE-MatE	2	514	321
	1600	Fragaria vesca	FvH4_6g39010	MatE-MatE	2	506	320
	1601	Fragaria vesca	FvH4_6g43220	MatE-MatE	2	461	294
	1602	Fragaria vesca	FvH4_7g01040	MatE-MatE	2	594	252
	1603	Fragaria vesca	FvH4_7g14750	MatE-MatE	2	509	324
	1604	Fragaria vesca	FvH4_7g15630	MatE-MatE	2	467	303
	1605	Fragaria vesca	FvH4_7g15820	MatE-MatE	2	522	321
	1606	Fragaria vesca	FvH4_7g16700	MatE-MatE	2	509	229
	1607	Fragaria vesca	FvH4_7g29000	MatE-MatE	2	553	323
	1608	Fragaria vesca	FvH4_7g30023	MatE-MatE	2	512	298
	1609	Fragaria vesca	FvH4_7g30024	MatE-MatE	2	418	275
	1610	Fragaria vesca	FvH4_7g30070	MatE-MatE	2	500	322
	1611	Fragaria vesca	FvH4_7g30072	MatE-MatE	2	491	323
	1612	Fragaria vesca	FvH4_7g30073	MatE-MatE	2	445	314
	1613	Fragaria vesca	FvH4_7g30080	MatE-MatE	2	501	321
	1614	Fragaria vesca	FvH4_7g30730	MatE-MatE	2	501	322
	1615	Fragaria vesca	FvH4_7g32860	MatE-MatE	2	490	323
	1616	Glycine max	Glyma.01G007100	MatE	1	343	162
	1617	Glycine max	Glyma.01G025200	MatE-MatE	2	491	322
	1618	Glycine max	Glyma.01G026200	MatE-MatE	2	518	323
	1619	Glycine max	Glyma.01G132200	MatE-MatE	2	538	324
	1620	Glycine max	Glyma.01G213000	MatE-MatE	2	511	322
	1621	Glycine max	Glyma.01G216600	MatE-MatE	2	541	323
	1622	Glycine max	Glyma.02G038601	MatE	1	279	139
	1623	Glycine max	Glyma.02G039500	MatE-MatE	2	492	323
	1624	Glycine max	Glyma.02G075300	MatE-MatE	2	507	323
	1625	Glycine max	Glyma.02G089900	MatE-MatE	2	476	324
	1626	Glycine max	Glyma.02G090000	MatE-MatE	2	509	325
	1627	Glycine max	Glyma.02G090100	MatE-MatE	2	475	324
	1628	Glycine max	Glyma.02G158350	MatE	1	165	59
	1629	Glycine max	Glyma.02G181800	MatE-MatE	2	500	249
	1630	Glycine max	Glyma.02G218400	MatE-MatE	2	573	324
	1631	Glycine max	Glyma.02G310800	MatE-MatE	2	529	307
	1632	Glycine max	Glyma.03G005200	MatE-MatE	2	488	321
	1633	Glycine max	Glyma.03G005300	MatE-MatE	2	487	321
	1634	Glycine max	Glyma.03G005400	MatE-MatE	2	487	321
	1635	Glycine max	Glyma.03G005501	MatE	1	170	140
	1636	Glycine max	Glyma.03G005600	MatE-MatE	2	490	321
	1637	Glycine max	Glyma.03G005800	MatE-MatE	2	494	321
	1638	Glycine max	Glyma.03G036200	MatE-MatE	2	539	324
	1639	Glycine max	Glyma.04G089000	MatE-MatE	2	537	325
	1640	Glycine max	Glyma.04G097700	MatE-MatE	2	534	322
	1641	Glycine max	Glyma.04G097900	MatE-MatE	2	542	322
	1642	Glycine max	Glyma.04G102100	MatE	1	199	86
	1643	Glycine max	Glyma.05G001700	MatE-MatE	2	486	323
	1644	Glycine max	Glyma.05G049700	MatE-MatE	2	531	324
	1645	Glycine max	Glyma.05G054000	MatE-MatE	2	525	322
	1646	Glycine max	Glyma.05G054100	MatE-MatE	2	271	198
	1647	Glycine max	Glyma.05G226400	MatE-MatE	2	493	323
	1648	Glycine max	Glyma.06G091100	MatE-MatE	2	548	325
	1649	Glycine max	Glyma.06G103400	MatE-MatE	2	480	325
	1650	Glycine max	Glyma.06G305200	MatE-MatE	2	517	322
	1651	Glycine max	Glyma.06G318700	MatE-MatE	2	480	323
	1652	Glycine max	Glyma.07G099900	MatE-MatE	2	469	324
	1653	Glycine max	Glyma.07G100000	MatE-MatE	2	467	324
	1654	Glycine max	Glyma.07G100100	MatE-MatE	2	422	274
	1655	Glycine max	Glyma.07G124600	MatE-MatE	2	497	322
	1656	Glycine max	Glyma.07G156100	MatE-MatE	2	539	248
	1657	Glycine max	Glyma.07G246100	MatE-MatE	2	506	320
	1658	Glycine max	Glyma.08G033200	MatE-MatE	2	494	324
	1659	Glycine max	Glyma.08G050500	MatE-MatE	2	498	324
	1660	Glycine max	Glyma.08G050700	MatE-MatE	2	475	324
	1661	Glycine max	Glyma.08G282600	MatE-MatE	2	351	232
	1662	Glycine max	Glyma.09G042700	MatE-MatE	2	528	319
	1663	Glycine max	Glyma.09G102800	MatE-MatE	2	556	249
	1664	Glycine max	Glyma.09G134100	MatE-MatE	2	488	319
	1665	Glycine max	Glyma.09G134200	MatE-MatE	2	488	322
	1666	Glycine max	Glyma.09G146800	MatE-MatE	2	572	324
	1667	Glycine max	Glyma.09G178701	MatE	1	154	119
	1668	Glycine max	Glyma.09G178800	MatE-MatE	2	475	323
	1669	Glycine max	Glyma.09G178850	MatE	1	153	113
	1670	Glycine max	Glyma.09G178900	MatE-MatE	2	474	323
	1671	Glycine max	Glyma.09G179000	MatE-MatE	2	489	323
	1672	Glycine max	Glyma.09G257400	MatE-MatE	2	510	324
	1673	Glycine max	Glyma.09G276100	MatE-MatE	2	542	324
	1674	Glycine max	Glyma.10G099900	MatE-MatE	2	501	248
	1675	Glycine max	Glyma.10G231800	MatE	1	80	75
	1676	Glycine max	Glyma.10G232200	MatE-MatE	2	494	323
	1677	Glycine max	Glyma.10G239000	MatE-MatE	2	530	325
	1678	Glycine max	Glyma.10G267300	MatE-MatE	2	478	323
	1679	Glycine max	Glyma.10G267400	MatE-MatE	2	477	324
	1680	Glycine max	Glyma.10G267600	MatE	1	163	99
	1681	Glycine max	Glyma.10G267700	MatE-MatE-MatE	3	595	453
	1682	Glycine max	Glyma.10G267800	MatE	1	345	163
	1683	Glycine max	Glyma.11G026300	MatE-MatE	2	534	323
	1684	Glycine max	Glyma.11G028900	MatE-MatE	2	467	313
	1685	Glycine max	Glyma.11G112100	MatE	1	548	154
	1686	Glycine max	Glyma.11G112200	MatE	1	546	153
	1687	Glycine max	Glyma.12G099300	MatE-MatE	2	441	296
	1688	Glycine max	Glyma.12G194000	MatE-MatE	2	504	323
	1689	Glycine max	Glyma.12G225600	MatE	1	194	92
	1690	Glycine max	Glyma.12G237367	MatE-MatE	2	386	246
	1691	Glycine max	Glyma.12G237433	MatE-MatE	2	554	254
	1692	Glycine max	Glyma.13G203000	MatE-MatE	2	595	258
	1693	Glycine max	Glyma.13G275400	MatE-MatE	2	504	322
	1694	Glycine max	Glyma.13G275500	MatE-MatE	2	500	322
	1695	Glycine max	Glyma.13G275600	MatE	1	328	156
	1696	Glycine max	Glyma.13G339800	MatE-MatE	2	555	247
	1697	Glycine max	Glyma.14G002000	MatE-MatE	2	559	305
	1698	Glycine max	Glyma.14G032400	MatE-MatE	2	505	321
	1699	Glycine max	Glyma.14G078000	MatE-MatE	2	483	321
	1700	Glycine max	Glyma.15G034600	MatE-MatE	2	554	247
	1701	Glycine max	Glyma.15G107100	MatE-MatE	2	535	322
	1702	Glycine max	Glyma.15G150300	MatE-MatE	2	516	319
	1703	Glycine max	Glyma.15G274600	MatE-MatE	2	553	251
	1704	Glycine max	Glyma.16G157300	MatE-MatE	2	505	323
	1705	Glycine max	Glyma.16G180000	MatE-MatE	2	477	319
	1706	Glycine max	Glyma.16G180200	MatE-MatE	2	488	322
	1707	Glycine max	Glyma.16G198700	MatE-MatE	2	562	324
	1708	Glycine max	Glyma.17G027900	MatE-MatE	2	507	320
	1709	Glycine max	Glyma.17G131700	MatE-MatE	2	541	325
	1710	Glycine max	Glyma.17G136350	MatE	1	191	117
	1711	Glycine max	Glyma.17G136400	MatE	1	312	153
	1712	Glycine max	Glyma.17G136500	MatE-MatE	2	507	322
	1713	Glycine max	Glyma.17G247400	MatE-MatE	2	483	322
	1714	Glycine max	Glyma.18G116350	MatE	1	138	102
	1715	Glycine max	Glyma.18G143700	MatE-MatE	2	509	323
	1716	Glycine max	Glyma.18G206500	MatE	1	593	105
	1717	Glycine max	Glyma.18G214800	MatE-MatE	2	526	324
	1718	Glycine max	Glyma.18G235200	MatE-MatE	2	505	324
	1719	Glycine max	Glyma.18G293100	MatE-MatE	2	480	323
	1720	Glycine max	Glyma.18G293200	MatE-MatE	2	483	325
	1721	Glycine max	Glyma.18G293300	MatE-MatE	2	388	283
	1722	Glycine max	Glyma.19G001600	MatE-MatE	2	498	323
	1723	Glycine max	Glyma.19G120200	MatE-MatE	2	495	321
	1724	Glycine max	Glyma.19G120300	MatE-MatE	2	496	321
	1725	Glycine max	Glyma.19G120700	MatE-MatE	2	400	273
	1726	Glycine max	Glyma.19G120900	MatE-MatE	2	491	321
	1727	Glycine max	Glyma.20G123300	MatE-MatE	2	555	324
	1728	Glycine max	Glyma.20G123400	MatE-MatE	2	409	311
	1729	Glycine max	Glyma.20G123500	MatE-MatE	2	483	323
	1730	Glycine max	Glyma.20G155500	MatE-MatE	2	550	325
	1731	Glycine max	Glyma.20G162000	MatE-MatE	2	494	321
	1732	Gossypium raimondii	Gorai.001G009200	MatE-MatE	2	503	322
	1733	Gossypium raimondii	Gorai.001G084200	MatE-MatE	2	474	324
	1734	Gossypium raimondii	Gorai.001G084300	MatE	1	229	88
	1735	Gossypium raimondii	Gorai.002G011300	MatE-MatE	2	481	321
	1736	Gossypium raimondii	Gorai.002G068800	MatE-MatE	2	484	323
	1737	Gossypium raimondii	Gorai.002G130000	MatE-MatE	2	483	321
	1738	Gossypium raimondii	Gorai.002G230300	MatE-MatE	2	502	253
	1739	Gossypium raimondii	Gorai.002G266300	MatE-MatE-MatE	3	489	261
	1740	Gossypium raimondii	Gorai.003G162500	MatE-MatE	2	520	325
	1741	Gossypium raimondii	Gorai.003G167400	MatE-MatE	2	499	323
	1742	Gossypium raimondii	Gorai.004G037400	MatE-MatE	2	487	220
	1743	Gossypium raimondii	Gorai.004G172500	MatE-MatE	2	550	243
	1744	Gossypium raimondii	Gorai.004G208200	MatE-MatE	2	601	325
	1745	Gossypium raimondii	Gorai.004G253200	MatE-MatE	2	495	321
	1746	Gossypium raimondii	Gorai.004G253300	MatE-MatE	2	308	242
	1747	Gossypium raimondii	Gorai.004G281900	MatE-MatE	2	509	323
	1748	Gossypium raimondii	Gorai.005G061400	MatE-MatE	2	510	322
	1749	Gossypium raimondii	Gorai.005G149900	MatE-MatE	2	505	322
	1750	Gossypium raimondii	Gorai.005G178900	MatE-MatE	2	505	322
	1751	Gossypium raimondii	Gorai.005G179100	MatE-MatE	2	554	322
	1752	Gossypium raimondii	Gorai.005G194400	MatE-MatE	2	489	323
	1753	Gossypium raimondii	Gorai.005G194500	MatE-MatE	2	490	325
	1754	Gossypium raimondii	Gorai.005G247400	MatE-MatE	2	471	290
	1755	Gossypium raimondii	Gorai.005G247500	MatE	1	541	149
	1756	Gossypium raimondii	Gorai.005G247600	MatE	1	546	148
	1757	Gossypium raimondii	Gorai.006G008600	MatE-MatE	2	498	321
	1758	Gossypium raimondii	Gorai.006G046500	MatE-MatE	2	536	325
	1759	Gossypium raimondii	Gorai.006G050100	MatE-MatE	2	491	323
	1760	Gossypium raimondii	Gorai.006G063900	MatE-MatE-XYZ51	2	441	213
	1761	Gossypium raimondii	Gorai.006G128800	MatE-MatE	2	545	240
	1762	Gossypium raimondii	Gorai.006G131300	MatE-MatE	2	502	323
	1763	Gossypium raimondii	Gorai.006G234700	MatE-MatE	2	467	324
	1764	Gossypium raimondii	Gorai.007G004900	MatE-MatE	2	545	285
	1765	Gossypium raimondii	Gorai.007G010300	MatE-MatE	2	533	324
	1766	Gossypium raimondii	Gorai.007G212500	MatE-MatE	2	522	324
	1767	Gossypium raimondii	Gorai.007G235800	MatE-MatE	2	490	323
	1768	Gossypium raimondii	Gorai.007G249400	MatE-MatE	2	483	321
	1769	Gossypium raimondii	Gorai.007G251500	MatE-MatE	2	491	322
	1770	Gossypium raimondii	Gorai.007G251700	MatE-MatE	2	496	322
	1771	Gossypium raimondii	Gorai.007G251800	MatE-MatE	2	487	321
	1772	Gossypium raimondii	Gorai.008G058000	MatE-MatE	2	459	324
	1773	Gossypium raimondii	Gorai.008G097100	MatE-MatE	2	506	320
	1774	Gossypium raimondii	Gorai.008G120800	MatE-MatE	2	509	321
	1775	Gossypium raimondii	Gorai.008G280200	MatE-MatE	2	543	325
	1776	Gossypium raimondii	Gorai.008G288100	MatE-MatE	2	475	324
	1777	Gossypium raimondii	Gorai.009G027800	MatE-MatE	2	537	322
	1778	Gossypium raimondii	Gorai.009G178100	MatE-MatE	2	518	322
	1779	Gossypium raimondii	Gorai.009G225600	MatE-MatE	2	553	324
	1780	Gossypium raimondii	Gorai.009G232700	MatE-MatE	2	491	322
	1781	Gossypium raimondii	Gorai.009G293400	MatE-MatE	2	461	323
	1782	Gossypium raimondii	Gorai.009G342600	MatE-MatE	2	473	324
	1783	Gossypium raimondii	Gorai.009G344000	MatE-MatE	2	467	180
	1784	Gossypium raimondii	Gorai.009G381600	MatE-MatE	2	471	319
	1785	Gossypium raimondii	Gorai.009G381900	MatE-MatE	2	472	319
	1786	Gossypium raimondii	Gorai.009G382800	MatE-MatE	2	471	319
	1787	Gossypium raimondii	Gorai.009G383100	MatE	1	133	87
	1788	Gossypium raimondii	Gorai.009G387100	MatE-MatE	2	259	180
	1789	Gossypium raimondii	Gorai.009G390400	MatE-MatE	2	468	324
	1790	Gossypium raimondii	Gorai.010G030900	MatE-MatE	2	536	324
	1791	Gossypium raimondii	Gorai.010G037100	MatE-MatE	2	492	322
	1792	Gossypium raimondii	Gorai.010G077700	MatE-MatE	2	524	323
	1793	Gossypium raimondii	Gorai.011G014800	MatE-MatE	2	522	322
	1794	Gossypium raimondii	Gorai.011G110400	MatE-MatE	2	492	322
	1795	Gossypium raimondii	Gorai.011G128600	MatE-MatE	2	466	324
	1796	Gossypium raimondii	Gorai.011G192200	MatE-MatE	2	509	323
	1797	Gossypium raimondii	Gorai.012G158400	MatE-MatE	2	588	225
	1798	Gossypium raimondii	Gorai.013G114200	MatE-MatE	2	486	321
	1799	Gossypium raimondii	Gorai.013G169900	MatE-MatE	2	478	321
	1800	Gossypium raimondii	Gorai.013G170000	MatE-MatE	2	449	291
	1801	Gossypium raimondii	Gorai.013G170200	MatE-MatE	2	486	324
	1802	Gossypium raimondii	Gorai.013G246100	MatE-MatE	2	486	324
	1803	Gossypium raimondii	Gorai.N015200	MatE	1	154	134
	1804	Helianthus annuus	HanXRQChr00c0397g0574591	MatE	1	175	62
	1805	Helianthus annuus	HanXRQChr01g0000181	MatE-MatE	2	433	308
	1806	Helianthus annuus	HanXRQChr01g0015611	MatE-MatE	2	544	242
	1807	Helianthus annuus	HanXRQChr01g0015741	XYZ1-MatE	1	521	149
	1808	Helianthus annuus	HanXRQChr01g0015751	XYZ1-MatE	1	518	153
	1809	Helianthus annuus	HanXRQChr01g0015771	MatE-MatE	2	540	244
	1810	Helianthus annuus	HanXRQChr01g0015791	MatE-MatE	2	501	236
	1811	Helianthus annuus	HanXRQChr01g0017451	MatE-MatE	2	406	276
	1812	Helianthus annuus	HanXRQChr02g0040191	MatE-MatE	2	497	322
	1813	Helianthus annuus	HanXRQChr02g0046891	MatE-MatE	2	499	239
	1814	Helianthus annuus	HanXRQChr03g0061041	MatE-MatE	2	544	323
	1815	Helianthus annuus	HanXRQChr03g0089511	MatE-MatE	2	494	321
	1816	Helianthus annuus	HanXRQChr04g0105641	MatE-MatE	2	509	323
	1817	Helianthus annuus	HanXRQChr04g0125551	MatE-MatE	2	395	273
	1818	Helianthus annuus	HanXRQChr05g0129561	MatE-MatE	2	505	324
	1819	Helianthus annuus	HanXRQChr05g0137101	MatE-MatE	2	493	325
	1820	Helianthus annuus	HanXRQChr05g0137111	MatE-MatE	2	504	325
	1821	Helianthus annuus	HanXRQChr05g0144441	MatE-MatE	2	478	324
	1822	Helianthus annuus	HanXRQChr05g0144471	MatE-MatE	2	512	324
	1823	Helianthus annuus	HanXRQChr05g0160281	MatE-MatE	2	483	247
	1824	Helianthus annuus	HanXRQChr05g0160891	MatE	1	175	118
	1825	Helianthus annuus	HanXRQChr05g0163211	MatE-MatE	2	486	321
	1826	Helianthus annuus	HanXRQChr05g0163251	MatE-MatE	2	482	320
	1827	Helianthus annuus	HanXRQChr06g0164891	MatE-MatE	2	479	323
	1828	Helianthus annuus	HanXRQChr06g0168521	MatE-MatE	2	418	295
	1829	Helianthus annuus	HanXRQChr06g0168551	MatE-MatE	2	499	321
	1830	Helianthus annuus	HanXRQChr07g0206831	MatE-MatE	2	546	324
	1831	Helianthus annuus	HanXRQChr08g0212991	MatE-MatE	2	504	320
	1832	Helianthus annuus	HanXRQChr08g0213001	MatE-MatE	2	471	323
	1833	Helianthus annuus	HanXRQChr08g0213011	MatE-MatE	2	490	322
	1834	Helianthus annuus	HanXRQChr08g0213021	MatE-MatE	2	476	322
	1835	Helianthus annuus	HanXRQChr08g0213031	MatE-MatE	2	482	323
	1836	Helianthus annuus	HanXRQChr08g0213051	MatE-MatE	2	482	323
	1837	Helianthus annuus	HanXRQChr09g0260641	MatE-MatE	2	490	324
	1838	Helianthus annuus	HanXRQChr09g0262481	MatE-MatE	2	484	323
	1839	Helianthus annuus	HanXRQChr09g0262561	MatE-MatE	2	471	323
	1840	Helianthus annuus	HanXRQChr09g0262581	MatE-MatE	2	479	321
	1841	Helianthus annuus	HanXRQChr10g0277591	MatE-MatE	2	538	325
	1842	Helianthus annuus	HanXRQChr10g0277981	MatE-MatE	2	476	322
	1843	Helianthus annuus	HanXRQChr10g0296121	MatE-MatE	2	486	324
	1844	Helianthus annuus	HanXRQChr10g0296141	MatE-MatE	2	502	266
	1845	Helianthus annuus	HanXRQChr11g0326031	MatE-MatE	2	489	324
	1846	Helianthus annuus	HanXRQChr12g0364121	MatE-MatE	2	473	324
	1847	Helianthus annuus	HanXRQChr13g0389251	MatE-MatE	2	485	323
	1848	Helianthus annuus	HanXRQChr13g0396761	MatE-MatE	2	487	315
	1849	Helianthus annuus	HanXRQChr13g0396771	MatE-MatE	2	426	223
	1850	Helianthus annuus	HanXRQChr13g0405621	MatE-MatE	2	544	325
	1851	Helianthus annuus	HanXRQChr13g0405841	MatE-MatE	2	496	245
	1852	Helianthus annuus	HanXRQChr13g0418091	MatE-MatE	2	499	322
	1853	Helianthus annuus	HanXRQChr13g0419251	MatE-MatE	2	499	322
	1854	Helianthus annuus	HanXRQChr14g0444891	MatE-MatE	2	496	321
	1855	Helianthus annuus	HanXRQChr14g0444901	MatE-MatE	2	490	323
	1856	Helianthus annuus	HanXRQChr14g0459011	MatE-MatE	2	596	316
	1857	Helianthus annuus	HanXRQChr14g0462041	MatE-MatE	2	536	273
	1858	Helianthus annuus	HanXRQChr15g0463211	MatE-MatE	2	518	324
	1859	Helianthus annuus	HanXRQChr15g0471041	MatE-MatE	2	511	324
	1860	Helianthus annuus	HanXRQChr15g0471051	MatE-MatE	2	463	271
	1861	Helianthus annuus	HanXRQChr15g0471091	MatE-MatE	2	511	323
	1862	Helianthus annuus	HanXRQChr15g0471131	MatE-MatE	2	511	323
	1863	Helianthus annuus	HanXRQChr15g0479111	MatE	1	554	154
	1864	Helianthus annuus	HanXRQChr16g0510301	XYZ1-MatE	1	560	144
	1865	Helianthus annuus	HanXRQChr16g0515961	MatE-MatE	2	508	322
	1866	Helianthus annuus	HanXRQChr16g0516181	MatE-MatE	2	506	322
	1867	Helianthus annuus	HanXRQChr16g0521421	MatE	1	276	102
	1868	Helianthus annuus	HanXRQChr16g0521431	MatE-MatE	2	447	319
	1869	Helianthus annuus	HanXRQChr16g0525361	MatE-MatE	2	514	319
	1870	Helianthus annuus	HanXRQChr16g0525441	MatE-MatE	2	478	306
	1871	Helianthus annuus	HanXRQChr16g0526901	MatE-MatE	2	553	302
	1872	Helianthus annuus	HanXRQChr16g0529511	MatE	1	320	163
	1873	Helianthus annuus	HanXRQChr17g0533221	MatE-MatE	2	457	323
	1874	Helianthus annuus	HanXRQChr17g0539761	MatE-MatE	2	508	323
	1875	Helianthus annuus	HanXRQChr17g0543471	MatE-MatE	2	466	323
	1876	Helianthus annuus	HanXRQChr17g0543631	MatE-MatE	2	559	302
	1877	Hordeum vulgare	HORVU0Hr1G021690	MatE-MatE	2	572	325
	1878	Hordeum vulgare	HORVU0Hr1G022320	MatE-MatE	2	484	303
	1879	Hordeum vulgare	HORVU0Hr1G022350	MatE-MatE	2	472	323
	1880	Hordeum vulgare	HORVU0Hr1G025760	MatE-MatE	2	572	324
	1881	Hordeum vulgare	HORVU0Hr1G039670	MatE-MatE	2	389	274
	1882	Hordeum vulgare	HORVU1Hr1G003490	MatE-MatE	2	478	324
	1883	Hordeum vulgare	HORVU1Hr1G007910	MatE-MatE	2	433	295
	1884	Hordeum vulgare	HORVU1Hr1G048830	MatE-MatE	2	552	321
	1885	Hordeum vulgare	HORVU1Hr1G068960	MatE-MatE	2	494	245
	1886	Hordeum vulgare	HORVU1Hr1G080850	MatE-MatE	2	479	323
	1887	Hordeum vulgare	HORVU1Hr1G084190	MatE-MatE	2	495	325
	1888	Hordeum vulgare	HORVU1Hr1G085680	MatE	1	295	149
	1889	Hordeum vulgare	HORVU2Hr1G039850	MatE	1	137	81
	1890	Hordeum vulgare	HORVU2Hr1G046420	MatE-MatE	2	493	323
	1891	Hordeum vulgare	HORVU2Hr1G051540	MatE	1	199	119
	1892	Hordeum vulgare	HORVU2Hr1G063690	MatE-MatE	2	492	319
	1893	Hordeum vulgare	HORVU2Hr1G068090	MatE	1	330	161
	1894	Hordeum vulgare	HORVU2Hr1G068140	MatE-MatE	2	509	323
	1895	Hordeum vulgare	HORVU2Hr1G094870	MatE-MatE	2	561	324
	1896	Hordeum vulgare	HORVU2Hr1G117540	MatE-MatE	2	472	323
	1897	Hordeum vulgare	HORVU3Hr1G005230	MatE-MatE	2	396	294
	1898	Hordeum vulgare	HORVU3Hr1G010630	MatE	1	285	117
	1899	Hordeum vulgare	HORVU3Hr1G014320	MatE-MatE	2	488	323
	1900	Hordeum vulgare	HORVU3Hr1G015730	MatE	1	207	163
	1901	Hordeum vulgare	HORVU3Hr1G016180	/	0	180	#N/A
	1902	Hordeum vulgare	HORVU3Hr1G027710	MatE	1	175	99
	1903	Hordeum vulgare	HORVU3Hr1G063430	MatE-MatE	2	494	325
	1904	Hordeum vulgare	HORVU3Hr1G074290	MatE-MatE	2	481	323
	1905	Hordeum vulgare	HORVU3Hr1G086130	MatE	1	117	105
	1906	Hordeum vulgare	HORVU3Hr1G110380	MatE	1	324	104
	1907	Hordeum vulgare	HORVU3Hr1G110460	MatE-MatE	2	494	323
	1908	Hordeum vulgare	HORVU4Hr1G011690	MatE-MatE	2	521	323
	1909	Hordeum vulgare	HORVU4Hr1G024240	MatE	1	169	119
	1910	Hordeum vulgare	HORVU4Hr1G024560	MatE-MatE	2	550	237
	1911	Hordeum vulgare	HORVU4Hr1G065650	MatE	1	305	65
	1912	Hordeum vulgare	HORVU4Hr1G065660	MatE-MatE	2	625	324
	1913	Hordeum vulgare	HORVU4Hr1G067510	MatE-MatE	2	555	253
	1914	Hordeum vulgare	HORVU4Hr1G078230	MatE-MatE	2	494	322
	1915	Hordeum vulgare	HORVU5Hr1G008770	MatE-MatE	2	505	321
	1916	Hordeum vulgare	HORVU5Hr1G040350	MatE	1	255	141
	1917	Hordeum vulgare	HORVU5Hr1G045360	MatE	1	198	115
	1918	Hordeum vulgare	HORVU5Hr1G069900	MatE-MatE	2	512	322
	1919	Hordeum vulgare	HORVU5Hr1G080470	MatE-MatE	2	566	312
	1920	Hordeum vulgare	HORVU5Hr1G082890	MatE-MatE	2	508	322
	1921	Hordeum vulgare	HORVU5Hr1G086830	MatE-MatE	2	505	321
	1922	Hordeum vulgare	HORVU5Hr1G091800	MatE	1	144	82
	1923	Hordeum vulgare	HORVU5Hr1G091820	MatE-MatE	2	493	240
	1924	Hordeum vulgare	HORVU5Hr1G118820	MatE-MatE	2	567	324
	1925	Hordeum vulgare	HORVU5Hr1G124880	MatE-MatE	2	599	323
	1926	Hordeum vulgare	HORVU6Hr1G012070	MatE	1	505	154
	1927	Hordeum vulgare	HORVU6Hr1G065390	MatE-MatE	2	572	324
	1928	Hordeum vulgare	HORVU6Hr1G084080	MatE-MatE	2	486	323
	1929	Hordeum vulgare	HORVU6Hr1G091840	MatE-MatE	2	502	323
	1930	Hordeum vulgare	HORVU6Hr1G091850	MatE-MatE	2	509	321
	1931	Hordeum vulgare	HORVU6Hr1G095270	MatE-MatE	2	609	313
	1932	Hordeum vulgare	HORVU7Hr1G027270	MatE-MatE	2	523	323
	1933	Hordeum vulgare	HORVU7Hr1G047070	MatE-MatE	2	542	325
	1934	Hordeum vulgare	HORVU7Hr1G047080	MatE-MatE	2	498	325
	1935	Hordeum vulgare	HORVU7Hr1G049240	MatE-MatE	2	479	324
	1936	Hordeum vulgare	HORVU7Hr1G056760	MatE-MatE	2	546	320
	1937	Hordeum vulgare	HORVU7Hr1G095900	MatE-MatE	2	535	323
	1938	Hordeum vulgare	HORVU7Hr1G108070	MatE	1	222	163
	1939	Hordeum vulgare	HORVU7Hr1G112340	MatE-MatE	2	503	326
	1940	Hordeum vulgare	HORVU7Hr1G121100	MatE-MatE	2	470	323
	1941	Kalanchoe fedtschenkoi	Kaladp0008s0246	MatE-MatE	2	479	321
	1942	Kalanchoe fedtschenkoi	Kaladp0010s0120	MatE-MatE	2	471	278
	1943	Kalanchoe fedtschenkoi	Kaladp0011s0381	MatE-MatE	2	506	321
	1944	Kalanchoe fedtschenkoi	Kaladp0011s0384	MatE-MatE	2	506	320
	1945	Kalanchoe fedtschenkoi	Kaladp0011s0533	MatE-MatE	2	479	320
	1946	Kalanchoe fedtschenkoi	Kaladp0011s0552	MatE-MatE	2	518	324
	1947	Kalanchoe fedtschenkoi	Kaladp0015s0036	MatE	1	556	150
	1948	Kalanchoe fedtschenkoi	Kaladp0015s0038	MatE	1	560	150
	1949	Kalanchoe fedtschenkoi	Kaladp0016s0212	MatE-MatE	2	594	233
	1950	Kalanchoe fedtschenkoi	Kaladp0016s0252	MatE-MatE	2	535	311
	1951	Kalanchoe fedtschenkoi	Kaladp0018s0276	MatE-MatE	2	538	322
	1952	Kalanchoe fedtschenkoi	Kaladp0018s0281	MatE-MatE	2	483	322
	1953	Kalanchoe fedtschenkoi	Kaladp0022s0253	MatE-MatE	2	419	296
	1954	Kalanchoe fedtschenkoi	Kaladp0024s0095	MatE	1	192	126
	1955	Kalanchoe fedtschenkoi	Kaladp0024s0098	MatE-MatE	2	513	323
	1956	Kalanchoe fedtschenkoi	Kaladp0024s0099	MatE-MatE	2	505	327
	1957	Kalanchoe fedtschenkoi	Kaladp0024s0101	MatE	1	320	160
	1958	Kalanchoe fedtschenkoi	Kaladp0024s0102	MatE-MatE	2	506	322
	1959	Kalanchoe fedtschenkoi	Kaladp0024s0330	MatE-MatE	2	595	210
	1960	Kalanchoe fedtschenkoi	Kaladp0031s0054	MatE-MatE	2	480	302
	1961	Kalanchoe fedtschenkoi	Kaladp0032s0073	MatE-MatE	2	490	324
	1962	Kalanchoe fedtschenkoi	Kaladp0033s0289	MatE-MatE	2	432	235
	1963	Kalanchoe fedtschenkoi	Kaladp0034s0067	MatE-MatE	2	520	322
	1964	Kalanchoe fedtschenkoi	Kaladp0034s0068	MatE-MatE	2	512	323
	1965	Kalanchoe fedtschenkoi	Kaladp0034s0069	MatE-MatE	2	529	323
	1966	Kalanchoe fedtschenkoi	Kaladp0034s0070	MatE	1	212	148
	1967	Kalanchoe fedtschenkoi	Kaladp0034s0071	MatE-MatE	2	487	323
	1968	Kalanchoe fedtschenkoi	Kaladp0037s0271	MatE-MatE	2	510	244
	1969	Kalanchoe fedtschenkoi	Kaladp0038s0050	MatE	1	293	160
	1970	Kalanchoe fedtschenkoi	Kaladp0039s0522	MatE-MatE	2	500	322
	1971	Kalanchoe fedtschenkoi	Kaladp0040s0197	MatE-MatE	2	487	322
	1972	Kalanchoe fedtschenkoi	Kaladp0040s0202	MatE	1	136	80
	1973	Kalanchoe fedtschenkoi	Kaladp0040s0353	MatE-MatE	2	519	322
	1974	Kalanchoe fedtschenkoi	Kaladp0041s0012	MatE-MatE	2	539	243
	1975	Kalanchoe fedtschenkoi	Kaladp0042s0034	MatE-MatE	2	515	295
	1976	Kalanchoe fedtschenkoi	Kaladp0042s0329	MatE-MatE	2	512	322
	1977	Kalanchoe fedtschenkoi	Kaladp0046s0015	MatE-MatE	2	516	319
	1978	Kalanchoe fedtschenkoi	Kaladp0046s0318	MatE-MatE	2	502	324
	1979	Kalanchoe fedtschenkoi	Kaladp0048s0042	MatE-MatE	2	487	322
	1980	Kalanchoe fedtschenkoi	Kaladp0048s0560	MatE-MatE	2	433	321
	1981	Kalanchoe fedtschenkoi	Kaladp0058s0575	/	0	107	#N/A
	1982	Kalanchoe fedtschenkoi	Kaladp0058s0597	MatE-MatE	2	493	324
	1983	Kalanchoe fedtschenkoi	Kaladp0059s0211	MatE-MatE	2	499	324
	1984	Kalanchoe fedtschenkoi	Kaladp0061s0073	MatE-MatE	2	469	324
	1985	Kalanchoe fedtschenkoi	Kaladp0062s0072	MatE	1	161	96
	1986	Kalanchoe fedtschenkoi	Kaladp0076s0017	MatE-MatE	2	489	321
	1987	Kalanchoe fedtschenkoi	Kaladp0076s0018	MatE-MatE	2	490	321
	1988	Kalanchoe fedtschenkoi	Kaladp0076s0019	MatE-MatE	2	497	318
	1989	Kalanchoe fedtschenkoi	Kaladp0087s0045	MatE-MatE	2	478	324
	1990	Kalanchoe fedtschenkoi	Kaladp0087s0047	MatE-MatE	2	491	324
	1991	Kalanchoe fedtschenkoi	Kaladp0089s0060	MatE	1	254	112
	1992	Kalanchoe fedtschenkoi	Kaladp0089s0061	MatE-MatE	2	480	321
	1993	Kalanchoe fedtschenkoi	Kaladp0089s0062	MatE-MatE	2	391	273
	1994	Kalanchoe fedtschenkoi	Kaladp0094s0066	MatE-MatE	2	558	323
	1995	Kalanchoe fedtschenkoi	Kaladp0095s0656	MatE-MatE	2	503	322
	1996	Kalanchoe fedtschenkoi	Kaladp0101s0090	MatE-MatE	2	536	325
	1997	Kalanchoe fedtschenkoi	Kaladp0152s0019	MatE-MatE	2	480	322
	1998	Kalanchoe fedtschenkoi	Kaladp0332s0001	MatE-MatE	2	520	322
[truncated: 2,219 more rows]

## Sheet: Sup. Table 5
Supplementary Table 5. Summary of functionally characterized plant MATEs
	Note:	In Synteny_Community column, the term "possibly" means that the gene shared tandem duplication relationship to one of the characterized gene in the same community
		LjMATE1: Its actual accession number is mentioned in the correction article (https://academic.oup.com/pcp/article/54/10/1749/1908228) of Takanashi et al. (2013). The correct accession numbers are AB649311 (mRNA) and BAN59993 (protein)
		References are listed alphabetically below the table
	No.	Plant species	Gene ID	Protein Accession ID in NCBI	Gene symbol	Pfam Domain Composition	Protein Length (AA)	Domain_Length (AA)	TMHMM	SignalP	Subgroup	Synteny_Community	Characterized_function	Reference
	1	Arabidopsis thaliana	AT1G51340	/	AtMATE	MatE-MatE	515	245	9	/	IIID	IIID1	Is responsible for Al‐activated root citrate exudation	Liu et al. 2009
	2	Arabidopsis thaliana	AT1G58340	/	ZRIZI; BCD1	MatE-MatE	532	324	10	/	IVC	IVC2	An organelle transporter that enhances organ initiation; Mediates iron homoeostasis under osmotic stress	Burko et al. 2011; Seo et al. 2012
	3	Arabidopsis thaliana	AT1G71870	/	At-BIGE1A	MatE-MatE	485	323	8	/	IVC	IVC5	Regulation of lateral organ size and initiation rate	Suzuki et al. 2015
	4	Arabidopsis thaliana	AT2G04040	/	AtDTX1	MatE-MatE	476	323	12	/	IB	IB25	Mediate the efflux of plant-derived or exogenous toxic compounds from the cytoplasm	Li et al. 2002; Mistakenly referred to as AT2G04070: https://www.arabidopsis.org/servlets/TairObject?id=32990&type=locus
	5	Arabidopsis thaliana	AT3G08040	/	AtFRD3	MatE-MatE	526	248	10	/	IIID	IIID1	An important component of iron homeostasis in Arabidopsis	Rogers and Guerinot 2002
	6	Arabidopsis thaliana	AT3G23550	/	AtDTX18	MatE-MatE	469	323	12	/	IA	IA6	A hydroxycinnamic acid amide transporter with a distinct specificity	Dobritzsch et al. 2016
	7	Arabidopsis thaliana	AT3G23560	/	AtALF5	MatE-MatE	477	323	12	/	IA	IA6 (possibly)	Confers resistance to toxins	Diener et al. 2001
	8	Arabidopsis thaliana	AT3G59030	/	AtTT12	MatE-MatE	507	321	12	/	IIB	IIB3	Involved in the vacuolar accumulation of proanthocyanidin precursors in the seed	Debeaujon et al. 2001; Marinova et al. 2007
	9	Arabidopsis thaliana	AT4G25640	/	AtFFT	MatE-MatE	514	323	12	/	IIA	IIA1	A flavonoid transporter is required for anther dehiscence and pollen development	Thompson et al. 2010
	10	Arabidopsis thaliana	AT4G29140	/	ADS1; ADP1; ABS3	MatE-MatE	532	321	10	/	IVC	IVC3	Negatively regulates plant disease resistance; Affects plant architecture by regulating local auxin biosynthesis; Regulates hypocotyl cell elongation; Promote senescence	Sun et al. 2011; Li et al. 2014; Wang et al. 2015; Jia et al. 2019
	11	Arabidopsis thaliana	AT4G39030	/	AtEDS5	MatE	543	157	10	/	IIIA	IIIA1	An essential component of Salicylic acid–dependent signaling for disease resistance in Arabidopsis; Enhances resistance to viruses; Export of SA from the chloroplast to the cytoplasm	Nawrath et al. 2002; Ishihara et al. 2008; Serrano et al. 2013
	12	Arabidopsis thaliana	AT5G38030	/	AtDTX30	MatE-MatE	498	322	11	/	IIA	/	Modulates auxin levels in root to regulate root development and promotes aluminium tolerance	Upadhyay et al. 2020
	13	Arabidopsis thaliana	AT5G49130		At-BIGE1B	MatE-MatE	502	322	10	/	IVB	IVB1	Regulation of lateral organ size and initiation rate	Suzuki et al. 2015
	14	Arabidopsis thaliana	AT5G52050	/	AtDTX50	MatE-MatE	505	323	12	/	IVC	IVC1	Abscisic acid (ABA) efflux transporter modulates ABA sensitivity and drought tolerance in Arabidopsis	Zhang et al. 2014
	15	Brassica oleracea	/	AGU16976.1	BoMATE	MatE-MatE	517	275	9	/	IIID	/	Enhances aluminum tolerance in Arabidopsis thaliana	Wu et al. 2014
	16	Eucalyptus camaldulensis	/	BAM68465.1	EcMATE1	MatE-MatE	582	260	9	/	IIID	/	Enhanced Al-responsive citrate excretion	Sawaki et al. 2013
	17	Glycine max	Glyma.09G102800	ACE89003.1	GmFRD3b	MatE-MatE	556	249	9	/	IIID	/	Play a role in iron efficiency in soybean	Rogers et al. 2009
	18	Glycine max	Glyma.13G203000	/	GmMATE75	MatE-MatE	595	258	9	/	IIID	IIID1	Over-expression resulted in more citrate efflux and less Al contents in soybean hairy roots	Zhout et al. 2019
	19	Glycine max	Glyma.13G339800	/	GmMATE79	MatE-MatE	555	247	9	/	IIID	IIID1	Over-expression resulted in more citrate efflux and less Al contents in soybean hairy roots	Zhout et al. 2019
	20	Glycine max	Glyma.15G274600	/	GmMATE87	MatE-MatE	553	251	9	/	IIID	IIID1	Over-expression resulted in more citrate efflux and less Al contents in soybean hairy roots	Zhout et al. 2019
	21	Hordeum vulgare	HORVU4Hr1G067510	BAF75822.1	HvAACT1	MatE-MatE	555	253	9	/	IIID	IIID2	An aluminum-activated citrate transporter responsible for aluminum tolerance	Furukawa et al. 2007
	22	Lotus japonicus	/	BAN59993.1	LjMATE1	MatE-MatE	538	264	9	/	IIID	/	A nodule-specific transporter that assists the translocation of Fe from the root to nodules by providing citrate	Takanashi et al. 2013
	23	Medicago truncatula	Medtr1g100180	ADV04045.1	MtMATE2	MatE-MatE	501	323	12	/	IIA	IIA1	A flavonoid transporter involved in vacuolar sequestration of anthocyanins and other flavonoids in flowers and leaves of Medicago truncatula	Zhao et al. 2011
	24	Medicago truncatula	Medtr5g090290	ACX37118.1	MtMATE1	MatE-MatE	573	321	10	/	IIB	IIB1	An essential membrane transporter for proanthocyanidin biosynthesis in the Medicago seed coat	Zhao et al. 2009
	25	Medicago truncatula	Medtr8g037170	/	MtMATE67	MatE-MatE	552	252	9	/	IIID	IIID7	Citrate effluxer necessary to ensure iron solubility and mobility in the apoplasm and uptake into nodule cells	Kryvoruchko et al. 2018
	26	Nicotiana tabacum	/	CAQ51477.1	Nt-JAT1	MatE-MatE	470	325	10	/	IB	/	Plays an important role in the nicotine (alkaloid) translocation	Morita et al. 2009
	27	Nicotiana tabacum	/	BAP40098.1	Nt-JAT2	MatE-MatE	507	324	11	/	IIA	/	Involved in nicotine sequestration in leaf vacuoles following the translocation of nicotine from root tissues	Shitan et al. 2014
	28	Nicotiana tabacum	/	BAF47751.1	NtMATE1	MatE-MatE	500	324	12	/	IIC	/	Implicated in vacuolar sequestration of nicotine in tobacco roots	Shoji et al. 2009
	29	Nicotiana tabacum	/	BAF47752.1	NtMATE2	MatE-MatE	500	324	11	/	IIC	/	Implicated in vacuolar sequestration of nicotine in tobacco roots	Shoji et al. 2009
	30	Oryza sativa	LOC_Os01g69010	/	OsFRDL4	MatE	566	98	7	/	IIID	IIID3	Involved in external detoxification of Al in rice	Yokosho et al. 2011
	31	Oryza sativa	LOC_Os03g11734	/	OsFRDL1	MatE-MatE	571	245	8	/	IIID	IIID2	A citrate transporter required for efficient translocation of iron in rice	Yokosho et al. 2009
	32	Oryza sativa	LOC_Os03g12790	/	OsDG1	MatE-MatE	644	324	10	/	IVC	IVC2	Mediates long-distance ABA transport efficiency and grain-filling phenotypes by temperature sensitive manner	Qin et al. 2021
	33	Oryza sativa	LOC_Os03g37490	/	OsPEZ1	MatE-MatE	520	322	12	/	IIC	/	Transports protocatechuic acid for solubilizing precipitated apoplasmic iron in the plant stele	Ishimaru et al. 2011
	34	Oryza sativa	LOC_Os05g48040	AGL95788.1	OsMATE2	MatE-MatE	500	325	11	/	IB	IB3	Modulates arsenic accumulation in tobacco and rice	Das et al. 2018
	35	Oryza sativa	LOC_Os10g13940	/	OsFRDL2	MatE-MatE	537	247	9	/	IIID	IIID6	Involvement in Al-induced secretion of citrate, but a lower contribution to Al tolerance in rice	Yokosho et al. 2016
	36	Secale cereale	/	BAJ61741.1	ScFRDL1	MatE-MatE	554	278	9	/	IIID	/	Involved in efflux of citrate into the xylem for Fe translocation from the roots to the shoots	Yokosho et al.,2010
	37	Secale cereale	/	BAJ61742.1	ScFRDL2	MatE-MatE	497	267	11	/	IIID	/	Involved in Al-activated citrate secretion in rye	Yokosho et al.,2010
	38	Solanum lycopersicum	Solyc03g025190.4	AAQ55183.1	MTP77	MatE-MatE	506	323	11	/	IIA	IIA1	Coregulation with the ANT1 transcription factor suggest that the gene product functions as an anthocyanin vacuolar transporter in tomato	Mathews et al. 2003
	39	Sorghum bicolor	Sobic.003G403000	ABS89149.1	SbMATE	MatE-MatE	600	266	10	/	IIID	IIID3	An aluminum-activated citrate transporter responsible for aluminum tolerance	Magalhaes et al. 2007
	40	Triticum aestivum	Traes_4BL_06F78B23C	AFZ61900.1	TaMATE1B	MatE-MatE	553	245	9	/	IIID	/	Confers citrate efflux and enhanced aluminum tolerance	Tovkach et al. 2013
	41	Vitis vinifera	VIT_212s0028g01160	XP_002282907.1	VvMATE1	MatE-MatE	506	321	11	/	IIB	IIB1 (possibly)	Could mediate the transport and accumulation of proanthocyanidins in grapevine	Perez-Diaz et al.,2014
	42	Vitis vinifera	VIT_212s0028g01150	XP_002282932.1	VvMATE2	MatE-MatE	504	321	11	/	IIB	IIB1	Could mediate the transport and accumulation of proanthocyanidins in grapevine	Perez-Diaz et al.,2014
	43	Vitis vinifera	VIT_216s0050g00900	ACN88706.1	anthoMATE1 (AM1)	MatE-MatE	489	319	11	/	IIA	IIA1	Act as vacuolar H+-dependent acylated anthocyanin transporters	Gomez et al. 2009, 2011
	44	Vitis vinifera	VIT_216s0050g00930	ACN91542.1	anthoMATE3 (AM3)	MatE-MatE	493	318	12	/	IIA	IIA1 (possibly)	Act as vacuolar H+-dependent acylated anthocyanin transporters	Gomez et al. 2009, 2011
	45	Zea mays	Zm00001d012883	ALA23075.1	ZmBIGE1	MatE-MatE	505	322	10	/	IVC	IVC7	Regulation of lateral organ size and initiation rate	Suzuki et al. 2015
	46	Zea mays	Zm00001d013810	ACZ55933.1	ZmMATE2	MatE-MatE	528	324	12	/	IIC	IIC5	Most likely does not encode a citrate transporter, and could be involved in a novel Al tolerance mechanism	Maron et al. 2010
	47	Zea mays	Zm00001d028311	/	ZmDG1	MatE-MatE	571	322	8	/	IVC	IVC2	Mediates long-distance ABA transport efficiency and grain-filling phenotypes by temperature sensitive manner	Qin et al. 2021
	48	Zea mays	Zm00001d035115	ACM47310.1	ZmMATE1	MatE-MatE	615	204	11	/	IIID	IIID5	Confers a signiﬁcant increase in Al tolerance in transgenic Arabidopsis	Maron et al. 2010
	49	Zea mays	Zm00001d040665	/	ZmMATE6	MatE	558	140	9	/	IIIB	IIIB2	Encodes a citrate transporter and enhances aluminum tolerance in transgenic Arabidopsis thaliana	Du et al. 2021
	50	Populus trichocarpa	Potri.016G053600	/	PtrMATE1	MatE-MatE	511	256	10	/	IIID	IIID1	Increased Al-induced secretion of citrate from the root apex of transgenic plants	Li et al.,2017
References
Burko, Y., Geva, Y., Refael-Cohen, A., Shleizer-Burko, S., Shani, E., Berger, Y., et al. (2011). From organelle to organ: ZRIZI MATE-type transporter is an organelle transporter that enhances organ initiation. Plant Cell Physiol. 52, 518-527. doi:10.1093/pcp/pcr007
Das, N., Bhattacharya, S., Bhattacharyya, S., and Maiti, M. K. (2018). Expression of rice MATE family transporter OsMATE2 modulates arsenic accumulation in tobacco and rice. Plant. Mol. Biol. 98, 101-120. doi: 10.1007/s11103-018-0766-1
Debeaujon, I., Peeters, A.J.M., Leon-Kloosterziel, K.M., and Koornneef, M. (2007). The TRANSPARENT TESTA12 gene of Arabidopsis encodes a multidrug secondary transporter-like protein required for flavonoid sequestration in vacuoles of the seed coat endothelium. Plant Cell 19, 2023-2038. doi: 10.1105/tpc.13.4.853
Diener, A.C., and Fink, G.G.R. (2001). Arabidopsis ALF5, a multidrug efflux transporter gene family member, confers resistance to toxins. Plant Cell 13, 1625-1637. doi: 10.1105/tpc.010035
Dobritzsch, M., Lubken, T., Eschen-Lippold, L., Gorzolka, K., Blum, E., Matern, A., et al. (2016). MATE transporter-dependent export of hydroxycinnamic acid amides. Plant Cell 28, 583-596. doi: 10.1105/tpc.15.00706
Du, H., Ryan, P.R., Liu, C., Li, H., Hu, W., Yan, W., (2021). ZmMATE6 from maize encodes a citrate transporter that enhances aluminum tolerance in transgenic Arabidopsis thaliana. Plant Sci. 311, 111016. doi: 10.1016/j.plantsci.2021.111016
Furukawa, J., Yamaji, N., Wang, H., Mitani, N., Murata, Y., Sato, K., et al. (2007). An aluminum-activated citrate transporter in barley. Plant Cell Physio. 48, 1081-1091. doi: 10.1093/pcp/pcm091
Gomez, C., Conejero, G., Torregrosa, L., Cheynier, V., Terrier, N., and Ageorges, A. (2011). In vivo grapevine anthocyanin transport involves vesicle-mediated trafficking and the contribution of anthoMATE transporters and GST. Plant J. 67, 960-970. doi: 10.1111/j.1365-313X.2011.04648.x
Gomez, C., Terrier, N., Torregrosa, L., Vialet, S., Fournier-Level, A., Verriès, C., et al. (2009). Grapevine MATE-type proteins act as vacuolar H+-dependent acylated anthocyanin transporters. Plant Physiol. 150, 402-415. doi: 10.1104/pp.109.135624
Ishihara, T, Sekine, K.T., Hase, S., Kanayama, Y., Seo, S., Ohashi, Y., et al. (2008). Overexpression of the Arabidopsis thaliana EDS5 gene enhances resistance to viruses. Plant Biol. 10, 451-461. doi: 10.1111/j.1438-8677.2008.00050.x
Ishimaru, Y., Kakei, Y., Shimo, H., Bashir, K., Sato, Y., Sato, Y., et al. (2011). A rice phenolic efflux transporter is essential for solubilizing precipitated apoplasmic iron in the plant stele. J. Biol. Chem. 286, 24649-24655. doi: 10.1074/jbc.M111.221168
Jia, M., Liu, X., Xue, H., Wu, Y., Shi, L., Wang, R., et al. (2019). Noncanonical ATG8-ABS3 interaction controls senescence in plants. Nat. Plants 5, 212-224. doi: 10.1038/s41477-018-0348-x
Kryvoruchko, I.S., Routray, P., Sinharoy, S., Torres-Jerez, I., Tejada-Jiménez, M., Finney, L. A., et al. (2018). An iron-activated citrate transporter, MtMATE67, is required for symbiotic nitrogen fixation. Plant Physiol. 176, 2315–2329. https://doi.org/10.1104/pp.17.01538
Li, L., He, Z., Pandey, G.K., Tsuchiya, T., and Luan, S. (2002). Functional cloning and characterization of a plant efflux carrier for multidrug and heavy metal detoxification. J. Biol. Chem. 277, 5360-5368. doi: 10.1074/jbc.M108777200
Li, N., Meng, H., Xing, H., Liang, L., Zhao, X., and Luo, K. (2017). Genome-wide analysis of MATE transporters and molecular characterization of aluminum resistance in Populus. J. Exp. Bot. 68, 5669-5683. doi: 10.1093/jxb/erx370
Li, R., Li, J., Li, S., Qin, G., Novak, O., Pencik, A., et al. (2014). ADP1 affects plant architecture by regulating local auxin biosynthesis. PLoS Genet. 10:e1003954. doi: 10.1371/journal.pgen.1003954
Liu, J., Magalhaes, J.V., Shaff, J., and Kochian, L.V. (2009). Aluminum-activated citrate and malate transporters from the MATE and ALMT families function independently to confer Arabidopsis aluminum tolerance. Plant J. 57, 389-399. doi: 10.1111/j.1365-313X.2008.03696.x
Magalhaes, J.V., Liu, J., Guimaraes, C.T., Lana, U.G., Alves, V.M., Wang, Y.H. et al. (2007). A gene in the multidrug and toxic compound extrusion (MATE) family confers aluminum tolerance in sorghum. Nat. Genet. 39, 1156-1161. doi: 10.1038/ng2074
Marinova, K., Pourcel, L., Weder, B., Schwarz, M., Barron, D., Yang, M., et al. (2007). The Arabidopsis MATE transporter TT12 acts as a vacuolar flavonoid/H+ -antiporter active in proanthocyanidin-accumulating cells of the seed coat. Plant Cell 19, 2023-2038. doi: 10.1105/tpc.106.046029
Maron, L.G., Pineros, M.A., Guimaraes, C.T., Magalhaes, J.V., Pleiman, J.K., Mao, C., et al. (2010). Two functionally distinct members of the MATE (multidrug and toxic compound extrusion) family of transporters potentially underlie two major aluminum tolerance QTLs in maize. Plant J. 61, 728-740. doi: 10.1111/j.1365-313X.2009.04103.x
Mathews, H., Clendennen, S.K., Caldwell, C.G., Liu, X.L., Connors, K., Matheis, N., et al. (2003). Activation tagging in tomato identifies a transcriptional regulator of anthocyanin biosynthesis, modification, and transport. Plant Cell 15, 1689-1703. doi: 10.1105/tpc.012963
Morita, M., Rischer, H., Inze, D., Sawada, K., Oksman-Caldentey, K.M., Shitan, N., et al., (2009). Vacuolar transport of nicotine is mediated by a multidrug and toxic compound extrusion (MATE) transporter in Nicotiana tabacum. Proc. Natl. Acad. Sci. U.S.A. 106, 2447-2452. doi: 10.1073/pnas.0812512106
Nawrath, C., Heck, S., Parinthawong, N., and Métraux, J.P. (2002). EDS5, an essential component of salicylic acid-dependent signaling for disease resistance in Arabidopsis, is a member of the MATE transporter family. Plant Cell 14, 275-286. doi: 10.1105/tpc.010376
Pérez-Díaz, R., Ryngajllo, M., Pérez-Díaz, J., Peña-Cortés, H., Casaretto, J.A., González-Villanueva, E., et al. (2014). VvMATE1 and VvMATE2 encode putative proanthocyanidin transporters expressed during berry development in Vitis vinifera L. Plant Cell Rep. 33, 1147-1159. doi: 10.1007/s00299-014-1604-9
Qin, P., Zhang, G., Hu, B., Wu, J., Chen, W., Ren, Z., et al. (2021). Leaf-derived ABA regulates rice seed development via a transporter-mediated and temperature-sensitive mechanism. Sci. Adv. 7:eabc8873. doi: 10.1126/sciadv.abc8873
Rogers, E.E., and Guerinot, M.L. (2002). FRD3, a member of the multidrug and toxin efflux family, controls iron deficiency responses in Arabidopsis. Plant Cell 14, 1787-1799. doi: 10.1105/tpc.001495
Rogers, E.E., Wu, X., Stacey, G., and Nguyen, H.T. (2009). Two MATE proteins play a role in iron efficiency in soybean. J. Plant Physiol. 166, 1453-1459. doi: 10.1016/j.jplph.2009.02.009
Sawaki, Y., Kihara-Doi, T., Kobayashi, Y., Nishikubo, N., Kawazu, T., Kobayashi, Y., et al. (2013) Characterization of Al-responsive citrate excretion and citrate-transporting MATEs in Eucalyptus camaldulensis. Planta 237, 979-89. doi: 10.1007/s00425-012-1810-z
Seo, P.J, Park, J., Park, M.J., Kim, Y.S., Kim, S.G., Jung, J.H., et al. (2012). A Golgi-localized MATE transporter mediates iron homoeostasis under osmotic stress in Arabidopsis. Biochem J. 442, 551-561. doi: 10.1042/BJ20111311
Serrano, M., Wang, B., Aryal, B., Garcion, C., Abou-Mansour, E., Heck, S., et al. (2013). Export of salicylic acid from the chloroplast requires the multidrug and toxin extrusion-like transporter EDS5. Plant Physiol. 162, 1815-1821. doi: 10.1104/pp.113.218156
Shitan, N., Minami, S., Morita, M., Hayashida, M., Ito, S., Takanashi, K., et al. (2014). Involvement of the leaf-specific multidrug and toxic compound extrusion (MATE) transporter Nt-JAT2 in vacuolar sequestration of nicotine in Nicotiana tabacum. PLoS ONE 9:e108789. doi: 10.1371/journal.pone.0108789
Shoji, T., Inai, K., Yazaki, Y., Sato, Y., Takase, H., Goto, Y., et al. (2009). Multidrug and toxic compound extrusion-type transporters implicated in vacuolar sequestration of nicotine in tobacco roots. Plant Physiol. 149, 708-718. doi: 10.1104/pp.108.132811
Sun, X., Gilroy, E.M., Chini, A., Nurmberg, P.L., Hein, I., Lacomme, H., et al. (2011). ADS1 encodes a MATE-transporter that negatively regulates plant disease resistance. New Phytol. 192, 471-482. doi: 10.1111/j.1469-8137.2011.03820.x
Suzuki, M., Sato, Y., Wu, S., Kang, B.H., and McCarty, D.R. (2015). Conserved functions of the MATE transporter BIG EMBRYO1 in regulation of lateral organ size and initiation rate. Plant Cell 27, 2288-2300. doi: 10.1105/tpc.15.00290
Takanashi, K., Yokosho, K., Saeki, K., Sugiyama, A., Sato, S., Tabata, S., et al. (2013). LjMATE1: a citrate transporter responsible for iron supply to the nodule infection zone of Lotus japonicus. Plant Cell Physiol. 54, 585-594. doi: 10.1093/pcp/pct019
Thompson, E.P., Wilkins, C., Demidchik, V., Davies, J.M., and Glover, B.J. (2010). An Arabidopsis flavonoid transporter is required for anther dehiscence and pollen development. J. Exp. Bot. 61, 439-451. doi: 10.1093/jxb/erp312
Tovkach, A., Ryan, P.R., Richardson, A.E., Lewis, D.C., Rathjen, T.M., Ramesh, S., et al. (2013). Transposon-mediated alteration of TaMATE1B expression in wheat confers constitutive citrate efflux from root apices. Plant Physiol. 161, 880-892. https://doi.org/10.1104/pp.112.207142
Upadhyay, N., Kar, D., and Datta, S. (2020). A multidrug and toxic compound extrusion (MATE) transporter modulates auxin levels in root to regulate root development and promotes aluminium tolerance. Plant Cell Environ. 43, 745-759. doi: 10.1111/pce.13658
Wang, R., Liu, X., Liang, S., Ge, Q., Li, Y., Shao, J., et al. (2015). A subgroup of MATE transporter genes regulates hypocotyl cell elongation in Arabidopsis. J. Exp. Bot. 66, 6327-43. doi: 10.1093/jxb/erv344
Wu, X., Li, R., Shi, J., Wang, J., Sun, Q., Zhang, H., et al. (2014). Brassica oleracea MATE encodes a citrate transporter and enhances aluminum tolerance in Arabidopsis thaliana. Plant Cell Physiol. 55, 1426-1436. doi: 10.1093/pcp/pcu067
Yokosho, K., Yamaji, N., and Ma, J. F. (2011). An Al-inducible MATE gene is involved in external detoxification of Al in rice. Plant J. 68, 1061-1069. doi: 10.1111/j.1365-313X.2011.04757.x
Yokosho, K., Yamaji, N., and Ma, J.F. (2010). Isolation and characterisation of two MATE genes in rye. Funct. Plant Biol. 37, 296-303. doi: 10.1071/FP09265
Yokosho, K., Yamaji, N., Fuji-Kashino, M., and Ma, J.F. (2016). Functional analysis of a MATE gene OsFRDL2 revealed its involvement in Al-induced secretion of citrate, but a lower contribution to Al tolerance in rice. Plant Cell Physiol. 57, 976-985. doi: 10.1093/pcp/pcw026
Yokosho, K., Yamaji, N., Ueno, D., Mitani, N., and Ma, J. F. (2009). OsFRDL1 is a citrate transporter required for efficient translocation of iron in rice. Plant Physiol. 149, 297-305. doi: 10.1104/pp.108.128132
Zhang, H., Zhu, H., Pan, Y., Yu, Y., Luan, S., Li, L. (2014). A DTX/MATE-type transporter facilitates abscisic acid efflux and modulates ABA sensitivity and drought tolerance in Arabidopsis. Mol Plant. 7, 1522-32. doi: 10.1093/mp/ssu063
Zhao, J., and Dixon, R.A. (2009). MATE transporters facilitate vacuolar uptake of epicatechin 3´-O-glucoside for proanthocyanidin biosynthesis in Medicago truncatula and Arabidopsis. Plant Cell 21, 2323-2340. doi: 10.1105/tpc.109.067819
Zhao, J., Huhman, D., Shadle, G., He, X.Z., Sumner, L.W., Tang, Y., et al. (2011). MATE2 mediates vacuolar sequestration of flavonoid glycosides and glycoside malonates in Medicago truncatula. Plant Cell 23, 1536-55. doi: 10.1105/tpc.110.080804
Zhou, Y., Wang, Z., Gong, L. Chen, A., Liu, N., Li, S., et al. (2019). Functional characterization of three MATE genes in relation to aluminum-induced citrate efflux from soybean root. Plant Soil 443, 121–138. doi: 10.1007/s11104-019-04192-w

## Sheet: Sup. Table 6
Supplementary Table 6. Plant MATEs selected for USEARCH grouping analysis
	Notes:	1. Plant MATEs are clustered based on minimum linkage option with 60% protein sequence identity
		2. Cluster numbers denote the membership of plant MATEs
	No.	Cluster_No.	Gene_Identifier	Plant_Species	Pfam_Domain_Composition	No. of MatE_Domains	Protein_Length	Domain_Length
	1	0	Smoel.234895	Selaginella moellendorffii	MatE-MatE	2	449	322
	2	0	Smoel.121241	Selaginella moellendorffii	MatE-MatE	2	455	322
	3	1	Eruve.0233s0020	Eruca vesicaria	MatE-MatE	2	490	312
	4	1	Eruve.1820s0021	Eruca vesicaria	MatE-MatE	2	498	316
	5	1	Eruve.4734s0006	Eruca vesicaria	MatE-MatE	2	497	313
	6	1	Eruve.0040s0030	Eruca vesicaria	MatE-MatE	2	497	313
	7	1	Thhalv10013347m.g	Eutrema salsugineum	MatE-MatE	2	497	312
	8	1	AT3G03620	Arabidopsis thaliana	MatE-MatE	2	500	316
	9	1	Bostr.26527s0438	Boechera stricta	MatE-MatE	2	495	313
	10	1	AT5G17700	Arabidopsis thaliana	MatE-MatE	2	497	314
	11	1	Sp6g26520	Schrenkiella parvula	MatE-MatE	2	497	313
	12	1	Eruve.3927s0003	Eruca vesicaria	MatE-MatE	2	498	316
	13	1	Thhalv10022143m.g	Eutrema salsugineum	MatE-MatE	2	499	316
	14	1	Eruve.1181s0004	Eruca vesicaria	MatE-MatE	2	489	312
	15	1	Bostr.19046s0080	Boechera stricta	MatE-MatE	2	487	314
	16	2	AUR62027188	Chenopodium quinoa	MatE-MatE	2	411	203
	17	2	AUR62003279	Chenopodium quinoa	MatE	1	404	161
	18	3	Vocar.0024s0041	Volvox carteri	MatE-MatE	2	500	328
	19	3	Cre14.g625350	Chlamydomonas reinhardtii	MatE-MatE	2	514	328
	20	4	Vocar.0050s0043	Volvox carteri	MatE-MatE	2	564	318
	21	4	Cre14.g610750	Chlamydomonas reinhardtii	MatE-MatE	2	599	318
	22	5	Vocar.0006s0460	Volvox carteri	MatE-MatE	2	456	327
	23	5	Cre12.g523250	Chlamydomonas reinhardtii	MatE-MatE	2	480	328
	24	6	AmTr_v1.0_scaffold00021.203	Amborella trichopoda	MatE-MatE	2	492	321
	25	6	Nycol.I00107	Nymphaea colorata	MatE-MatE	2	488	321
	26	7	DCAR_021077	Daucus carota	MatE	1	431	160
	27	7	DCAR_019658	Daucus carota	MatE-MatE	2	490	323
	28	7	DCAR_019656	Daucus carota	MatE-MatE	2	511	293
	29	7	DCAR_021078	Daucus carota	MatE-MatE	2	453	233
	30	7	DCAR_018788	Daucus carota	MatE-MatE	2	438	302
	31	8	Pp3c1_37630	Physcomitrella patens	MatE-MatE	2	366	241
	32	8	Pp3c1_37590	Physcomitrella patens	MatE-MatE	2	530	324
	33	8	Pp3c2_12080	Physcomitrella patens	MatE-MatE	2	531	323
	34	8	Pp3c17_22040	Physcomitrella patens	MatE-MatE	2	533	324
	35	9	ost_eugene.1700010143	Ostreococcus lucimarinus	MatE-MatE	2	428	317
	36	9	MicpuC2.estExt_fgenesh1_pg.C_170161	Micromonas pusilla	MatE-MatE	2	505	319
	37	10	MicpuC2.fgenesh1_pg.C_scaffold_3000102	Micromonas pusilla	MatE	1	447	164
	38	10	ost_05_004_070	Ostreococcus lucimarinus	MatE-MatE	2	490	312
	39	11	Manes.16G007900	Manihot esculenta	MatE-MatE	2	515	323
	40	11	Seita.9G183100	Setaria italica	MatE-MatE	2	562	322
	41	11	Sobic.001G185500	Sorghum bicolor	MatE-MatE	2	516	322
	42	11	Gorai.011G014800	Gossypium raimondii	MatE-MatE	2	522	322
	43	11	Thhalv10024969m.g	Eutrema salsugineum	MatE-MatE	2	504	321
	44	11	Thhalv10027142m.g	Eutrema salsugineum	MatE-MatE	2	508	321
	45	11	Manes.16G008000	Manihot esculenta	MatE-MatE	2	504	324
	46	11	Seita.9G183000	Setaria italica	MatE-MatE	2	499	323
	47	11	Sobic.001G012600	Sorghum bicolor	MatE-MatE	2	505	323
	48	11	Sevir.9G181900	Setaria viridis	MatE-MatE	2	516	322
	49	11	PGSC0003DMG400016458	Solanum tuberosum	MatE-MatE	2	528	322
	50	11	Seita.9G183300	Setaria italica	MatE-MatE	2	512	322
	51	11	Thhalv10023417m.g	Eutrema salsugineum	MatE-MatE	2	501	324
	52	11	Gorai.005G149900	Gossypium raimondii	MatE-MatE	2	505	322
	53	11	Cla97C00G000130	Citrullus lanatus	MatE-MatE	2	508	323
	54	11	Lsat_1_v5_gn_7_17841	Lactuca sativa	MatE-MatE	2	506	322
	55	11	Sevir.9G182100	Setaria viridis	MatE-MatE	2	512	322
	56	11	Prupe.4G022100	Prunus persica	MatE-MatE	2	525	322
	57	11	Cla97C00G000140	Citrullus lanatus	MatE-MatE	2	510	323
	58	11	Bostr.19424s0477	Boechera stricta	MatE-MatE	2	504	323
	59	11	HanXRQChr16g0515961	Helianthus annuus	MatE-MatE	2	508	322
	60	11	Prupe.3G217600	Prunus persica	MatE-MatE	2	518	323
	61	11	Lus10039673.g	Linum usitatissimum	MatE-MatE	2	469	314
	62	11	HanXRQChr04g0125551	Helianthus annuus	MatE-MatE	2	395	273
	63	11	AH015007	Amaranthus hypochondriacus	MatE-MatE	2	496	273
	64	11	Spov3_C0190.00001	Spinacia oleracea	MatE-MatE	2	514	323
	65	11	HanXRQChr16g0516181	Helianthus annuus	MatE-MatE	2	506	322
	66	11	Prupe.4G021800	Prunus persica	MatE-MatE	2	505	322
	67	11	AT1G61890	Arabidopsis thaliana	MatE-MatE	2	501	324
	68	11	Prupe.4G021900	Prunus persica	MatE-MatE	2	507	322
	69	11	Thhalv10024978m.g	Eutrema salsugineum	MatE-MatE	2	502	321
	70	11	DCAR_008150	Daucus carota	MatE-MatE	2	508	322
	71	11	Bostr.13671s0300	Boechera stricta	MatE-MatE	2	503	324
	72	11	Prupe.4G022000	Prunus persica	MatE-MatE	2	513	322
	73	11	DCAR_026847	Daucus carota	MatE-MatE	2	512	322
	74	11	arahy.Tifrunner.gnm1.ann1.747ND8	Arachis hypogaea	MatE-MatE	2	462	259
	75	11	Potri.011G002500	Populus trichocarpa	MatE-MatE	2	513	321
	76	11	Zosma331g00110	Zostera marina	MatE-MatE	2	513	322
	77	11	Eruve.3365s0004	Eruca vesicaria	MatE-MatE	2	483	288
	78	11	Sobic.001G185400	Sorghum bicolor	MatE-MatE	2	503	323
	79	11	PGSC0003DMG400008739	Solanum tuberosum	MatE-MatE	2	524	269
	80	11	Gorai.009G178100	Gossypium raimondii	MatE-MatE	2	518	322
	81	11	Lus10001142.g	Linum usitatissimum	MatE-MatE	2	509	323
	82	11	Potri.011G002900	Populus trichocarpa	MatE-MatE	2	499	323
	83	11	Potri.011G002600	Populus trichocarpa	MatE-MatE	2	516	322
	84	11	Potri.011G002200	Populus trichocarpa	MatE-MatE	2	513	322
	85	11	Lus10002067.g	Linum usitatissimum	MatE-MatE	2	516	330
	86	11	Migut.M00144	Mimulus guttatus	MatE-MatE	2	508	323
	87	11	Potri.011G002700	Populus trichocarpa	MatE-MatE	2	501	324
	88	11	Potri.011G002800	Populus trichocarpa	MatE-MatE	2	501	323
	89	11	Potri.011G002400	Populus trichocarpa	MatE-MatE	2	513	321
	90	11	Lus10020049.g	Linum usitatissimum	MatE-MatE	2	507	322
	91	11	Eruve.2981s0005	Eruca vesicaria	MatE-MatE	2	505	321
	92	11	Eucgr.D01316	Eucalyptus grandis	MatE-MatE	2	514	323
	93	11	Manes.17G038200	Manihot esculenta	MatE-MatE	2	507	322
	94	11	Seita.9G183400	Setaria italica	MatE-MatE	2	413	278
	95	11	AT1G11670	Arabidopsis thaliana	MatE-MatE	2	503	324
	96	11	PGSC0003DMG400012664	Solanum tuberosum	MatE-MatE	2	500	323
	97	11	PGSC0003DMG400016457	Solanum tuberosum	MatE-MatE	2	509	323
	98	11	Manes.17G038300	Manihot esculenta	MatE-MatE	2	490	323
	99	11	Manes.17G038400	Manihot esculenta	MatE-MatE	2	507	323
	100	11	arahy.Tifrunner.gnm1.ann1.8D4CC7	Arachis hypogaea	MatE-MatE	2	440	267
	101	11	EL10Ac8g20042	Beta vulgaris	MatE-MatE	2	508	323
	102	11	Sobic.001G185600	Sorghum bicolor	MatE-MatE	2	524	322
	103	11	Eucgr.D01315	Eucalyptus grandis	MatE-MatE	2	512	321
	104	11	Potri.004G016400	Populus trichocarpa	MatE-MatE	2	499	323
	105	11	Kaladp0042s0329	Kalanchoe fedtschenkoi	MatE-MatE	2	512	322
	106	11	PGSC0003DMG400025501	Solanum tuberosum	MatE-MatE	2	484	270
	107	11	Dioal.0895s0017	Dioscorea alata	MatE-MatE	2	517	322
	108	11	Sobic.001G185800	Sorghum bicolor	MatE-MatE	2	501	321
	109	11	Eruve.0216s0014	Eruca vesicaria	MatE-MatE	2	502	321
	110	11	Aco010492	Ananas comosus	MatE-MatE	2	623	323
	111	11	Aco029670	Ananas comosus	MatE-MatE	2	400	275
	112	11	AmTr_v1.0_scaffold00062.165	Amborella trichopoda	MatE-MatE	2	461	301
	113	11	Aco010493	Ananas comosus	MatE-MatE	2	484	289
	114	11	MD10G1320300	Malus domestica	MatE-MatE	2	508	322
	115	11	Bradi1g15680	Brachypodium distachyon	MatE-MatE	2	512	322
	116	11	HORVU2Hr1G046420	Hordeum vulgare	MatE-MatE	2	493	323
	117	11	HORVU3Hr1G110460	Hordeum vulgare	MatE-MatE	2	494	323
	118	11	HanXRQChr15g0471091	Helianthus annuus	MatE-MatE	2	511	323
	119	11	HanXRQChr15g0471041	Helianthus annuus	MatE-MatE	2	511	324
	120	11	HanXRQChr15g0471131	Helianthus annuus	MatE-MatE	2	511	323
	121	11	SapurV1A.0660s0150	Salix purpurea	MatE-MatE	2	499	323
	122	11	Phvul.011G104200	Phaseolus vulgaris	MatE-MatE	2	517	323
	123	11	AsparagusV1_03.1239	Asparagus officinalis	MatE-MatE	2	465	323
	124	11	Solyc02g080490.3	Solanum lycopersicum	MatE-MatE	2	504	323
	125	11	Solyc02g032660.3	Solanum lycopersicum	MatE-MatE	2	504	323
	126	11	Solyc02g080480.3	Solanum lycopersicum	MatE-MatE	2	499	322
	127	11	Bradi1g26240	Brachypodium distachyon	MatE-MatE	2	496	323
	128	11	HORVU1Hr1G007910	Hordeum vulgare	MatE-MatE	2	433	295
	129	11	Macma4_06_g02180	Musa acuminata	MatE-MatE	2	486	322
	130	11	SapurV1A.1533s0090	Salix purpurea	MatE-MatE	2	516	322
	131	11	Macma4_04_g32340	Musa acuminata	MatE-MatE	2	524	321
	132	11	SapurV1A.1440s0070	Salix purpurea	MatE-MatE	2	543	322
	133	11	ELECO.r07.7AG0569230	Eleusine coracana	MatE-MatE	2	479	282
	134	11	Sevir.9G181800	Setaria viridis	MatE-MatE	2	499	323
	135	11	ELECO.r07.7AG0569250	Eleusine coracana	MatE-MatE	2	496	323
	136	11	SapurV1A.1624s0010	Salix purpurea	MatE-MatE	2	498	323
	137	11	Macma4_02_g17400	Musa acuminata	MatE-MatE	2	521	322
	138	11	HORVU5Hr1G082890	Hordeum vulgare	MatE-MatE	2	508	322
	139	11	Bradi1g15670	Brachypodium distachyon	MatE-MatE	2	494	323
	140	11	Mba06_g01830	Musa balbisiana	MatE-MatE	2	486	322
	141	11	Seita.2G332000	Setaria italica	MatE-MatE	2	501	323
	142	11	SapurV1A.1533s0080	Salix purpurea	MatE-MatE	2	514	322
	143	11	ELECO.r07.3AG0227750	Eleusine coracana	MatE-MatE	2	494	323
	144	11	Seita.2G332200	Setaria italica	MatE-MatE	2	439	262
	145	11	HanXRQChr15g0471051	Helianthus annuus	MatE-MatE	2	463	271
	146	11	MELO3C018814	Cucumis melo	MatE-MatE	2	513	322
	147	11	Bostr.22157s0176	Boechera stricta	MatE-MatE	2	501	324
	148	11	Acora.08G129500	Acorus americanus	MatE-MatE	2	499	322
	149	11	Thhalv10020869m.g	Eutrema salsugineum	MatE-MatE	2	397	275
	150	11	Lsat_1_v5_gn_7_15900	Lactuca sativa	MatE-MatE	2	503	322
	151	11	Kaladp0031s0054	Kalanchoe fedtschenkoi	MatE-MatE	2	480	302
	152	11	Eruve.9379s0001	Eruca vesicaria	MatE-MatE	2	501	324
	153	11	MELO3C018815	Cucumis melo	MatE-MatE	2	489	323
	154	11	MD17G1096400	Malus domestica	MatE-MatE	2	506	323
	155	11	MD05G1344300	Malus domestica	MatE-MatE	2	568	322
	156	11	HanXRQChr05g0129561	Helianthus annuus	MatE-MatE	2	505	324
	157	11	MD05G1344500	Malus domestica	MatE-MatE	2	509	322
	158	11	MD05G1344900	Malus domestica	MatE-MatE	2	508	322
	159	11	AT3G21690	Arabidopsis thaliana	MatE-MatE	2	506	323
	160	11	Oeu002730.1	Olea europaea	MatE-MatE	2	495	322
	161	11	Thhalv10007409m.g	Eutrema salsugineum	MatE-MatE	2	507	324
	162	11	Eruve.1834s0013	Eruca vesicaria	MatE-MatE	2	497	321
	163	11	Oeu005998.1	Olea europaea	MatE-MatE	2	476	268
	164	11	ELECO.r07.3BG0273330	Eleusine coracana	MatE-MatE	2	508	322
	165	11	ELECO.r07.3BG0273320	Eleusine coracana	MatE-MatE	2	482	298
	166	11	Ptrif.0002s1435	Poncirus trifoliata	MatE-MatE	2	520	322
	167	11	MD09G1108500	Malus domestica	MatE-MatE	2	588	323
	168	11	SapurV1A.0660s0130	Salix purpurea	MatE-MatE	2	515	321
	169	11	ELECO.r07.3BG0273340	Eleusine coracana	MatE-MatE	2	494	322
	170	11	Solyc12g005850.2	Solanum lycopersicum	MatE-MatE	2	512	323
	171	11	Phvul.005G115000	Phaseolus vulgaris	MatE-MatE	2	507	322
	172	11	Eucgr.D01312	Eucalyptus grandis	MatE-MatE	2	397	275
	173	11	Oeu033893.1	Olea europaea	MatE-MatE	2	505	322
	174	11	Aco009040	Ananas comosus	MatE-MatE	2	529	322
	175	11	Thhalv10020526m.g	Eutrema salsugineum	MatE-MatE	2	515	323
	176	11	Bostr.10089s0007	Boechera stricta	MatE-MatE	2	507	321
	177	11	Aco009044	Ananas comosus	MatE-MatE	2	484	323
	178	11	Oeu018765.1	Olea europaea	MatE-MatE	2	511	323
	179	11	Solyc07g052380.3	Solanum lycopersicum	MatE-MatE	2	503	323
	180	11	Ptrif.0002s2522	Poncirus trifoliata	MatE-MatE	2	501	322
	181	11	Sevir.2G342800	Setaria viridis	MatE-MatE	2	495	318
	182	11	VIT_212s0059g02220	Vitis vinifera	MatE-MatE	2	507	322
	183	11	VIT_212s0059g02160	Vitis vinifera	MatE-MatE	2	552	322
	184	11	VIT_212s0059g02180	Vitis vinifera	MatE-MatE	2	507	322
	185	11	Sevir.2G342600	Setaria viridis	MatE-MatE	2	501	323
	186	11	Cla97C03G056510	Citrullus lanatus	MatE-MatE	2	453	251
	187	11	Medtr2g088400	Medicago truncatula	MatE-MatE	2	507	323
	188	11	Sp7g20090	Schrenkiella parvula	MatE-MatE	2	507	321
	189	11	Medtr2g022980	Medicago truncatula	MatE-MatE	2	495	322
	190	11	VIT_210s0116g01880	Vitis vinifera	MatE-MatE	2	509	322
	191	11	VIT_210s0116g01870	Vitis vinifera	MatE-MatE	2	510	321
	192	11	Aqcoe1G238900	Aquilegia coerulea	MatE-MatE	2	513	323
	193	11	Pavir.9KG120000	Panicum virgatum	MatE-MatE	2	505	310
	194	11	VIT_210s0116g01860	Vitis vinifera	MatE-MatE	2	504	323
	195	11	Eruve.0754s0012	Eruca vesicaria	MatE-MatE	2	513	323
	196	11	Eruve.0754s0011	Eruca vesicaria	MatE-MatE	2	506	323
	197	11	Pavir.9KG119400	Panicum virgatum	MatE-MatE	2	497	323
	198	11	Pavir.9KG120100	Panicum virgatum	MatE-MatE	2	505	322
	199	11	orange1.1g010798m.g	Citrus sinensis	MatE-MatE	2	501	322
	200	11	orange1.1g010561m.g	Citrus sinensis	MatE-MatE	2	507	322
	201	11	Pavir.2KG441300	Panicum virgatum	MatE-MatE	2	497	323
	202	11	Eruve.1458s0020	Eruca vesicaria	MatE-MatE	2	504	324
	203	11	Eruve.0795s0008	Eruca vesicaria	MatE-MatE	2	396	272
	204	11	ELECO.r07.7BG0600990	Eleusine coracana	MatE-MatE	2	499	323
	205	11	Pavag02G293600	Paspalum vaginatum	MatE-MatE	2	498	321
	206	11	Zm00001d013809	Zea mays	MatE-MatE	2	497	323
	207	11	CsaV3_1G011510	Cucumis sativus	MatE-MatE	2	496	323
	208	11	Eruve.0629s0024	Eruca vesicaria	MatE-MatE	2	501	324
	209	11	arahy.Tifrunner.gnm1.ann1.B845YX	Arachis hypogaea	MatE-MatE	2	481	255
	210	11	Sp7g20080	Schrenkiella parvula	MatE-MatE	2	508	320
	211	11	Sp7g20100	Schrenkiella parvula	MatE-MatE	2	502	320
	212	11	AT4G21910	Arabidopsis thaliana	MatE-MatE	2	509	321
	213	11	LOC_Os03g37490	Oryza sativa	MatE-MatE	2	520	322
	214	11	Misin04G302500	Miscanthus sinensis	MatE-MatE	2	495	323
	215	11	AT4G21903	Arabidopsis thaliana	MatE-MatE	2	517	321
	216	11	orange1.1g010025m.g	Citrus sinensis	MatE-MatE	2	520	322
	217	11	Zm00001d033061	Zea mays	MatE-MatE	2	493	323
	218	11	Zm00001d033062	Zea mays	MatE-MatE	2	513	322
	219	11	Medtr4g048000	Medicago truncatula	MatE-MatE	2	519	323
	220	11	Zm00001d033063	Zea mays	MatE-MatE	2	500	323
	221	11	LOC_Os03g37470	Oryza sativa	MatE-MatE	2	350	219
	222	11	Sp1g10280	Schrenkiella parvula	MatE-MatE	2	504	324
	223	11	AUR62012695	Chenopodium quinoa	MatE-MatE	2	512	323
	224	11	Lsat_1_v5_gn_4_60660	Lactuca sativa	MatE-MatE	2	509	323
	225	11	Aqcoe1G238700	Aquilegia coerulea	MatE-MatE	2	512	323
	226	11	FvH4_6g43220	Fragaria vesca	MatE-MatE	2	461	294
	227	11	Sevir.9G182200	Setaria viridis	MatE-MatE	2	544	269
	228	11	Lsat_1_v5_gn_4_59521	Lactuca sativa	MatE-MatE	2	429	295
	229	11	LOC_Os03g37640	Oryza sativa	MatE-MatE	2	500	323
	230	11	Cla97C02G028330	Citrullus lanatus	MatE-MatE	2	513	323
	231	11	CKAN_02125600	Cinnamomum kanehirae	MatE-MatE	2	515	323
	232	11	Eucgr.A01710	Eucalyptus grandis	MatE-MatE	2	520	322
	233	11	Cla97C02G028310	Citrullus lanatus	MatE-MatE	2	512	323
	234	11	Lsat_1_v5_gn_4_60721	Lactuca sativa	MatE-MatE	2	514	323
	235	11	Pavir.9NG229400	Panicum virgatum	MatE-MatE	2	512	322
	236	11	FvH4_3g02250	Fragaria vesca	MatE-MatE	2	509	322
	237	11	Zm00001d021629	Zea mays	MatE-MatE	2	513	323
	238	11	Eruve.0465s0014	Eruca vesicaria	MatE-MatE	2	505	323
	239	11	Pavir.9NG229500	Panicum virgatum	MatE-MatE	2	517	322
	240	11	Pavir.2NG513500	Panicum virgatum	MatE-MatE	2	500	220
	241	11	Sp2g02650	Schrenkiella parvula	MatE-MatE	2	501	324
	242	11	AUR62021965	Chenopodium quinoa	MatE-MatE	2	456	323
	243	11	Eruve.0364s0006	Eruca vesicaria	MatE-MatE	2	505	323
	244	11	Zm00001d006494	Zea mays	MatE-MatE	2	567	296
	245	11	Zm00001d006493	Zea mays	MatE-MatE	2	570	277
	246	11	LOC_Os03g37411	Oryza sativa	MatE-MatE	2	500	324
	247	11	Lsat_1_v5_gn_4_59441	Lactuca sativa	MatE-MatE	2	507	322
	248	11	arahy.Tifrunner.gnm1.ann1.SGT6RC	Arachis hypogaea	MatE-MatE	2	494	310
	249	11	arahy.Tifrunner.gnm1.ann1.WG9HC3	Arachis hypogaea	MatE-MatE	2	520	322
	250	11	FvH4_3g02260	Fragaria vesca	MatE-MatE	2	525	322
	251	11	Pavir.9NG229600	Panicum virgatum	MatE-MatE	2	521	322
	252	11	Pavir.9NG229300	Panicum virgatum	MatE-MatE	2	498	322
	253	11	Misin01G167100	Miscanthus sinensis	MatE-MatE	2	405	275
	254	11	Misin01G166600	Miscanthus sinensis	MatE-MatE	2	404	276
	255	11	Ca_07127	Cicer arietinum	MatE-MatE	2	507	323
	256	11	Kaladp0040s0197	Kalanchoe fedtschenkoi	MatE-MatE	2	487	322
	257	11	Misin01G166500	Miscanthus sinensis	MatE-MatE	2	495	255
	258	11	Ca_07126	Cicer arietinum	MatE-MatE	2	503	323
	259	11	CsaV3_7G003610	Cucumis sativus	MatE-MatE	2	507	323
	260	11	Aqcoe1G238800	Aquilegia coerulea	MatE-MatE	2	555	323
	261	11	Misin16G021700	Miscanthus sinensis	MatE-MatE	2	508	323
	262	11	Pahal.9G179900	Panicum hallii	MatE-MatE	2	510	322
	263	11	Eruve.3971s0007	Eruca vesicaria	MatE-MatE	2	513	323
	264	11	Misin02G181200	Miscanthus sinensis	MatE-MatE	2	522	321
	265	11	Eruve.3971s0006	Eruca vesicaria	MatE-MatE	2	506	323
	266	11	Glyma.15G107100	Glycine max	MatE-MatE	2	535	322
	267	11	Thecc1EG030211	Theobroma cacao	MatE-MatE	2	516	323
	268	11	Thecc1EG030212	Theobroma cacao	MatE-MatE	2	519	322
	269	11	Pahal.9G180200	Panicum hallii	MatE-MatE	2	393	270
	270	11	Thecc1EG030213	Theobroma cacao	MatE-MatE	2	512	322
	271	11	Potri.014G153100	Populus trichocarpa	MatE-MatE	2	503	322
	272	11	Migut.M01311	Mimulus guttatus	MatE-MatE	2	530	322
	273	11	Pahal.2G389100	Panicum hallii	MatE-MatE	2	496	323
	274	11	Pahal.2G389000	Panicum hallii	MatE-MatE	2	504	323
	275	11	Sobic.002G318300	Sorghum bicolor	MatE-MatE	2	496	323
	276	11	arahy.Tifrunner.gnm1.ann1.IBJJ46	Arachis hypogaea	MatE-MatE	2	520	322
	277	11	Migut.M00143	Mimulus guttatus	MatE-MatE	2	511	323
	278	11	Migut.M00142	Mimulus guttatus	MatE-MatE	2	495	323
	279	11	Migut.M00141	Mimulus guttatus	MatE-MatE	2	507	323
	280	11	Sp3g19700	Schrenkiella parvula	MatE-MatE	2	507	317
	281	11	Eruve.0011s0044	Eruca vesicaria	MatE-MatE	2	505	324
	282	11	CsaV3_7G003620	Cucumis sativus	MatE-MatE	2	516	323
	283	11	MELO3C002526	Cucumis melo	MatE-MatE	2	447	323
	284	11	CsaV3_7G003630	Cucumis sativus	MatE-MatE	2	510	323
	285	11	Nycol.B02786	Nymphaea colorata	MatE-MatE	2	513	323
	286	11	CsaV3_7G003650	Cucumis sativus	MatE-MatE	2	513	322
	287	11	CsaV3_7G003640	Cucumis sativus	MatE-MatE	2	517	323
	288	11	Glyma.06G305200	Glycine max	MatE-MatE	2	517	322
	289	11	Pavag01G168400	Paspalum vaginatum	MatE-MatE	2	518	322
	290	11	Pavag01G168300	Paspalum vaginatum	MatE-MatE	2	519	322
	291	11	Thecc1EG011340	Theobroma cacao	MatE-MatE	2	504	322
	292	11	Pavag01G168200	Paspalum vaginatum	MatE-MatE	2	494	323
	293	11	Glyma.12G194000	Glycine max	MatE-MatE	2	504	323
	294	11	Misin02G180800	Miscanthus sinensis	MatE-MatE	2	415	266
	295	11	Misin02G181400	Miscanthus sinensis	MatE-MatE	2	500	323
	296	11	Misin02G181000	Miscanthus sinensis	MatE-MatE	2	514	322
	297	11	Pavag01G168500	Paspalum vaginatum	MatE-MatE	2	498	323
	298	11	Zm00001d013811	Zea mays	MatE-MatE	2	506	322
	299	11	Nycol.B02787	Nymphaea colorata	MatE-MatE	2	513	323
	300	11	ELECO.r07.7BG0600970	Eleusine coracana	MatE-MatE	2	509	323
	301	11	Zm00001d013810	Zea mays	MatE-MatE	2	528	324
	302	11	Lus10027168.g	Linum usitatissimum	MatE-MatE	2	494	323
	303	11	Lus10027169.g	Linum usitatissimum	MatE-MatE	2	518	323
	304	11	LOC_Os07g33310	Oryza sativa	MatE-MatE	2	493	322
	305	11	Eruve.1605s0001	Eruca vesicaria	MatE-MatE	2	396	273
	306	11	Nycol.B02784	Nymphaea colorata	MatE-MatE	2	513	323
	307	11	Nycol.B02789	Nymphaea colorata	MatE-MatE	2	379	255
	308	11	Pahal.9G179800	Panicum hallii	MatE-MatE	2	498	314
	309	11	Kaladp0040s0353	Kalanchoe fedtschenkoi	MatE-MatE	2	519	322
	310	11	Pahal.9G179700	Panicum hallii	MatE-MatE	2	496	323
	311	11	Pahal.9G180100	Panicum hallii	MatE-MatE	2	528	322
	312	11	Glyma.12G099300	Glycine max	MatE-MatE	2	441	296
	313	12	Cre01.g014150	Chlamydomonas reinhardtii	MatE-MatE	2	563	317
	314	12	Vocar.0007s0278	Volvox carteri	MatE-MatE	2	587	315
	315	13	Lus10016412.g	Linum usitatissimum	MatE-MatE	2	543	237
	316	13	Sp1g38000	Schrenkiella parvula	MatE-MatE	2	519	245
	317	13	Macma4_04_g07130	Musa acuminata	MatE-MatE	2	502	248
	318	13	AT3G08040	Arabidopsis thaliana	MatE-MatE	2	526	248
	319	13	Lus10042365.g	Linum usitatissimum	MatE-MatE	2	509	244
	320	13	AmTr_v1.0_scaffold00022.396	Amborella trichopoda	MatE-MatE	2	504	240
	321	13	Sobic.001G454900	Sorghum bicolor	MatE-MatE	2	565	246
	322	13	Lsat_1_v5_gn_1_106860	Lactuca sativa	MatE-MatE	2	522	244
	323	13	SapurV1A.0111s0220	Salix purpurea	MatE-MatE	2	548	236
	324	13	Sobic.003G403000	Sorghum bicolor	MatE-MatE	2	600	266
	325	13	ELECO.r07.3AG0238950	Eleusine coracana	MatE-MatE	2	549	244
	326	13	Lus10026303.g	Linum usitatissimum	MatE-MatE	2	509	243
	327	13	Lus10039609.g	Linum usitatissimum	MatE-MatE	2	535	244
	328	13	ELECO.r07.5AG0389030	Eleusine coracana	MatE-MatE	2	477	245
	329	13	AT1G51340	Arabidopsis thaliana	MatE-MatE	2	515	245
	330	13	Lsat_1_v5_gn_1_106760	Lactuca sativa	MatE-MatE	2	509	243
	331	13	Eucgr.J00768	Eucalyptus grandis	MatE-MatE	2	528	245
	332	13	Sobic.007G020600	Sorghum bicolor	MatE-MatE	2	525	245
	333	13	ELECO.r07.1BG0094500	Eleusine coracana	MatE-MatE	2	583	259
	334	13	Macma4_03_g32620	Musa acuminata	MatE-MatE	2	518	243
	335	13	Sp3g06950	Schrenkiella parvula	MatE-MatE	2	529	245
	336	13	Sevir.9G493200	Setaria viridis	MatE-MatE	2	564	268
	337	13	Lsat_1_v5_gn_1_66080	Lactuca sativa	MatE-MatE	2	500	239
	338	13	Pavag07G036700	Paspalum vaginatum	MatE-MatE	2	540	245
	339	13	CsaV3_4G024250	Cucumis sativus	MatE-MatE	2	521	246
	340	13	Ca_17928	Cicer arietinum	MatE-MatE	2	538	241
	341	13	Pahal.9G201000	Panicum hallii	MatE-MatE	2	529	245
	342	13	Misin02G432600	Miscanthus sinensis	MatE-MatE	2	560	263
	343	13	CsaV3_3G032150	Cucumis sativus	MatE-MatE	2	585	244
	344	13	orange1.1g010889m.g	Citrus sinensis	MatE-MatE	2	498	257
	345	13	orange1.1g010159m.g	Citrus sinensis	MatE-MatE	2	516	245
	346	13	Medtr2g097900	Medicago truncatula	MatE-MatE	2	507	247
	347	13	Misin07G192000	Miscanthus sinensis	MatE-MatE	2	523	245
	348	13	Medtr3g029510	Medicago truncatula	MatE-MatE	2	540	240
	349	13	Potri.009G053700	Populus trichocarpa	MatE-MatE	2	516	248
	350	13	CsaV3_7G031060	Cucumis sativus	MatE-MatE	2	557	252
	351	13	Potri.009G061100	Populus trichocarpa	MatE-MatE	2	548	233
	352	13	Dioal.6436s0001	Dioscorea alata	MatE-MatE	2	481	253
	353	13	Migut.B01295	Mimulus guttatus	MatE-MatE	2	532	243
	354	13	Ca_25147	Cicer arietinum	MatE-MatE	2	483	249
	355	13	Ca_02643	Cicer arietinum	MatE-MatE	2	506	247
	356	13	Pahal.9G552400	Panicum hallii	MatE-MatE	2	561	267
	357	13	Pahal.5G042400	Panicum hallii	MatE-MatE	2	589	267
	358	13	Ca_25099	Cicer arietinum	MatE-MatE	2	418	256
	359	13	Misin01G434900	Miscanthus sinensis	MatE-MatE	2	559	262
	360	13	Cla97C02G049330	Citrullus lanatus	MatE-MatE	2	638	246
	361	13	LOC_Os03g11734	Oryza sativa	MatE-MatE	2	571	245
	362	13	Nycol.F01374	Nymphaea colorata	MatE-MatE	2	515	246
	363	13	AUR62009384	Chenopodium quinoa	MatE-MatE	2	550	241
	364	13	Nycol.F01530	Nymphaea colorata	MatE-MatE	2	500	253
	365	13	LOC_Os10g13940	Oryza sativa	MatE-MatE	2	537	247
	366	13	MELO3C023550	Cucumis melo	MatE-MatE	2	557	252
	367	13	MELO3C014595	Cucumis melo	MatE-MatE	2	521	246
	368	13	Oeu014582.1	Olea europaea	MatE-MatE	2	543	243
	369	13	Cla97C09G166440	Citrullus lanatus	MatE-MatE	2	614	243
	370	13	Cla97C10G195180	Citrullus lanatus	MatE-MatE	2	585	251
	371	13	Pavir.9KG136600	Panicum virgatum	MatE-MatE	2	532	243
	372	13	Pavir.9KG620900	Panicum virgatum	MatE-MatE	2	557	244
	373	13	Medtr8g037170	Medicago truncatula	MatE-MatE	2	552	252
	374	13	Medtr8g036660	Medicago truncatula	MatE-MatE	2	607	252
	375	13	Medtr8g037175	Medicago truncatula	MatE-MatE	2	531	252
	376	13	Pavir.5NG012661	Panicum virgatum	MatE-MatE	2	613	250
	377	13	Pavir.9NG640700	Panicum virgatum	MatE-MatE	2	556	265
	378	13	AUR62023065	Chenopodium quinoa	MatE-MatE	2	582	236
	379	13	CKAN_00207800	Cinnamomum kanehirae	MatE-MatE	2	519	245
	380	13	CKAN_00626000	Cinnamomum kanehirae	MatE-MatE	2	523	244
	381	13	Pavir.9NG255500	Panicum virgatum	MatE-MatE	2	529	244
	382	13	MD03G1175500	Malus domestica	MatE-MatE	2	515	249
	383	13	Ptrif.0002s0341	Poncirus trifoliata	MatE-MatE	2	516	245
	384	13	Bradi1g69770	Brachypodium distachyon	MatE-MatE	2	559	252
	385	13	ELECO.r07.3BG0289060	Eleusine coracana	MatE-MatE	2	550	244
	386	13	Phvul.005G021900	Phaseolus vulgaris	MatE-MatE	2	556	250
	387	13	Bradi3g23150	Brachypodium distachyon	MatE-MatE	2	502	243
	388	13	Ptrif.0009s1672	Poncirus trifoliata	MatE-MatE	2	498	257
	389	13	Bostr.22252s0221	Boechera stricta	MatE-MatE	2	528	252
	390	13	DCAR_022401	Daucus carota	MatE-MatE	2	560	244
	391	13	MD02G1311900	Malus domestica	MatE-MatE	2	582	250
	392	13	Ptrif.0004s2584	Poncirus trifoliata	MatE-MatE	2	573	242
	393	13	Macma4_08_g32750	Musa acuminata	MatE-MatE	2	531	241
	394	13	Phvul.L008943	Phaseolus vulgaris	MatE-MatE	2	514	247
	395	13	SapurV1A.0534s0200	Salix purpurea	MatE-MatE	2	511	204
	396	13	SapurV1A.0027s0380	Salix purpurea	MatE-MatE	2	548	233
	397	13	SapurV1A.0037s0290	Salix purpurea	MatE-MatE	2	492	260
	398	13	ELECO.r07.1AG0044480	Eleusine coracana	MatE-MatE	2	535	252
	399	13	Phvul.011G211800	Phaseolus vulgaris	MatE-MatE	2	505	238
	400	13	Phvul.011G211900	Phaseolus vulgaris	MatE-MatE	2	540	251
	401	13	Phvul.011G060000	Phaseolus vulgaris	MatE-MatE	2	516	248
	402	13	Phvul.007G254800	Phaseolus vulgaris	MatE-MatE	2	532	249
	403	13	Mba01_g02500	Musa balbisiana	MatE-MatE	2	518	244
	404	13	Migut.N01597	Mimulus guttatus	MatE-MatE	2	396	208
	405	13	Migut.D00600	Mimulus guttatus	MatE-MatE	2	540	246
	406	13	Dioal.0359s0007	Dioscorea alata	MatE-MatE	2	569	267
	407	13	Manes.14G002600	Manihot esculenta	MatE-MatE	2	493	247
	408	13	Manes.10G143000	Manihot esculenta	MatE-MatE	2	540	235
	409	13	Potri.016G053600	Populus trichocarpa	MatE-MatE	2	511	256
	410	13	Potri.001G266900	Populus trichocarpa	MatE-MatE	2	547	239
	411	13	EL10Ac2g04329	Beta vulgaris	MatE-MatE	2	553	237
	412	13	Dioal.0789s0032	Dioscorea alata	MatE-MatE	2	511	240
	413	13	EL10Ac4g10255	Beta vulgaris	MatE-MatE	2	462	242
	414	13	Migut.J01775	Mimulus guttatus	MatE-MatE	2	504	248
	415	13	Manes.09G026900	Manihot esculenta	MatE-MatE	2	508	246
	416	13	Prupe.4G248800	Prunus persica	MatE-MatE	2	570	249
	417	13	Prupe.7G066100	Prunus persica	MatE-MatE	2	494	245
	418	13	MD11G1193400	Malus domestica	MatE-MatE	2	514	248
	419	13	Bostr.26675s0064	Boechera stricta	MatE-MatE	2	515	245
	420	13	Manes.06G164500	Manihot esculenta	MatE-MatE	2	509	247
	421	13	DCAR_002071	Daucus carota	MatE-MatE	2	515	244
	422	13	DCAR_003211	Daucus carota	MatE-MatE	2	626	250
	423	13	Prupe.2G013000	Prunus persica	MatE-MatE	2	601	245
	424	13	Manes.07G006000	Manihot esculenta	MatE-MatE	2	547	237
	425	13	Prupe.2G013100	Prunus persica	MatE-MatE	2	558	245
	426	13	Thecc1EG024749	Theobroma cacao	MatE-MatE	2	511	254
	427	13	Glyma.13G339800	Glycine max	MatE-MatE	2	555	247
	428	13	Glyma.13G203000	Glycine max	MatE-MatE	2	595	258
	429	13	Glyma.15G274600	Glycine max	MatE-MatE	2	553	251
	430	13	Thecc1EG040698	Theobroma cacao	MatE-MatE	2	516	246
	431	13	Glyma.09G102800	Glycine max	MatE-MatE	2	556	249
	432	13	FvH4_6g23370	Fragaria vesca	MatE-MatE	2	508	244
	433	13	PGSC0003DMG400007358	Solanum tuberosum	MatE-MatE	2	512	249
	434	13	Eruve.3678s0001	Eruca vesicaria	MatE-MatE	2	432	200
	435	13	HORVU1Hr1G068960	Hordeum vulgare	MatE-MatE	2	494	245
	436	13	AsparagusV1_08.1005	Asparagus officinalis	MatE-MatE	2	494	245
	437	13	arahy.Tifrunner.gnm1.ann1.N01QY3	Arachis hypogaea	MatE-MatE	2	509	244
	438	13	Zm00001d035115	Zea mays	MatE-MatE	2	615	204
	439	13	Glyma.15G034600	Glycine max	MatE-MatE	2	554	247
	440	13	Seita.9G489200	Setaria italica	MatE-MatE	2	564	268
	441	13	Zm00001d028228	Zea mays	MatE-MatE	2	553	246
	442	13	Glyma.02G181800	Glycine max	MatE-MatE	2	500	249
	443	13	VIT_208s0007g08200	Vitis vinifera	MatE-MatE	2	507	246
	444	13	Eruve.0440s0013	Eruca vesicaria	MatE-MatE	2	519	245
	445	13	arahy.Tifrunner.gnm1.ann1.37C7XW	Arachis hypogaea	MatE-MatE	2	520	252
	446	13	Seita.9G204700	Setaria italica	MatE-MatE	2	532	244
	447	13	Glyma.10G099900	Glycine max	MatE-MatE	2	501	248
	448	13	Eruve.2530s0003	Eruca vesicaria	MatE-MatE	2	518	242
	449	13	Thecc1EG005883	Theobroma cacao	MatE-MatE	2	544	238
	450	13	Glyma.12G237367	Glycine max	MatE-MatE	2	386	246
	451	13	Glyma.12G237433	Glycine max	MatE-MatE	2	554	254
	452	13	HORVU4Hr1G067510	Hordeum vulgare	MatE-MatE	2	555	253
	453	13	HanXRQChr01g0015611	Helianthus annuus	MatE-MatE	2	544	242
	454	13	HanXRQChr01g0015771	Helianthus annuus	MatE-MatE	2	540	244
	455	13	Eruve.1108s0014	Eruca vesicaria	MatE-MatE	2	536	241
	456	13	Solyc01g008420.3	Solanum lycopersicum	MatE-MatE	2	524	247
	457	13	Thhalv10020489m.g	Eutrema salsugineum	MatE-MatE	2	532	251
	458	13	Solyc01g087150.3	Solanum lycopersicum	MatE-MatE	2	525	240
	459	13	HanXRQChr01g0015791	Helianthus annuus	MatE-MatE	2	501	236
	460	13	HanXRQChr13g0405841	Helianthus annuus	MatE-MatE	2	496	245
	461	13	Zosma55g00410	Zostera marina	MatE-MatE	2	498	234
	462	13	Acora.12G133800	Acorus americanus	MatE-MatE	2	542	245
	463	13	Acora.11G107400	Acorus americanus	MatE-MatE	2	521	244
	464	13	HanXRQChr05g0160281	Helianthus annuus	MatE-MatE	2	483	247
	465	13	Thhalv10011401m.g	Eutrema salsugineum	MatE-MatE	2	515	245
	466	13	Acora.12G134000	Acorus americanus	MatE-MatE	2	542	247
	467	13	PGSC0003DMG400006866	Solanum tuberosum	MatE-MatE	2	537	239
	468	13	PGSC0003DMG400006865	Solanum tuberosum	MatE-MatE	2	537	239
	469	13	Gorai.002G230300	Gossypium raimondii	MatE-MatE	2	502	253
	470	13	PGSC0003DMG400010706	Solanum tuberosum	MatE-MatE	2	522	247
	471	13	Gorai.004G037400	Gossypium raimondii	MatE-MatE	2	487	220
	472	13	Gorai.004G172500	Gossypium raimondii	MatE-MatE	2	550	243
	473	13	AH016653	Amaranthus hypochondriacus	MatE-MatE	2	541	242
	474	13	Solyc11g065820.2	Solanum lycopersicum	MatE-MatE	2	497	249
	475	13	Spov3_chr1.00116	Spinacia oleracea	MatE-MatE	2	512	243
	476	13	Eruve.0314s0045	Eruca vesicaria	MatE-MatE	2	529	249
	477	13	Gorai.006G128800	Gossypium raimondii	MatE-MatE	2	545	240
	478	13	Spov3_chr4.02388	Spinacia oleracea	MatE-MatE	2	544	238
	479	13	Aco000295	Ananas comosus	MatE-MatE	2	461	212
	480	13	Kaladp0041s0012	Kalanchoe fedtschenkoi	MatE-MatE	2	539	243
	481	13	Eruve.0793s0028	Eruca vesicaria	MatE-MatE	2	526	239
	482	13	Kaladp0037s0271	Kalanchoe fedtschenkoi	MatE-MatE	2	510	244
	483	13	arahy.Tifrunner.gnm1.ann1.PWI1R1	Arachis hypogaea	MatE-MatE	2	369	239
	484	13	Aqcoe1G035300	Aquilegia coerulea	MatE-MatE	2	567	232
	485	13	Eucgr.A02386	Eucalyptus grandis	MatE-MatE	2	423	204
	486	13	Aqcoe1G035400	Aquilegia coerulea	MatE-MatE	2	551	242
	487	13	Kaladp0024s0330	Kalanchoe fedtschenkoi	MatE-MatE	2	595	210
	488	13	arahy.Tifrunner.gnm1.ann1.1Y45Q7	Arachis hypogaea	MatE-MatE	2	520	252
	489	13	arahy.Tifrunner.gnm1.ann1.Z17CL9	Arachis hypogaea	MatE-MatE	2	569	252
	490	13	VIT_206s0004g02140	Vitis vinifera	MatE-MatE	2	513	246
	491	13	FvH4_7g01040	Fragaria vesca	MatE-MatE	2	594	252
	492	13	arahy.Tifrunner.gnm1.ann1.YHN8YH	Arachis hypogaea	MatE-MatE	2	537	242
	493	13	arahy.Tifrunner.gnm1.ann1.BK8UPU	Arachis hypogaea	MatE-MatE	2	569	252
	494	13	arahy.Tifrunner.gnm1.ann1.ZRA95S	Arachis hypogaea	MatE-MatE	2	503	243
	495	13	Lsat_1_v5_gn_7_67660	Lactuca sativa	MatE-MatE	2	561	228
	496	13	VIT_213s0064g00940	Vitis vinifera	MatE-MatE	2	471	206
	497	13	FvH4_3g28870	Fragaria vesca	MatE-MatE	2	514	256
	498	13	Sevir.9G203100	Setaria viridis	MatE-MatE	2	532	244
	499	13	VIT_213s0064g00930	Vitis vinifera	MatE-MatE	2	542	252
	500	14	Pp3c12_15740	Physcomitrella patens	MatE-MatE	2	601	324
	501	14	Pp3c10_17490	Physcomitrella patens	MatE-MatE	2	541	325
	502	15	Mapoly0041s0125	Marchantia polymorpha	MatE-MatE	2	518	323
	503	15	Mapoly0041s0128	Marchantia polymorpha	MatE-MatE	2	430	314
	504	16	Lus10019470.g	Linum usitatissimum	MatE-MatE	2	488	278
	505	16	Lus10017949.g	Linum usitatissimum	MatE-MatE	2	487	323
	506	17	Cz03g08080	Chromochloris zofingiensis	MatE-MatE	2	497	321
	507	17	Cz15g10270	Chromochloris zofingiensis	MatE-MatE	2	448	314
	508	18	AUR62026462	Chenopodium quinoa	MatE-MatE	2	460	263
	509	18	AH002029	Amaranthus hypochondriacus	MatE	1	387	146
	510	18	Spov3_chr4.04051	Spinacia oleracea	MatE-MatE	2	472	255
	511	18	AUR62026273	Chenopodium quinoa	MatE-MatE	2	460	263
	512	18	EL10Ac6g13137	Beta vulgaris	MatE-MatE	2	481	283
	513	19	EL10Ac1g01081	Beta vulgaris	MatE-MatE	2	500	321
	514	19	Thhalv10004090m.g	Eutrema salsugineum	MatE-MatE	2	486	322
	515	19	Gorai.011G110400	Gossypium raimondii	MatE-MatE	2	492	322
	516	19	Thhalv10004087m.g	Eutrema salsugineum	MatE-MatE	2	488	321
	517	19	LOC_Os03g08900	Oryza sativa	MatE-MatE	2	489	321
	518	19	EL10Ac1g01113	Beta vulgaris	MatE-MatE	2	449	289
	519	19	Migut.L00165	Mimulus guttatus	MatE-MatE	2	493	321
	520	19	Pavir.5NG179400	Panicum virgatum	MatE-MatE	2	403	306
	521	19	Migut.L00166	Mimulus guttatus	MatE-MatE	2	432	310
	522	19	Potri.005G160700	Populus trichocarpa	MatE-MatE	2	489	323
	523	19	Migut.L00167	Mimulus guttatus	MatE-MatE	2	508	321
	524	19	Acora.02G145100	Acorus americanus	MatE-MatE	2	479	322
	525	19	EL10Ac6g14799	Beta vulgaris	MatE-MatE	2	516	323
	526	19	Eruve.4718s0009	Eruca vesicaria	MatE-MatE	2	486	322
	527	19	LOC_Os09g29284	Oryza sativa	MatE-MatE	2	482	322
	528	19	Zm00001d050457	Zea mays	MatE-MatE	2	483	322
	529	19	Eruve.0769s0017	Eruca vesicaria	MatE-MatE	2	485	321
	530	19	Thhalv10013393m.g	Eutrema salsugineum	MatE-MatE	2	486	322
	531	19	Acora.02G145000	Acorus americanus	MatE-MatE	2	479	322
	532	19	Gorai.007G235800	Gossypium raimondii	MatE-MatE	2	490	323
	533	19	CKAN_01904000	Cinnamomum kanehirae	MatE-MatE	2	449	313
	534	19	Eruve.4718s0008	Eruca vesicaria	MatE-MatE	2	487	322
	535	19	Acora.02G145200	Acorus americanus	MatE-MatE	2	463	323
	536	19	Thhalv10015947m.g	Eutrema salsugineum	MatE-MatE	2	490	323
	537	19	Prupe.1G525000	Prunus persica	MatE-MatE	2	504	322
	538	19	Eruve.2741s0020	Eruca vesicaria	MatE-MatE	2	489	322
	539	19	Pavir.2NG364700	Panicum virgatum	MatE-MatE	2	479	321
	540	19	CKAN_01289300	Cinnamomum kanehirae	MatE-MatE	2	471	322
	541	19	Prupe.1G524800	Prunus persica	MatE-MatE	2	407	271
	542	19	Spov3_chr3.00766	Spinacia oleracea	MatE-MatE	2	497	323
	543	19	Zosma378g00080	Zostera marina	MatE-MatE	2	483	320
	544	19	Prupe.1G525300	Prunus persica	MatE-MatE	2	493	321
	545	19	DCAR_011667	Daucus carota	MatE-MatE	2	490	320
	546	19	Prupe.1G525200	Prunus persica	MatE-MatE	2	500	323
	547	19	LOC_Os08g37432	Oryza sativa	MatE-MatE	2	489	322
	548	19	Bostr.3148s0054	Boechera stricta	MatE-MatE	2	490	322
	549	19	HanXRQChr05g0163211	Helianthus annuus	MatE-MatE	2	486	321
	550	19	AUR62003282	Chenopodium quinoa	MatE-MatE	2	510	323
	551	19	MD08G1191000	Malus domestica	MatE-MatE	2	487	329
	552	19	AUR62018991	Chenopodium quinoa	MatE-MatE	2	434	237
	553	19	Pavir.9NG815000	Panicum virgatum	MatE-MatE	2	492	322
	554	19	FvH4_7g30730	Fragaria vesca	MatE-MatE	2	501	322
	555	19	Ptrif.0003s2618	Poncirus trifoliata	MatE-MatE	2	457	270
	556	19	HanXRQChr05g0163251	Helianthus annuus	MatE-MatE	2	482	320
	557	19	AH008684	Amaranthus hypochondriacus	MatE-MatE	2	441	291
	558	19	Spov3_chr5.00242	Spinacia oleracea	MatE-MatE	2	494	321
	559	19	Medtr5g032750	Medicago truncatula	MatE-MatE	2	489	323
	560	19	Pavir.6NG277600	Panicum virgatum	MatE-MatE	2	488	322
	561	19	Eruve.2741s0021	Eruca vesicaria	MatE-MatE	2	480	321
	562	19	Manes.12G129000	Manihot esculenta	MatE-MatE	2	487	323
	563	19	Manes.18G062800	Manihot esculenta	MatE-MatE	2	496	323
	564	19	Pavir.6NG277700	Panicum virgatum	MatE-MatE	2	484	322
	565	19	Spov3_chr5.00243	Spinacia oleracea	MatE-MatE	2	499	322
	566	19	Prupe.6G195500	Prunus persica	MatE-MatE	2	492	322
	567	19	Bostr.0568s0250	Boechera stricta	MatE-MatE	2	486	322
	568	19	AUR62027186	Chenopodium quinoa	MatE-MatE	2	510	323
	569	19	AH013183	Amaranthus hypochondriacus	MatE	1	378	161
	570	19	Pavir.2NG364800	Panicum virgatum	MatE-MatE	2	446	204
	571	19	Spov3_chr3.00765	Spinacia oleracea	MatE-MatE	2	493	323
	572	19	HanXRQChr10g0277981	Helianthus annuus	MatE-MatE	2	476	322
	573	19	Manes.13G097900	Manihot esculenta	MatE-MatE	2	461	323
	574	19	Medtr5g032720	Medicago truncatula	MatE-MatE	2	490	323
	575	19	AUR62027187	Chenopodium quinoa	MatE	1	422	160
	576	19	DCAR_011665	Daucus carota	MatE-MatE	2	458	320
	577	19	Pavag01G454800	Paspalum vaginatum	MatE-MatE	2	492	322
	578	19	Pavag07G168100	Paspalum vaginatum	MatE-MatE	2	486	322
	579	19	Eruve.6139s0001	Eruca vesicaria	MatE-MatE	2	486	322
	580	19	Eruve.6139s0003	Eruca vesicaria	MatE-MatE	2	486	322
	581	19	Ca_18123	Cicer arietinum	MatE-MatE	2	486	323
	582	19	Medtr3g099700	Medicago truncatula	MatE-MatE	2	504	322
	583	19	Glyma.02G039500	Glycine max	MatE-MatE	2	492	323
	584	19	Pavag07G168000	Paspalum vaginatum	MatE-MatE	2	482	323
	585	19	Ca_01456	Cicer arietinum	MatE-MatE	2	473	239
	586	19	Ca_01457	Cicer arietinum	MatE-MatE	2	402	285
	587	19	Thecc1EG034445	Theobroma cacao	MatE-MatE	2	489	320
	588	19	arahy.Tifrunner.gnm1.ann1.BBQR41	Arachis hypogaea	MatE-MatE	2	494	321
	589	19	Ca_18121	Cicer arietinum	MatE-MatE	2	492	323
	590	19	arahy.Tifrunner.gnm1.ann1.SM4FP5	Arachis hypogaea	MatE-MatE	2	494	321
	591	19	arahy.Tifrunner.gnm1.ann1.G80ETX	Arachis hypogaea	MatE-MatE	2	493	322
	592	19	Eruve.6139s0002	Eruca vesicaria	MatE-MatE	2	487	322
	593	19	Medtr3g099720	Medicago truncatula	MatE-MatE	2	490	322
	594	19	arahy.Tifrunner.gnm1.ann1.CU8EVV	Arachis hypogaea	MatE-MatE	2	514	320
	595	19	Thecc1EG034444	Theobroma cacao	MatE-MatE	2	493	323
	596	19	orange1.1g011857m.g	Citrus sinensis	MatE-MatE	2	476	323
	597	19	arahy.Tifrunner.gnm1.ann1.3HHC30	Arachis hypogaea	MatE-MatE	2	492	323
	598	19	Pavir.6KG318400	Panicum virgatum	MatE-MatE	2	472	322
	599	19	Eruve.0748s0029	Eruca vesicaria	MatE-MatE	2	480	321
	600	19	Pavir.6KG318300	Panicum virgatum	MatE-MatE	2	486	322
	601	19	Glyma.04G097900	Glycine max	MatE-MatE	2	542	322
	602	19	Glyma.04G097700	Glycine max	MatE-MatE	2	534	322
	603	19	Eruve.7955s0001	Eruca vesicaria	MatE-MatE	2	485	321
	604	19	Misin13G140300	Miscanthus sinensis	MatE-MatE	2	491	322
	605	19	FvH4_5g36160	Fragaria vesca	MatE-MatE	2	527	289
	606	19	Misin04G214100	Miscanthus sinensis	MatE-MatE	2	407	310
	607	19	Eruve.7264s0003	Eruca vesicaria	MatE-MatE	2	415	300
	608	19	Misin03G196700	Miscanthus sinensis	MatE-MatE	2	481	323
	609	19	Pavag02G210400	Paspalum vaginatum	MatE-MatE	2	485	321
	610	19	CsaV3_4G009120	Cucumis sativus	MatE-MatE	2	484	323
	611	19	Pavag02G210600	Paspalum vaginatum	MatE-MatE	2	479	323
	612	19	Misin07G279100	Miscanthus sinensis	MatE-MatE	2	485	322
	613	19	arahy.Tifrunner.gnm1.ann1.WPG9ZU	Arachis hypogaea	MatE-MatE	2	474	319
	614	19	CsaV3_2G029970	Cucumis sativus	MatE-MatE	2	474	322
	615	19	Misin03G197200	Miscanthus sinensis	MatE-MatE	2	390	273
	616	19	orange1.1g042947m.g	Citrus sinensis	MatE-MatE	2	487	322
	617	19	orange1.1g011186m.g	Citrus sinensis	MatE-MatE	2	491	323
	618	19	Eruve.2824s0003	Eruca vesicaria	MatE-MatE	2	483	321
	619	19	Pavir.9KG647300	Panicum virgatum	MatE-MatE	2	505	334
	620	19	PGSC0003DMG400002124	Solanum tuberosum	MatE	1	354	161
	621	19	EL10Ac6g14802	Beta vulgaris	MatE-MatE	2	556	268
	622	19	EL10Ac6g14803	Beta vulgaris	MatE-MatE	2	484	294
	623	19	EL10Ac6g14801	Beta vulgaris	MatE-MatE	2	482	295
	624	19	Pahal.2G296300	Panicum hallii	MatE-MatE	2	479	321
	625	19	Pahal.2G296500	Panicum hallii	MatE-MatE	2	478	321
	626	19	PGSC0003DMG400002123	Solanum tuberosum	MatE-MatE	2	499	322
	627	19	PGSC0003DMG401002122	Solanum tuberosum	MatE-MatE	2	474	321
	628	19	Potri.007G010200	Populus trichocarpa	MatE-MatE	2	488	323
	629	19	Potri.002G102100	Populus trichocarpa	MatE-MatE	2	492	323
	630	19	Cla97C01G017890	Citrullus lanatus	MatE-MatE	2	432	307
	631	19	AUR62027833	Chenopodium quinoa	MatE-MatE	2	471	321
	632	19	Cla97C01G017900	Citrullus lanatus	MatE-MatE	2	485	322
	633	19	Gorai.009G232700	Gossypium raimondii	MatE-MatE	2	491	322
	634	19	Gorai.010G037100	Gossypium raimondii	MatE-MatE	2	492	322
	635	19	Potri.002G102000	Populus trichocarpa	MatE-MatE	2	375	255
	636	19	CKAN_02168600	Cinnamomum kanehirae	MatE-MatE	2	487	322
	637	19	arahy.Tifrunner.gnm1.ann1.VXI9Y2	Arachis hypogaea	MatE-MatE	2	492	323
	638	19	PGSC0003DMG400016143	Solanum tuberosum	MatE-MatE	2	493	322
	639	19	Migut.C00094	Mimulus guttatus	MatE-MatE	2	492	320
	640	19	Thecc1EG001020	Theobroma cacao	MatE-MatE	2	490	323
	641	19	FvH4_5g36191	Fragaria vesca	MatE-MatE	2	495	322
	642	19	Eruve.3966s0005	Eruca vesicaria	MatE-MatE	2	488	322
	643	19	Eruve.3966s0004	Eruca vesicaria	MatE-MatE	2	497	322
	644	19	Pahal.5G417700	Panicum hallii	MatE-MatE	2	492	322
	645	19	Misin02G450400	Miscanthus sinensis	MatE-MatE	2	505	322
	646	19	arahy.Tifrunner.gnm1.ann1.6P2K74	Arachis hypogaea	MatE-MatE	2	457	320
	647	19	FvH4_5g36170	Fragaria vesca	MatE-MatE	2	507	323
	648	19	Pahal.9G575500	Panicum hallii	MatE-MatE	2	623	322
	649	19	Glyma.01G025200	Glycine max	MatE-MatE	2	491	322
	650	19	CsaV3_6G045170	Cucumis sativus	MatE-MatE	2	494	320
	651	19	Pahal.6G239500	Panicum hallii	MatE-MatE	2	472	322
	652	19	Pahal.6G239400	Panicum hallii	MatE-MatE	2	482	322
	653	19	orange1.1g011371m.g	Citrus sinensis	MatE-MatE	2	487	321
	654	19	Pahal.2G296400	Panicum hallii	MatE-MatE	2	479	322
	655	19	Eruve.3933s0009	Eruca vesicaria	MatE-MatE	2	483	321
	656	19	VIT_218s0001g06820	Vitis vinifera	MatE-MatE	2	446	321
	657	19	CsaV3_6G045180	Cucumis sativus	MatE-MatE	2	485	319
	658	19	Zm00001d027982	Zea mays	MatE-MatE	2	486	321
	659	19	VIT_218s0001g06790	Vitis vinifera	MatE-MatE	2	490	322
	660	19	orange1.1g011035m.g	Citrus sinensis	MatE-MatE	2	495	322
	661	19	Lus10020951.g	Linum usitatissimum	MatE-MatE	2	485	321
	662	19	Lus10020952.g	Linum usitatissimum	MatE-MatE	2	458	322
	663	19	ELECO.r07.6AG0538220	Eleusine coracana	MatE-MatE	2	447	234
	664	19	SapurV1A.1449s0010	Salix purpurea	MatE-MatE	2	490	323
	665	19	Eruve.1171s0003	Eruca vesicaria	MatE-MatE	2	486	322
	666	19	SapurV1A.0166s0010	Salix purpurea	MatE-MatE	2	490	323
	667	19	ELECO.r07.6AG0538230	Eleusine coracana	MatE-MatE	2	479	322
	668	19	AsparagusV1_03.1874	Asparagus officinalis	MatE-MatE	2	398	311
	669	19	ELECO.r07.3AG0236650	Eleusine coracana	MatE-MatE	2	493	322
	670	19	Seita.6G186100	Setaria italica	MatE-MatE	2	491	322
	671	19	Seita.6G186200	Setaria italica	MatE-MatE	2	484	323
	672	19	AsparagusV1_03.335	Asparagus officinalis	MatE-MatE	2	485	321
	673	19	Seita.9G511900	Setaria italica	MatE-MatE	2	495	322
	674	19	Kaladp0076s0018	Kalanchoe fedtschenkoi	MatE-MatE	2	490	321
	675	19	AT5G10420	Arabidopsis thaliana	MatE-MatE	2	489	319
	676	19	Kaladp0076s0019	Kalanchoe fedtschenkoi	MatE-MatE	2	497	318
	677	19	Lus10015903.g	Linum usitatissimum	MatE-MatE	2	512	322
	678	19	Eruve.1171s0001	Eruca vesicaria	MatE-MatE	2	485	322
	679	19	AT5G44050	Arabidopsis thaliana	MatE-MatE	2	491	322
	680	19	AT5G65380	Arabidopsis thaliana	MatE-MatE	2	486	322
	681	19	ELECO.r07.6AG0538240	Eleusine coracana	MatE-MatE	2	480	322
	682	19	Kaladp0048s0042	Kalanchoe fedtschenkoi	MatE-MatE	2	487	322
	683	19	Sobic.003G126200	Sorghum bicolor	MatE-MatE	2	505	322
	684	19	Lus10002645.g	Linum usitatissimum	MatE-MatE	2	485	322
	685	19	ELECO.r07.8AG0634680	Eleusine coracana	MatE-MatE	2	475	322
	686	19	Nycol.H00625	Nymphaea colorata	MatE-MatE	2	519	322
	687	19	Oeu032371.2	Olea europaea	MatE-MatE	2	497	314
	688	19	Zosma23g01110	Zostera marina	MatE-MatE	2	513	321
	689	19	SapurV1A.0613s0130	Salix purpurea	MatE-MatE	2	492	323
	690	19	HORVU7Hr1G027270	Hordeum vulgare	MatE-MatE	2	523	323
	691	19	Oeu032372.2	Olea europaea	MatE-MatE	2	499	316
	692	19	Macma4_10_g28510	Musa acuminata	MatE-MatE	2	481	322
	693	19	Seita.2G238800	Setaria italica	MatE-MatE	2	489	321
	694	19	Macma4_08_g18860	Musa acuminata	MatE-MatE	2	488	322
	695	19	ELECO.r07.8AG0634670	Eleusine coracana	MatE-MatE	2	481	323
	696	19	Seita.2G238600	Setaria italica	MatE-MatE	2	476	322
	697	19	Macma4_03_g23530	Musa acuminata	MatE-MatE	2	481	321
	698	19	Eucgr.B00055	Eucalyptus grandis	MatE-MatE	2	502	323
	699	19	ELECO.r07.6BG0491470	Eleusine coracana	MatE-MatE	2	418	312
	700	19	SapurV1A.0687s0080	Salix purpurea	MatE-MatE	2	489	322
	701	19	HORVU4Hr1G078230	Hordeum vulgare	MatE-MatE	2	494	322
	702	19	Eucgr.F00387	Eucalyptus grandis	MatE-MatE	2	513	322
	703	19	Macma4_07_g11730	Musa acuminata	MatE-MatE	2	485	322
	704	19	Macma4_07_g12840	Musa acuminata	MatE-MatE	2	462	321
	705	19	Zosma53g00460	Zostera marina	MatE-MatE	2	488	322
	706	19	Eucgr.B00056	Eucalyptus grandis	MatE-MatE	2	463	323
	707	19	Macma4_06_g05970	Musa acuminata	MatE-MatE	2	432	223
	708	19	AmTr_v1.0_scaffold00008.96	Amborella trichopoda	MatE-MatE	2	442	321
	709	19	Sp2g28460	Schrenkiella parvula	MatE-MatE	2	486	322
	710	19	MELO3C007730	Cucumis melo	MatE-MatE	2	458	267
	711	19	Sp2g28465	Schrenkiella parvula	MatE-MatE	2	546	321
	712	19	Kaladp0607s0021	Kalanchoe fedtschenkoi	MatE-MatE	2	487	322
	713	19	Sevir.2G249300	Setaria viridis	MatE-MatE	2	489	321
	714	19	Sevir.2G249200	Setaria viridis	MatE-MatE	2	387	293
	715	19	Sevir.5G046800	Setaria viridis	MatE-MatE	2	485	322
	716	19	Sevir.5G047000	Setaria viridis	MatE-MatE	2	494	322
	717	19	Lsat_1_v5_gn_2_2200	Lactuca sativa	MatE-MatE	2	528	296
	718	19	Eruve.1171s0002	Eruca vesicaria	MatE-MatE	2	480	322
	719	19	Lsat_1_v5_gn_2_65820	Lactuca sativa	MatE-MatE	2	498	321
	720	19	Sevir.2G249100	Setaria viridis	MatE-MatE	2	476	322
	721	19	Eruve.0355s0068	Eruca vesicaria	MatE-MatE	2	487	322
	722	19	Sevir.9G516300	Setaria viridis	MatE-MatE	2	495	322
	723	19	MELO3C011055	Cucumis melo	MatE-MatE	2	476	322
	724	19	Sevir.9G516400	Setaria viridis	MatE-MatE	2	614	322
	725	19	MELO3C018967	Cucumis melo	MatE-MatE	2	484	321
	726	19	Oeu055129.1	Olea europaea	MatE-MatE	2	431	309
	727	19	Eucgr.H04732	Eucalyptus grandis	MatE-MatE	2	494	323
	728	19	Lsat_1_v5_gn_6_105880	Lactuca sativa	MatE-MatE	2	475	322
	729	19	Eruve.0355s0067	Eruca vesicaria	MatE-MatE	2	486	322
	730	19	Oeu055127.2	Olea europaea	MatE-MatE	2	474	321
	731	19	Sevir.6G192600	Setaria viridis	MatE-MatE	2	484	323
	732	19	Sevir.6G192400	Setaria viridis	MatE-MatE	2	491	322
	733	19	Seita.5G048000	Setaria italica	MatE-MatE	2	494	322
	734	19	Nycol.H00626	Nymphaea colorata	MatE-MatE	2	494	322
	735	19	Kaladp0076s0017	Kalanchoe fedtschenkoi	MatE-MatE	2	489	321
	736	19	Sobic.001G476700	Sorghum bicolor	MatE-MatE	2	525	277
	737	19	Nycol.H00623	Nymphaea colorata	MatE-MatE	2	565	322
	738	19	Seita.5G047700	Setaria italica	MatE-MatE	2	485	322
	739	19	Sobic.007G160700	Sorghum bicolor	MatE-MatE	2	495	322
	740	19	Aqcoe6G073400	Aquilegia coerulea	MatE-MatE	2	469	321
	741	19	Aqcoe6G073500	Aquilegia coerulea	MatE-MatE	2	491	322
	742	19	Aqcoe6G073800	Aquilegia coerulea	MatE-MatE	2	486	321
	743	19	Aqcoe6G073600	Aquilegia coerulea	MatE-MatE	2	492	320
	744	19	Seita.9G512000	Setaria italica	MatE-MatE	2	496	322
	745	19	Sp6g33030	Schrenkiella parvula	MatE-MatE	2	487	321
	746	19	Lus10012741.g	Linum usitatissimum	MatE-MatE	2	481	322
	747	19	ELECO.r07.1BG0052740	Eleusine coracana	MatE-MatE	2	492	322
	748	19	MELO3C007731	Cucumis melo	MatE-MatE	2	479	322
	749	19	Nycol.C01009	Nymphaea colorata	MatE-MatE	2	506	322
	750	19	Zosma7g00540	Zostera marina	MatE-MatE	2	484	322
	751	19	ELECO.r07.1BG0052720	Eleusine coracana	MatE-MatE	2	493	322
	752	19	Sobic.002G232200	Sorghum bicolor	MatE-MatE	2	486	321
	753	19	Kaladp0089s0061	Kalanchoe fedtschenkoi	MatE-MatE	2	480	321
	754	19	Sobic.002G232600	Sorghum bicolor	MatE-MatE	2	477	322
	755	19	Kaladp0089s0062	Kalanchoe fedtschenkoi	MatE-MatE	2	391	273
	756	19	Sobic.002G232500	Sorghum bicolor	MatE-MatE	2	482	323
	757	19	Solyc04g074850.3	Solanum lycopersicum	MatE-MatE	2	482	322
	758	19	Nycol.H00627	Nymphaea colorata	MatE-MatE	2	493	322
	759	19	Eucgr.B00053	Eucalyptus grandis	MatE-MatE	2	470	322
	760	19	Mba10_g21760	Musa balbisiana	MatE	1	361	170
	761	19	Solyc11g010380.2	Solanum lycopersicum	MatE-MatE	2	493	322
	762	19	Phvul.009G034100	Phaseolus vulgaris	MatE-MatE	2	505	322
	763	19	Solyc04g074840.3	Solanum lycopersicum	MatE-MatE	2	503	321
	764	19	Solyc04g074860.4	Solanum lycopersicum	MatE-MatE	2	569	321
	765	19	Bradi1g72007	Brachypodium distachyon	MatE-MatE	2	506	322
	766	19	ELECO.r07.1AG0004310	Eleusine coracana	MatE-MatE	2	516	322
	767	19	Nycol.H00624	Nymphaea colorata	MatE-MatE	2	494	321
	768	19	Mba07_g10580	Musa balbisiana	MatE-MatE	2	485	322
	769	19	Nycol.H00622	Nymphaea colorata	MatE-MatE	2	507	322
	770	19	HORVU5Hr1G069900	Hordeum vulgare	MatE-MatE	2	512	322
	771	19	Mba06_g05450	Musa balbisiana	MatE-MatE	2	481	320
	772	19	Mba01_g10480	Musa balbisiana	MatE-MatE	2	555	321
	773	19	Eucgr.B00058	Eucalyptus grandis	MatE-MatE	2	493	322
	774	19	Cla97C08G154380	Citrullus lanatus	MatE-MatE	2	474	322
	775	19	HanXRQChr14g0444901	Helianthus annuus	MatE-MatE	2	490	323
	776	19	Ptrif.0007s0722	Poncirus trifoliata	MatE-MatE	2	487	321
	777	19	Bradi3g38450	Brachypodium distachyon	MatE-MatE	2	489	322
	778	19	HanXRQChr14g0444891	Helianthus annuus	MatE-MatE	2	496	321
	779	19	MD08G1190900	Malus domestica	MatE-MatE	2	572	281
	780	19	Aco004052	Ananas comosus	MatE-MatE	2	622	291
	781	19	MD01G1032800	Malus domestica	MatE-MatE	2	493	323
	782	19	Ptrif.0007s0721	Poncirus trifoliata	MatE-MatE	2	508	322
	783	19	ELECO.r07.3BG0291380	Eleusine coracana	MatE-MatE	2	496	322
	784	19	MD15G1378900	Malus domestica	MatE-MatE	2	544	313
	785	19	Cla97C10G191930	Citrullus lanatus	MatE-MatE	2	483	323
	786	19	Phvul.009G034200	Phaseolus vulgaris	MatE-MatE	2	483	320
	787	19	Ptrif.0005s1883	Poncirus trifoliata	MatE-MatE	2	491	323
	788	19	MD15G1379100	Malus domestica	MatE-MatE	2	498	329
	789	19	MD15G1378200	Malus domestica	MatE-MatE	2	502	323
	790	19	Ptrif.0005s1882	Poncirus trifoliata	MatE-MatE	2	485	322
	791	19	ELECO.r07.8BG0663650	Eleusine coracana	MatE-MatE	2	486	322
	792	19	ELECO.r07.8BG0663640	Eleusine coracana	MatE-MatE	2	485	322
	793	19	Seita.2G238700	Setaria italica	MatE-MatE	2	441	263
	794	19	Phvul.002G149300	Phaseolus vulgaris	MatE-MatE	2	488	323
	795	19	Zosma23g01100	Zostera marina	MatE-MatE	2	477	322
	796	19	Eucgr.B00054	Eucalyptus grandis	MatE-MatE	2	506	322
	797	20	Lus10017639.g	Linum usitatissimum	MatE-MatE	2	510	321
	798	20	Prupe.3G180200	Prunus persica	MatE-MatE	2	503	321
	799	20	FvH4_6g37810	Fragaria vesca	MatE-MatE	2	493	321
	800	20	Phvul.006G028701	Phaseolus vulgaris	MatE-MatE	2	506	319
	801	20	Potri.005G207500	Populus trichocarpa	MatE-MatE	2	505	321
	802	20	Sobic.008G171600	Sorghum bicolor	MatE-MatE	2	511	320
	803	20	Prupe.3G180900	Prunus persica	MatE-MatE	2	509	319
	804	20	Kaladp0022s0253	Kalanchoe fedtschenkoi	MatE-MatE	2	419	296
	805	20	Phvul.L001777	Phaseolus vulgaris	MatE-MatE	2	506	319
	806	20	Sp5g03950	Schrenkiella parvula	MatE-MatE	2	507	321
	807	20	Prupe.3G180400	Prunus persica	MatE-MatE	2	503	321
	808	20	Mba04_g30160	Musa balbisiana	MatE	1	410	160
	809	20	Sevir.3G409500	Setaria viridis	MatE-MatE	2	527	320
	810	20	ELECO.r07.5BG0446670	Eleusine coracana	MatE-MatE	2	494	321
	811	20	Spov3_chr5.00864	Spinacia oleracea	MatE-MatE	2	500	321
	812	20	Misin15G188800	Miscanthus sinensis	MatE-MatE	2	497	320
	813	20	AUR62017625	Chenopodium quinoa	MatE-MatE	2	510	321
	814	20	Aco002214	Ananas comosus	MatE-MatE	2	501	321
	815	20	Eruve.1377s0002	Eruca vesicaria	MatE-MatE	2	507	321
	816	20	Acora.08G170800	Acorus americanus	MatE-MatE	2	508	320
	817	20	Misin15G187800	Miscanthus sinensis	MatE-MatE	2	496	320
	818	20	AT3G59030	Arabidopsis thaliana	MatE-MatE	2	507	321
	819	20	Kaladp0011s0384	Kalanchoe fedtschenkoi	MatE-MatE	2	506	320
	820	20	Solyc12g006360.2	Solanum lycopersicum	MatE-MatE	2	511	327
	821	20	ELECO.r07.5AG0398090	Eleusine coracana	MatE-MatE	2	494	321
	822	20	Kaladp0011s0381	Kalanchoe fedtschenkoi	MatE-MatE	2	506	321
	823	20	Pavag08G149300	Paspalum vaginatum	MatE-MatE	2	496	321
	824	20	Medtr5g090290	Medicago truncatula	MatE-MatE	2	573	321
	825	20	MD17G1132100	Malus domestica	MatE-MatE	2	514	321
	826	20	Nycol.G00329	Nymphaea colorata	MatE-MatE	2	508	322
	827	20	Medtr5g090280	Medicago truncatula	MatE-MatE	2	420	207
	828	20	CKAN_01782000	Cinnamomum kanehirae	MatE-MatE	2	502	320
	829	20	MD17G1131800	Malus domestica	MatE-MatE	2	512	320
	830	20	Medtr5g087930	Medicago truncatula	MatE-MatE	2	465	279
	831	20	Nycol.G00328	Nymphaea colorata	MatE-MatE	2	502	322
	832	20	FvH4_2g26470	Fragaria vesca	MatE-MatE	2	506	321
	833	20	FvH4_2g14370	Fragaria vesca	MatE-MatE	2	489	319
	834	20	Eucgr.A02047	Eucalyptus grandis	MatE-MatE	2	495	321
	835	20	PGSC0003DMG400028825	Solanum tuberosum	MatE-MatE	2	478	325
	836	20	AH001113	Amaranthus hypochondriacus	MatE-MatE	2	453	275
	837	20	Eucgr.A02048	Eucalyptus grandis	MatE-MatE	2	494	321
	838	20	CKAN_01781900	Cinnamomum kanehirae	MatE-MatE	2	500	321
	839	20	Medtr8g063590	Medicago truncatula	MatE-MatE	2	509	322
	840	20	Lus10033596.g	Linum usitatissimum	MatE-MatE	2	509	321
	841	20	MD09G1145600	Malus domestica	MatE-MatE	2	505	320
	842	20	orange1.1g046061m.g	Citrus sinensis	MatE-MatE	2	505	321
	843	20	Bostr.20903s0135	Boechera stricta	MatE-MatE	2	507	321
	844	20	Manes.02G142000	Manihot esculenta	MatE-MatE	2	505	321
	845	20	Aqcoe1G186900	Aquilegia coerulea	MatE-MatE	2	510	321
	846	20	Thhalv10005907m.g	Eutrema salsugineum	MatE-MatE	2	507	321
	847	20	FvH4_6g39010	Fragaria vesca	MatE-MatE	2	506	320
	848	20	Ptrif.0002s0904	Poncirus trifoliata	MatE-MatE	2	456	321
	849	20	AUR62015173	Chenopodium quinoa	MatE-MatE	2	510	321
	850	20	VIT_212s0028g01150	Vitis vinifera	MatE-MatE	2	504	321
	851	20	VIT_212s0028g01160	Vitis vinifera	MatE-MatE	2	506	321
	852	20	Ptrif.0002s0906	Poncirus trifoliata	MatE-MatE	2	466	293
	853	20	FvH4_6g38980	Fragaria vesca	MatE-MatE	2	514	321
	854	20	Potri.002G055100	Populus trichocarpa	MatE-MatE	2	503	321
	855	20	Macma4_08_g02860	Musa acuminata	MatE-MatE	2	498	321
	856	20	Thecc1EG001905	Theobroma cacao	MatE-MatE	2	553	321
	857	20	SapurV1A.0076s0260	Salix purpurea	MatE-MatE	2	505	321
	858	20	arahy.Tifrunner.gnm1.ann1.FWRT0A	Arachis hypogaea	MatE-MatE	2	510	321
	859	20	Spipo8G0027700	Spirodela polyrhiza	MatE-MatE	2	501	321
	860	20	arahy.Tifrunner.gnm1.ann1.716UDI	Arachis hypogaea	MatE-MatE	2	510	321
	861	20	Seita.3G392400	Setaria italica	MatE-MatE	2	496	320
	862	20	Manes.01G182000	Manihot esculenta	MatE-MatE	2	505	321
	863	20	Zosma214g00130	Zostera marina	MatE-MatE	2	383	304
	864	20	Mba08_g02660	Musa balbisiana	MatE-MatE	2	356	238
	865	20	Glyma.14G032400	Glycine max	MatE-MatE	2	505	321
	866	20	Bradi4g01610	Brachypodium distachyon	MatE-MatE	2	504	321
	867	20	HORVU5Hr1G008770	Hordeum vulgare	MatE-MatE	2	505	321
	868	20	Thecc1EG001903	Theobroma cacao	MatE-MatE	2	504	321
	869	20	Thecc1EG001904	Theobroma cacao	MatE-MatE	2	484	267
	870	20	AmTr_v1.0_scaffold00092.47	Amborella trichopoda	MatE-MatE	2	452	322
	871	20	EL10Ac9g22879	Beta vulgaris	MatE	1	417	160
	872	20	LOC_Os12g42130	Oryza sativa	MatE-MatE	2	500	321
	873	20	Phvul.008G197000	Phaseolus vulgaris	MatE-MatE	2	511	320
	874	20	Eruve.3307s0007	Eruca vesicaria	MatE-MatE	2	478	292
	875	20	SapurV1A.0289s0170	Salix purpurea	MatE-MatE	2	509	321
	876	20	Pahal.3G498800	Panicum hallii	MatE-MatE	2	393	224
	877	20	Ca_10158	Cicer arietinum	MatE-MatE	2	505	321
	878	20	Gorai.006G008600	Gossypium raimondii	MatE-MatE	2	498	321
	879	20	Potri.005G207600	Populus trichocarpa	MatE-MatE	2	505	321
	880	20	Kaladp0048s0560	Kalanchoe fedtschenkoi	MatE-MatE	2	433	321
	881	20	Macma4_04_g31550	Musa acuminata	MatE-MatE	2	503	321
	882	20	Gorai.008G097100	Gossypium raimondii	MatE-MatE	2	506	320
	883	21	FvH4_6g10700	Fragaria vesca	MatE-MatE	2	559	246
	884	21	Seita.7G330700	Setaria italica	MatE-MatE	2	540	239
	885	21	Medtr7g070210	Medicago truncatula	MatE-MatE	2	486	225
	886	21	Zm00001d005080	Zea mays	MatE-MatE	2	560	251
	887	21	Migut.J00100	Mimulus guttatus	MatE-MatE	2	545	313
	888	21	Zosma47g00160	Zostera marina	MatE-MatE	2	538	229
	889	21	arahy.Tifrunner.gnm1.ann1.1ERV7Y	Arachis hypogaea	MatE-MatE	2	490	213
	890	21	Spov3_chr2.04054	Spinacia oleracea	MatE-MatE	2	571	251
	891	21	Thecc1EG021597	Theobroma cacao	MatE-MatE	2	550	315
	892	21	MisinT107000	Miscanthus sinensis	MatE-MatE	2	541	236
	893	21	MisinT107100	Miscanthus sinensis	MatE	1	494	154
	894	21	ELECO.r07.9BG0695660	Eleusine coracana	MatE-MatE	2	542	245
	895	21	Bradi4g44826	Brachypodium distachyon	MatE-MatE	2	550	237
	896	21	Gorai.009G344000	Gossypium raimondii	MatE-MatE	2	467	180
[truncated: 2,628 more rows]

## Sheet: Sup. Table 7
Supplementary Table 7. Summary of USEARCH grouping analysis
[truncated: 125 more rows]

[truncated: 14 more sheets: Sup. Table 8, Sup. Table 9, Sup. Table 10, Sup. Table 11, Sup. Table 12, Sup. Table 13, Sup. Table 14, Sup. Table 15, Sup. Table 16, Sup. Table 17, Sup. Table 18, Sup. Table 19, Sup. Table 20, Sup. Table 21]
